# Supplementary material for: Assessment of IgG3 as a serological exposure marker for Plasmodium vivax in areas with moderate–high malaria transmission intensity
Source: Front Cell Infect Microbiol. 2022 Aug 9;12:950909. doi: 10.3389/fcimb.2022.950909 (PMC9395743; doi:10.3389/fcimb.2022.950909)
Supplement: Supplementary file 2 [file DataSheet_1.xlsx]

## Sheet: Aim1_PNG_allplates_allAbs_nobla
Type_Antibody	Week	id	Bleedcode	PTEX150	PVX_090265	RBP2b1986-2653	PVX_091710	MSP7B	s16	MSP3a	SIAP2	PVX_097715	PVX_112670	MSP7	PVX_092990	RON2	MSP1-19	PVX_096995	RAMA	PVX_101530	MSP8	PVX_090970	MSP5	PVX_003555	MSP7L	MSP3b	CSP210	CSP247	AMA1	PVX_088820	MSP7F	PVX_125728	CYRPA	RBP2b161-1009	TRAP
IgG	Neg control	Neg control	ARC001	0.0001372	0.0002128	1.95e-05	3.27e-05	1.95e-05	3.69e-05	1.95e-05	3.24e-05	6.88e-05	3.61e-05	3.02e-05	3.56e-05	1.95e-05	1.95e-05	1.95e-05	1.95e-05	1.95e-05	3.77e-05	5.89e-05	2.13e-05	3.89e-05	2.57e-05	2.95e-05	2.47e-05	2.1e-05	1.95e-05	6.01e-05	1.95e-05	5.41e-05			2.43e-05
IgG	Neg control	Neg control	ARC002	6.02e-05	0.0005515	1.95e-05	9.81e-05	1.95e-05	9.15e-05	9.37e-05	6.13e-05	0.0005147	4.71e-05	0.0002524	0.0001427	5.71e-05	7.62e-05	5.36e-05	1.95e-05	1.95e-05	0.0001257	0.00023	9.96e-05	3.78e-05	9.73e-05	6.2e-05	5.96e-05	4.04e-05	1.95e-05	0.0002174	1.98e-05	0.0002146			5.51e-05
IgG	Neg control	Neg control	ARC003	5.69e-05	0.0005639	9.06e-05	0.0002904	2.32e-05	5.31e-05	4.38e-05	0.0007127	0.0001537	0.0009771	4.38e-05	0.0001448	3.01e-05	4.21e-05	0.0001087	6.23e-05	1.95e-05	3.59e-05	0.0001302	3.39e-05	4.68e-05	2.72e-05	0.001123	0.0001825	7.01e-05	1.95e-05	0.0001205	1.95e-05	0.0001676			2.04e-05
IgG	Neg control	Neg control	ARC004	0.0001576	0.0001539	1.99e-05	9.48e-05	1.95e-05	2.37e-05	4.78e-05	6.63e-05	0.0001288	1.95e-05	3.72e-05	4.13e-05	0.0011595	2.3e-05	2.5e-05	1.95e-05	3.8e-05	1.95e-05	0.0001187	2.5e-05	0.0003169	3.78e-05	0.0007017	1.95e-05	1.97e-05	1.95e-05	6.94e-05	1.95e-05	5.78e-05			0.0001188
IgG	Neg control	Neg control	ARC005	0.0003992	0.0001815	1.95e-05	3.03e-05	3.2e-05	2.69e-05	1.95e-05	0.0001124	0.0001081	3.19e-05	3.62e-05	7.58e-05	2.53e-05	1.95e-05	0.0010085	6.11e-05	1.95e-05	1.95e-05	6.17e-05	3.26e-05	0.0002109	2.79e-05	8.76e-05	3.41e-05	3.35e-05	1.95e-05	8.38e-05	0.0004296	0.0005522			5.78e-05
IgG	Neg control	Neg control	ARC006	8.25e-05	0.0001907	1.95e-05	2.65e-05	1.95e-05	5.64e-05	4.06e-05	0.0002771	8.32e-05	0.0002163	2.45e-05	0.0003159	4.57e-05	1.95e-05	5.83e-05	1.95e-05	1.95e-05	5.69e-05	0.0001411	2.68e-05	3.18e-05	2.28e-05	7.76e-05	3.77e-05	2.88e-05	1.95e-05	0.0004571	1.95e-05	6.55e-05			7.03e-05
IgG	Neg control	Neg control	ARC007	2.94e-05	0.0006807	1.95e-05	5.3e-05	1.95e-05	6.15e-05	8.92e-05	6.9e-05	0.0003704	0.0001966	0.0001016	0.0001492	4.44e-05	2.11e-05	4.43e-05	8.69e-05	6.2e-05	3.78e-05	0.0003084	4.45e-05	5.77e-05	4.73e-05	0.0001716	0.0004598	0.0001185	1.95e-05	0.0004826	2.09e-05	0.0001216			3.16e-05
IgG	Neg control	Neg control	ARC008	3.89e-05	0.0002152	1.95e-05	1.95e-05	1.95e-05	2.62e-05	2.68e-05	4.6e-05	0.0001413	3.95e-05	2.62e-05	4.7e-05	2.65e-05	1.95e-05	4.43e-05	3.79e-05	1.95e-05	1.95e-05	0.0016351	3.78e-05	1.95e-05	3.01e-05	3.74e-05	3.77e-05	3.89e-05	1.95e-05	0.0002572	2.93e-05	7.21e-05			2.71e-05
IgG	Neg control	Neg control	ARC009	1.95e-05	0.000341	1.95e-05	3.87e-05	1.95e-05	3.16e-05	3.48e-05	6.17e-05	8.32e-05	3.03e-05	2.18e-05	4.99e-05	2.83e-05	1.95e-05	3.97e-05	1.95e-05	1.95e-05	0.0001011	9.95e-05	2.74e-05	1.95e-05	2.28e-05	3.6e-05	6.68e-05	3.4e-05	1.95e-05	0.0001608	1.95e-05	5.28e-05			2.54e-05
IgG	Neg control	Neg control	ARC010	2.35e-05	0.0001596	4.84e-05	2.5e-05	0.0001029	1.95e-05	3.51e-05	2.87e-05	0.0002116	2.62e-05	8.3e-05	4.99e-05	2.18e-05	1.95e-05	0.000401	1.95e-05	0.0001368	1.95e-05	0.0001005	2.62e-05	0.000685	3.23e-05	6.2e-05	2.82e-05	2.6e-05	1.95e-05	0.0001237	1.95e-05	5.28e-05			0.0004297
IgG	Neg control	Neg control	ARC011	2.7e-05	0.0001619	1.95e-05	0.0001288	1.95e-05	2.58e-05	3.2e-05	6.82e-05	0.0011173	0.0001061	3.77e-05	6.97e-05	4.19e-05	1.95e-05	3.82e-05	8.25e-05	1.95e-05	3.85e-05	0.0001143	3.52e-05	3.49e-05	2.79e-05	0.0002552	4.63e-05	3.45e-05	1.95e-05	0.0003517	1.95e-05	6.17e-05			2.65e-05
IgG	Neg control	Neg control	ARC012	4.83e-05	0.0004234	4.4e-05	3.53e-05	1.95e-05	0.00019	5.19e-05	5.1e-05	0.0003401	3.44e-05	0.0002269	0.0001863	0.00052	7.44e-05	6.86e-05	3.11e-05	1.95e-05	7.71e-05	0.0003163	4.79e-05	5.74e-05	3.82e-05	0.0001108	5.13e-05	4.43e-05	1.95e-05	0.0001477	1.95e-05	0.0001981			3.76e-05
IgG	Neg control	Neg control	ARC013	0.0002249	0.0005851	1.95e-05	0.0002945	3.34e-05	0.0002212	0.000558	0.0002661	0.0008003	6.28e-05	5.16e-05	0.000297	0.0002791	6.11e-05	0.0004081	3.66e-05	1.95e-05	0.0001181	0.0002084	0.0001808	7.5e-05	6.47e-05	0.0002391	0.0006035	0.0002357	2.24e-05	0.000189	2.17e-05	0.0006157			3.16e-05
IgG	Neg control	Neg control	ARC014	9.94e-05	0.0006542	4.39e-05	0.000248	1.95e-05	5.96e-05	4.56e-05	6.71e-05	0.0004828	0.0012836	0.0002484	0.0001384	7.35e-05	1.95e-05	0.0001471	1.95e-05	1.95e-05	6.31e-05	0.0003042	4.79e-05	7.5e-05	0.0002341	6.06e-05	6.55e-05	3.07e-05	1.95e-05	0.0002179	1.95e-05	0.0001336			3.5e-05
IgG	Neg control	Neg control	ARC015	6.07e-05	0.0006114	1.95e-05	0.000234	1.95e-05	7.1e-05	5.73e-05	0.0002548	0.0005008	2.86e-05	0.0001669	0.0001731	4.22e-05	1.95e-05	4.43e-05	1.95e-05	1.95e-05	4.36e-05	0.0002651	4.18e-05	7.54e-05	7.06e-05	0.0002078	6.09e-05	3.35e-05	1.95e-05	0.0002422	1.95e-05	0.0001412			0.0009829
IgG	Neg control	Neg control	ARC016	0.0001005	0.0016438	0.0001011	0.000255	3.08e-05	0.0001477	4.63e-05	0.0001475	0.0015792	4.97e-05	0.000386	0.0011502	5.81e-05	1.95e-05	8.48e-05	0.0013856	1.95e-05	7.97e-05	0.0006299	4.05e-05	0.0001771	0.0001772	0.0003752	2.7e-05	2.42e-05	1.95e-05	0.0005694	2.17e-05	0.0001098			4.95e-05
IgG	Neg control	Neg control	ARC017	1.98e-05	0.0002551	1.95e-05	0.0001043	2.69e-05	0.0001133	3.63e-05	0.000553	0.0010418	4.12e-05	9.01e-05	0.0001346	2.71e-05	1.95e-05	6.46e-05	1.95e-05	1.95e-05	2.04e-05	7.13e-05	2.62e-05	1.95e-05	2.14e-05	3.08e-05	1.95e-05	2.74e-05	1.95e-05	0.000126	1.95e-05	3.4e-05			8.21e-05
IgG	Neg control	Neg control	ARC018	0.000179	0.0004699	1.95e-05	0.0006574	0.0002098	0.0001287	4.06e-05	0.0003053	0.0002198	2.14e-05	0.0002203	8.75e-05	0.0009264	1.95e-05	4.27e-05	2.44e-05	1.95e-05	2.32e-05	0.0004585	3.52e-05	1.95e-05	4.33e-05	0.0002353	0.0001153	6.28e-05	1.95e-05	0.0002263	1.95e-05	0.0001186			7.21e-05
IgG	Neg control	Neg control	ARC019	0.0001773	0.0005776	3.39e-05	0.0003362	4.09e-05	0.0001279	0.000101	0.0001236	0.00082	0.0001024	9.61e-05	0.0002581	0.0001368	5.37e-05	0.0001337	0.0001088	1.95e-05	0.0001304	0.0003644	0.0001735	4.19e-05	7.21e-05	0.0002162	0.0002092	9.23e-05	1.95e-05	0.0003714	2.25e-05	0.0004538			7.27e-05
IgG	Neg control	Neg control	ARC020	0.0001369	0.0002245	7.06e-05	0.0001051	0.000105	6.89e-05	0.0001432	0.0002361	0.0003381	2.74e-05	0.0001243	7.27e-05	0.0002236	0.0001088	6.94e-05	1.95e-05	1.95e-05	7.59e-05	6.08e-05	7.28e-05	2.96e-05	3.82e-05	6.77e-05	0.0001525	8.52e-05	1.95e-05	0.0001078	1.95e-05	0.0001582			0.0002126
IgG	Neg control	Neg control	ARC021	5.05e-05	0.0015804	1.95e-05	4.9e-05	1.95e-05	3.52e-05	4.44e-05	0.0001151	0.0002137	9.92e-05	0.000463	0.0019382	5.94e-05	1.95e-05	0.0001037	1.95e-05	9.05e-05	0.0001244	0.0002636	4.73e-05	6.27e-05	3.85e-05	0.0007345	8.67e-05	4.63e-05	1.95e-05	0.0001432	1.95e-05	8.43e-05			2.37e-05
IgG	Neg control	Neg control	ARC022	0.0001745	0.0002575	1.95e-05	5.38e-05	1.95e-05	2.84e-05	3.2e-05	3.81e-05	0.000191	2.3e-05	4.77e-05	5.48e-05	0.0001071	1.95e-05	0.0001658	3.88e-05	0.0001711	2.05e-05	0.0001113	3.26e-05	0.0002813	3.08e-05	0.000491	2.93e-05	2.88e-05	1.95e-05	0.0001123	0.0002205	7.88e-05			2.09e-05
IgG	Neg control	Neg control	ARC023	7.59e-05	0.0003098	3.47e-05	0.0005306	2.01e-05	6.31e-05	4.75e-05	9.09e-05	0.0013631	0.0008602	9.89e-05	0.0001092	7.66e-05	1.95e-05	0.0003109	0.0004117	1.95e-05	0.0002304	0.0001341	4.45e-05	8.09e-05	4.29e-05	0.0009524	0.000161	7.33e-05	1.95e-05	0.000303	2.15e-05	7.75e-05			3.45e-05
IgG	Neg control	Neg control	ARC024	5.13e-05	0.0001896	1.95e-05	2.86e-05	2.64e-05	5.29e-05	4.31e-05	4.3e-05	0.0002526	3.15e-05	1.95e-05	2.37e-05	6.31e-05	3.45e-05	9.38e-05	1.95e-05	1.95e-05	3.73e-05	5.65e-05	6.91e-05	1.95e-05	2.36e-05	4.82e-05	4.26e-05	3.4e-05	1.95e-05	4.18e-05	1.95e-05	0.0001396			4.72e-05
IgG	Neg control	Neg control	ARC025	0.0001283	0.0004282	1.95e-05	4.45e-05	1.95e-05	0.0001098	6.2e-05	7.4e-05	0.00033	4.12e-05	6.34e-05	7.27e-05	5.19e-05	1.95e-05	5.2e-05	1.95e-05	1.95e-05	7.2e-05	0.0001441	7.86e-05	4.28e-05	4.33e-05	0.0001314	0.0001181	5.09e-05	1.95e-05	0.0001952	1.95e-05	0.0001868			5.66e-05
IgG	Neg control	Neg control	ARC026	0.0004205	0.0004674	1.95e-05	7.93e-05	2.19e-05	6.89e-05	4.75e-05	0.0011206	0.0005744	7.39e-05	2.43e-05	4.32e-05	9.8e-05	3.3e-05	7.59e-05	3.25e-05	1.95e-05	7.15e-05	6.32e-05	9.35e-05	1.95e-05	3.38e-05	5.78e-05	6.68e-05	7.01e-05	1.95e-05	6.71e-05	1.95e-05	0.0003124			0.0001097
IgG	Neg control	Neg control	ARC027	3e-05	0.0001255	1.95e-05	8.67e-05	1.95e-05	1.95e-05	1.95e-05	0.0001067	9.15e-05	0.0010104	1.95e-05	5.04e-05	1.95e-05	7.36e-05	0.0007197	4.11e-05	1.95e-05	1.95e-05	5.51e-05	2.43e-05	1.95e-05	4.55e-05	0.0001859	4.07e-05	3.55e-05	1.95e-05	4.65e-05	1.95e-05	3.18e-05			2.88e-05
IgG	Neg control	Neg control	ARC028	0.0002058	0.0008741	1.95e-05	0.0002049	2.32e-05	6.96e-05	4.28e-05	9.36e-05	0.0004548	6.1e-05	0.0003037	0.0002947	4.19e-05	2.38e-05	0.000117	6.17e-05	5.85e-05	6.7e-05	0.0004417	6.41e-05	9.23e-05	0.0001491	0.0001101	0.0010805	0.0003608	2.86e-05	0.0002643	2.93e-05	0.0002195			0.000228
IgG	Neg control	Neg control	ARC029	8.14e-05	0.0006845	1.95e-05	0.0001196	2.42e-05	8.18e-05	8.13e-05	0.0002689	0.0008121	5.32e-05	0.000124	0.0012696	0.0013395	2.74e-05	0.000107	0.0001055	1.95e-05	0.0001036	0.000358	9.13e-05	0.0001509	6.02e-05	0.000418	0.000125	5.55e-05	1.95e-05	0.0002157	2.34e-05	0.0002498			6.49e-05
IgG	Neg control	Neg control	ARC030	2.51e-05	0.0005989	2.06e-05	3.84e-05	1.95e-05	0.0005451	4.75e-05	0.0001761	0.0002526	7.07e-05	5.24e-05	7.68e-05	6.47e-05	2.43e-05	4.27e-05	1.95e-05	1.95e-05	2.55e-05	0.0001356	5.14e-05	1.95e-05	4.15e-05	5.65e-05	4.88e-05	3.64e-05	1.95e-05	0.000145	2.11e-05	0.0001366			0.0007071
IgG	Neg control	Neg control	ARC031	9.97e-05	0.0004723	3.38e-05	6.42e-05	6.47e-05	0.0002468	0.000163	0.0001506	0.0015955	9.33e-05	0.0001105	0.0002853	0.000347	0.0001832	0.0002464	2.31e-05	0.0001054	0.0002264	0.0001212	0.0004359	3.11e-05	5.84e-05	0.0001626	0.0007696	0.0002717	4.75e-05	9.4e-05	1.95e-05	0.0013412			5.28e-05
IgG	Neg control	Neg control	ARC032	4.24e-05	0.0060123	1.95e-05	8.09e-05	1.95e-05	4.79e-05	2.47e-05	6.97e-05	0.0005108	4.89e-05	0.0002236	0.0001676	0.0001025	1.95e-05	4.43e-05	2.39e-05	1.95e-05	3.4e-05	0.0002429	2.43e-05	5.37e-05	5.62e-05	3.6e-05	2.14e-05	2.24e-05	1.95e-05	0.0002157	1.95e-05	4.55e-05			8.72e-05
IgG	Neg control	Neg control	ARC033	4.67e-05	0.0002539	1.95e-05	6.61e-05	0.0005648	7.2e-05	7.04e-05	0.0002568	0.0006974	0.0005389	0.0001111	0.0001235	0.0003358	3.13e-05	8.24e-05	2.12e-05	1.95e-05	7.71e-05	0.0002387	0.0001226	1.95e-05	5.8e-05	6.91e-05	0.0002474	0.0001128	1.95e-05	0.0002713	2.6e-05	0.0002532			9.67e-05
IgG	Neg control	Neg control	ARC034	0.0001197	0.0003905	1.95e-05	5.64e-05	3.5e-05	5.18e-05	7.49e-05	0.0003167	0.0004548	4.03e-05	0.0001739	0.0001108	0.000355	1.95e-05	6.94e-05	0.0004442	1.95e-05	8.95e-05	0.00039	7.42e-05	0.000101	4.95e-05	0.0002444	0.0002459	0.0001241	1.95e-05	0.000251	1.95e-05	0.0001551			5.45e-05
IgG	Neg control	Neg control	ARC035	0.0002024	0.0003218	1.95e-05	0.0001397	2.23e-05	4.6e-05	3.02e-05	0.000144	0.0003825	3.78e-05	7.6e-05	0.0004829	2.15e-05	2.16e-05	0.000132	1.95e-05	3.54e-05	2.35e-05	0.0001133	5e-05	3.64e-05	4.73e-05	7.26e-05	2.59e-05	5.09e-05	1.95e-05	0.0001328	1.95e-05	8.71e-05			4.43e-05
IgG	Neg control	Neg control	ARC036	5.32e-05	0.0006189	1.95e-05	0.0002908	2.01e-05	0.0001025	6.17e-05	0.000221	0.0005426	6.32e-05	0.000137	0.0003159	5.81e-05	2.18e-05	0.0001004	9.42e-05	1.95e-05	8.53e-05	0.0003703	7.42e-05	5.15e-05	6.39e-05	0.0002063	0.0005459	0.0001884	1.95e-05	0.0002316	1.95e-05	0.0001965			0.0002538
IgG	Neg control	Neg control	ARC037	8.35e-05	0.0001711	1.95e-05	4.35e-05	1.95e-05	3.89e-05	5.19e-05	0.000102	0.0001496	3.78e-05	5.13e-05	0.0024603	2.04e-05	1.95e-05	5.36e-05	7.82e-05	1.95e-05	5.06e-05	9.07e-05	3.19e-05	9.42e-05	3.45e-05	3.87e-05	0.0004085	0.0001083	1.95e-05	6.06e-05	1.95e-05	7.08e-05			2.37e-05
IgG	Neg control	Neg control	ARC038	0.0001267	0.0009405	1.95e-05	0.0001804	1.95e-05	0.0001039	3.63e-05	7.67e-05	0.0010478	7.07e-05	0.0001721	0.0003463	8.93e-05	1.95e-05	3.67e-05	2.62e-05	1.95e-05	6.13e-05	0.0004385	2.62e-05	0.0001448	0.0001145	9.41e-05	5.64e-05	3.21e-05	1.95e-05	0.0003855	1.95e-05	7.08e-05			4.54e-05
IgG	Neg control	Neg control	ARC039	2.68e-05	0.0004221	1.95e-05	3.39e-05	1.95e-05	5.2e-05	6.14e-05	6.51e-05	0.0002567	2.22e-05	4.23e-05	7.78e-05	3.07e-05	2.52e-05	6.46e-05	1.95e-05	1.95e-05	5.48e-05	0.0003847	3.91e-05	1.95e-05	2.65e-05	3.6e-05	0.0001071	3.94e-05	1.95e-05	0.0001265	1.95e-05	0.000104			1.95e-05
IgG	Neg control	Neg control	ARC040	5.42e-05	0.0004429	1.95e-05	9.66e-05	1.95e-05	0.000585	3.97e-05	5.25e-05	0.0002812	2.46e-05	3.27e-05	0.0001245	8.65e-05	2.58e-05	0.0001913	1.95e-05	1.95e-05	4.63e-05	6.08e-05	6.84e-05	1.95e-05	0.0001048	5.65e-05	4.13e-05	3.45e-05	1.95e-05	5.78e-05	1.95e-05	0.0001275			4.2e-05
IgG	Neg control	Neg control	ARC041	6.29e-05	0.0009261	1.95e-05	3.39e-05	0.0004021	9.37e-05	0.0002168	8.32e-05	0.0004588	6.15e-05	0.0001353	0.0001875	0.0001429	4.36e-05	0.0001186	0.000515	1.95e-05	0.0003642	0.001751	0.0001367	3.44e-05	5.47e-05	0.0001196	0.0001983	9.67e-05	1.95e-05	0.0004813	0.0001017	0.0002704			3.19e-05
IgG	Neg control	Neg control	ARC042	2.03e-05	0.0003917	6.35e-05	3.06e-05	2.37e-05	3.85e-05	3.32e-05	3.39e-05	0.0001288	3.69e-05	9.72e-05	0.0001045	0.0001032	1.98e-05	3.07e-05	1.95e-05	1.95e-05	4.04e-05	0.0001582	3.52e-05	1.95e-05	3.23e-05	3.21e-05	0.0003854	0.000114	1.95e-05	0.0001205	1.95e-05	6.68e-05			2.26e-05
IgG	Neg control	Neg control	ARC043	0.0002472	0.0002292	1.95e-05	4.98e-05	1.95e-05	5.9e-05	7.42e-05	6.74e-05	0.0007271	2.5e-05	8.47e-05	6.57e-05	0.0005082	1.95e-05	6.15e-05	1.95e-05	1.95e-05	0.0003939	0.0001148	0.0001574	0.0001349	5.73e-05	5.65e-05	3.77e-05	2.93e-05	1.95e-05	0.0001432	3.04e-05	0.0001069			1.98e-05
IgG	Neg control	Neg control	ARC044	8.52e-05	0.0002812	1.95e-05	3.84e-05	3.06e-05	5.45e-05	3.88e-05	3.99e-05	0.000267	2.54e-05	0.0001094	3.38e-05	3.65e-05	1.95e-05	4.35e-05	1.95e-05	1.95e-05	3.5e-05	0.0004634	4.73e-05	1.95e-05	3.16e-05	0.0001196	0.0001112	6.28e-05	1.95e-05	0.0001078	1.95e-05	9.12e-05			1.95e-05
IgG	Neg control	Neg control	ARC045	0.0003905	0.0002316	2.02e-05	6.42e-05	1.95e-05	9.61e-05	2.41e-05	8.09e-05	0.0001868	6.81e-05	4.69e-05	0.0003183	2.89e-05	1.95e-05	0.0014238	2.95e-05	1.95e-05	1.95e-05	0.0001749	2.37e-05	7.3e-05	3.96e-05	2.82e-05	1.95e-05	2.24e-05	1.95e-05	8.06e-05	1.95e-05	8.98e-05			3.96e-05
IgG	Neg control	Neg control	ARC046	6.89e-05	0.000634	1.95e-05	0.0001058	3.15e-05	0.0001295	7.81e-05	0.0001606	0.0010378	0.0001483	0.0003821	0.0002346	7.05e-05	2.86e-05	0.0002274	0.0001374	1.95e-05	0.0001582	0.0002336	8.75e-05	5.11e-05	0.0001681	0.0001432	0.0002622	0.000146	1.95e-05	0.0003469	2.41e-05	0.0002096			6.7e-05
IgG	Neg control	Neg control	ARC047	0.0002984	0.0001278	1.95e-05	1.95e-05	0.0001453	4.75e-05	2.17e-05	8.59e-05	0.001997	2.78e-05	2.28e-05	8.39e-05	0.000252	1.95e-05	0.0004546	1.95e-05	1.95e-05	5.92e-05	0.0008631	3e-05	7.11e-05	7.65e-05	4.48e-05	4.63e-05	3.74e-05	1.95e-05	5.59e-05	1.95e-05	8.71e-05			0.0003811
IgG	Neg control	Neg control	ARC048	0.0001049	0.0005714	1.95e-05	0.0003133	6.64e-05	0.0002047	0.0001249	0.0001159	0.0010458	8.83e-05	0.0001086	0.0001341	0.0002861	7.44e-05	0.0002638	3.44e-05	1.95e-05	0.0004017	0.0002069	0.0002331	2.91e-05	6.32e-05	0.0001388	0.0001546	0.0001022	1.95e-05	0.0006291	2.11e-05	0.0006317			0.0004809
IgG	Neg control	Neg control	ARC049	2.86e-05	0.0001872	1.95e-05	3.66e-05	2.67e-05	3.67e-05	3.32e-05	4.98e-05	0.0002034	5.75e-05	9.56e-05	9.11e-05	0.0004579	1.95e-05	0.0001354	4.44e-05	1.95e-05	3.8e-05	0.0001754	7.72e-05	4.61e-05	3.6e-05	0.0001522	0.0002107	0.0001089	1.95e-05	0.0002081	1.95e-05	0.0001012			3.96e-05
IgG	Neg control	Neg control	ARC050	1.95e-05	8.68e-05	1.95e-05	0.0001341	1.95e-05	2.27e-05	2.11e-05	0.0001174	8.32e-05	3.78e-05	2.87e-05	2.15e-05	0.000504	2.34e-05	2.93e-05	1.95e-05	1.95e-05	1.95e-05	4.95e-05	2.37e-05	1.95e-05	2.28e-05	3.01e-05	1.95e-05	1.95e-05	1.95e-05	8.47e-05	1.95e-05	3.29e-05			1.95e-05
IgG	Neg control	Neg control	ARC051	0.0004149	0.0007916	1.95e-05	7.2e-05	1.95e-05	6.08e-05	7.94e-05	0.0001344	0.0004708	5.8e-05	6.48e-05	7.22e-05	7.28e-05	2.38e-05	4.58e-05	1.95e-05	1.95e-05	8.28e-05	8.97e-05	5.56e-05	3.03e-05	4.15e-05	0.0007658	7.27e-05	4.04e-05	1.95e-05	9.35e-05	4e-05	0.0001069			3.05e-05
IgG	Neg control	Neg control	ARC052	4.75e-05	0.0017262	1.95e-05	5.24e-05	0.000754	4.15e-05	2.41e-05	0.0001248	0.0002772	2.14e-05	5.5e-05	4.99e-05	3.44e-05	1.95e-05	2.93e-05	1.95e-05	1.95e-05	3.2e-05	9.36e-05	3.52e-05	4.53e-05	2.57e-05	3.34e-05	4.75e-05	3.45e-05	1.95e-05	0.0001009	1.95e-05	7.88e-05			0.000193
IgG	Neg control	Neg control	ARC053	0.0001765	0.0006845	2.85e-05	0.0001917	1.95e-05	9.41e-05	2.41e-05	7.82e-05	0.0003906	2.46e-05	8.19e-05	0.0001119	6.98e-05	2.97e-05	0.0002429	4.92e-05	1.95e-05	2.06e-05	0.000248	2.87e-05	8.2e-05	0.0001692	5.02e-05	0.0007522	0.0001588	1.95e-05	0.0002228	1.95e-05	0.000208			7.63e-05
IgG	Neg control	Neg control	ARC054	0.0001052	0.0002469	1.95e-05	5.97e-05	2.28e-05	6.54e-05	5.07e-05	3.69e-05	0.0001537	4.37e-05	5.42e-05	2.87e-05	0.0001912	1.95e-05	3.52e-05	2.8e-05	1.95e-05	8.07e-05	5.04e-05	4.45e-05	1.95e-05	2.07e-05	0.0002253	5.26e-05	0.0001753	1.95e-05	3.57e-05	1.95e-05	0.0001012			5.63e-05
IgG	Neg control	Neg control	ARC055	0.0001734	0.0007634	2.16e-05	0.0001715	8.71e-05	0.0002393	0.0001782	0.0010991	0.0014376	0.0004486	0.0006836	0.000269	0.0002404	0.0002458	0.0002395	0.000691	1.95e-05	0.0002844	0.0002506	0.0003786	0.0001517	0.000137	0.0002018	0.0003267	0.0005	2.89e-05	0.0002041	0.0001173	0.000987			0.0001822
IgG	Neg control	Neg control	ARC056	2.73e-05	0.0002152	1.95e-05	0.0009518	7.26e-05	0.0032578	3.88e-05	0.000489	0.0002649	0.0003443	2.99e-05	4.41e-05	4.06e-05	1.95e-05	0.0009324	4.07e-05	1.95e-05	5.72e-05	9.65e-05	4.05e-05	1.95e-05	0.0001665	4.82e-05	0.0001861	8.08e-05	1.95e-05	4.18e-05	0.0003536	8.16e-05			0.0002073
IgG	Neg control	Neg control	ARC057	7.27e-05	0.0007903	1.95e-05	0.0001146	5.32e-05	0.0002194	0.0001333	0.0002575	0.0010875	0.0005298	0.0005006	0.000276	0.000237	0.0002162	0.0001253	2.36e-05	1.95e-05	0.0001642	0.0002579	0.0001857	0.0001658	8.06e-05	0.0001432	0.0002681	0.0001264	1.95e-05	0.0002669	2.88e-05	0.0004843			8.51e-05
IgG	Neg control	Neg control	ARC058	3.72e-05	0.0004723	2.49e-05	7.22e-05	1.95e-05	4.6e-05	4.22e-05	6.97e-05	0.0003381	5.4e-05	2.67e-05	8.49e-05	0.000345	2.78e-05	0.0004905	1.95e-05	1.95e-05	4.28e-05	7.61e-05	6.41e-05	1.95e-05	2.94e-05	7.47e-05	7.86e-05	0.0001729	1.95e-05	7.08e-05	1.95e-05	0.0001427			5.19e-05
IgG	Neg control	Neg control	ARC059	4.99e-05	0.0005341	0.0001796	8.13e-05	0.0005576	4.15e-05	0.0001006	5.67e-05	0.0002198	0.0006458	4.02e-05	0.0008789	4.25e-05	4.98e-05	4.12e-05	0.0002144	1.95e-05	2.24e-05	0.0001242	6.13e-05	4.39e-05	3.67e-05	0.0001358	0.0001292	5.65e-05	1.95e-05	0.0001045	0.0001708	0.0001739			0.0001907
IgG	Neg control	Neg control	ARC060	0.0001392	0.0002363	1.95e-05	0.0002109	1.95e-05	2.73e-05	6.4e-05	0.0001074	0.0002751	7.61e-05	7.09e-05	5.53e-05	3.41e-05	1.95e-05	2.42e-05	2.16e-05	1.95e-05	3.92e-05	6.75e-05	4.18e-05	1.95e-05	3.16e-05	4.89e-05	2.42e-05	2.6e-05	1.95e-05	5.4e-05	1.95e-05	7.88e-05			9.89e-05
IgG	Neg control	Neg control	ARC061	0.0001286	0.0014368	1.95e-05	0.000365	7.86e-05	0.0002813	9.57e-05	0.0001221	0.0020199	0.0001312	0.000211	0.0004627	0.000343	0.0001343	0.0001675	3.63e-05	1.95e-05	0.0001545	0.0004007	0.00032	0.0001372	0.0001033	0.0001821	0.0001546	0.0001044	2.56e-05	0.0003618	2.09e-05	0.0009326			4.78e-05
IgG	Neg control	Neg control	ARC062	0.0001353	0.0005007	1.95e-05	0.0003761	0.0003074	0.000225	8.39e-05	0.0001382	0.0008438	8.87e-05	6.37e-05	0.0001161	0.0001462	5.99e-05	0.00017	2.12e-05	1.95e-05	0.0001241	0.0002943	0.0001265	3.11e-05	7.06e-05	0.0008143	0.0001181	5.76e-05	1.95e-05	0.0002519	1.95e-05	0.0003792			0.0005255
IgG	Neg control	Neg control	ARC063	0.0001308	0.0004527	1.95e-05	5.16e-05	0.0001506	0.0001385	0.0001706	4.83e-05	0.0005267	5.45e-05	0.0001562	9.26e-05	9.97e-05	3.83e-05	8.07e-05	2.1e-05	1.95e-05	0.0001461	0.0002449	0.0001187	0.0008318	0.0004257	8.62e-05	0.0001071	5.81e-05	1.95e-05	0.0004619	0.0001349	0.0002756			2.45e-05
IgG	Neg control	Neg control	ARC064	6.67e-05	0.0001066	1.95e-05	0.0002111	2.6e-05	1.95e-05	3.05e-05	0.0001282	6.67e-05	2.3e-05	0.0014153	3.19e-05	3.59e-05	1.95e-05	3.52e-05	1.95e-05	1.95e-05	1.95e-05	6.94e-05	3.13e-05	3.09e-05	2.65e-05	0.0001641	6.03e-05	2.69e-05	1.95e-05	5.59e-05	1.95e-05	0.0001381			0.0001731
IgG	Neg control	Neg control	ARC065	3.4e-05	0.0002035	3.41e-05	0.0001043	1.95e-05	2.34e-05	2.11e-05	4.3e-05	8.32e-05	2.14e-05	9.61e-05	3.14e-05	4.51e-05	2.67e-05	1.95e-05	1.95e-05	9.39e-05	2.23e-05	0.0001597	2.01e-05	1.95e-05	2.57e-05	4.82e-05	1.95e-05	2.33e-05	1.95e-05	0.0002678	1.95e-05	3.4e-05			2.54e-05
IgG	Neg control	Neg control	ARC066	2.14e-05	0.000317	1.95e-05	3.33e-05	9.4e-05	4.82e-05	5.76e-05	3.24e-05	0.0001143	2.46e-05	0.0002045	4.37e-05	4.64e-05	1.95e-05	2.78e-05	1.95e-05	1.95e-05	1.95e-05	9.95e-05	2.87e-05	2.93e-05	3.49e-05	5.92e-05	6.94e-05	5.81e-05	1.95e-05	7.64e-05	1.95e-05	0.0015224			7.96e-05
IgG	Neg control	Neg control	ARC067	2.78e-05	9.66e-05	1.95e-05	1.95e-05	1.95e-05	1.95e-05	1.95e-05	3.09e-05	8.73e-05	1.95e-05	2.94e-05	4.13e-05	2.59e-05	1.95e-05	2.35e-05	1.95e-05	1.95e-05	2.01e-05	4.21e-05	2.01e-05	1.95e-05	6.36e-05	2.06e-05	4.57e-05	2.51e-05	1.95e-05	6.34e-05	1.95e-05	3.29e-05			1.95e-05
IgG	Neg control	Neg control	ARC068	3e-05	0.0001368	1.95e-05	7.68e-05	2.3e-05	0.000229	6.94e-05	0.0002716	0.0003503	3.53e-05	2.18e-05	0.0003206	0.0001085	4.57e-05	0.0005204	1.95e-05	1.95e-05	6.67e-05	0.0009496	8.6e-05	1.95e-05	4.37e-05	0.0001551	7.8e-05	5.76e-05	1.95e-05	7.08e-05	1.95e-05	0.000203			0.0003618
IgG	Neg control	Neg control	ARC069	0.0006983	0.0008147	0.0001039	2.04e-05	2.67e-05	2.44e-05	4.13e-05	7.17e-05	0.0001413	3.9e-05	0.0002816	5.14e-05	4.41e-05	1.95e-05	5.59e-05	1.95e-05	1.95e-05	2.18e-05	0.0001967	4.32e-05	8.94e-05	3.89e-05	5.85e-05	4.57e-05	5.65e-05	1.95e-05	0.0001693	1.95e-05	0.0001275			0.0006396
IgG	Neg control	Neg control	ARC070	3.81e-05	0.0002327	1.95e-05	0.0001996	8.74e-05	0.0038868	3.57e-05	0.0002482	0.000106	0.0001718	3.62e-05	3.24e-05	0.0001008	1.95e-05	0.0016029	1.95e-05	1.95e-05	2.54e-05	0.0001331	4.18e-05	0.0001569	2.36e-05	7.97e-05	4.5e-05	3.31e-05	1.95e-05	8.01e-05	1.95e-05	7.35e-05			5.39e-05
IgG	Neg control	Neg control	ARC071	3.59e-05	0.0012574	1.95e-05	0.0002104	5.05e-05	9.33e-05	2.71e-05	8.13e-05	0.0012129	4.37e-05	0.0002203	0.0003784	1.95e-05	1.95e-05	5.04e-05	1.95e-05	1.95e-05	4.36e-05	0.0003943	2.25e-05	0.0001934	7.35e-05	4.96e-05	7.2e-05	2.6e-05	1.95e-05	0.0003469	1.95e-05	3.62e-05			2.62e-05
IgG	Neg control	Neg control	ARC072	0.0002341	0.0003905	6.21e-05	0.0001078	4.09e-05	5.58e-05	4.69e-05	3.77e-05	0.0004468	2.86e-05	6.1e-05	0.000362	0.0006463	0.0002466	2.93e-05	2.29e-05	1.95e-05	3.92e-05	0.0002079	3.78e-05	1.95e-05	6.69e-05	7.69e-05	0.0003916	0.000186	1.95e-05	0.0014611	1.95e-05	8.98e-05			1.95e-05
IgG	Neg control	Neg control	ARC073	0.0001148	0.000492	1.95e-05	3.06e-05	1.95e-05	6.02e-05	3.02e-05	3.92e-05	9.77e-05	4.46e-05	0.0002009	0.0001611	2.18e-05	1.95e-05	3.52e-05	2.83e-05	3.97e-05	1.95e-05	0.0001024	3.26e-05	1.95e-05	3.49e-05	6.63e-05	2.93e-05	5.45e-05	1.95e-05	8.01e-05	5.09e-05	7.88e-05			2.99e-05
IgG	Neg control	Neg control	ARC074	2.41e-05	9.88e-05	1.95e-05	1.95e-05	1.95e-05	1.95e-05	4.75e-05	3.77e-05	3.63e-05	3.11e-05	4.23e-05	0.0002807	3.87e-05	1.95e-05	2.64e-05	1.95e-05	1.95e-05	1.95e-05	4.07e-05	1.95e-05	2.03e-05	2.65e-05	2.31e-05	0.0001071	7.65e-05	1.95e-05	0.0013355	6.63e-05	2.96e-05			2.82e-05
IgG	Neg control	Neg control	ARC075	5.23e-05	0.0003119	1.95e-05	0.0001103	0.000142	6.91e-05	4.55e-05	8.12e-05	0.0003844	2.84e-05	5.7e-05	9.38e-05	7.57e-05	1.95e-05	5.47e-05	1.95e-05	0.0001311	5.71e-05	0.000163	3.22e-05	2.12e-05	4.05e-05	6.29e-05	0.0001625	5.88e-05	1.95e-05	9.38e-05	1.95e-05	9.35e-05			0.0014739
IgG	Neg control	Neg control	ARC076	0.0003032	0.0004207	1.95e-05	0.0001728	2.53e-05	7.53e-05	4.95e-05	0.0001499	0.000465	0.0010705	0.0001082	0.0002391	0.000143	3.29e-05	0.0059827	1.95e-05	1.95e-05	6.3e-05	0.0004053	7.69e-05	4.37e-05	0.0001024	0.0001166	9.75e-05	6.01e-05	1.95e-05	0.0001319	2.34e-05	0.0002043			0.0002346
IgG	Neg control	Neg control	ARC077	1.95e-05	0.0001991	1.95e-05	3.28e-05	1.95e-05	1.95e-05	2.2e-05	2.53e-05	7.23e-05	3.54e-05	0.0004359	2.98e-05	2.38e-05	3.72e-05	0.0002565	1.95e-05	1.95e-05	4.59e-05	3.77e-05	1.95e-05	0.001499	2.25e-05	3.21e-05	4.2e-05	3.31e-05	1.95e-05	3.86e-05	1.95e-05	4.26e-05			2.05e-05
IgG	Neg control	Neg control	ARC078	0.0001413	0.0006236	1.95e-05	0.000124	6.97e-05	3.22e-05	2.17e-05	0.0005675	0.0002046	2.09e-05	8.62e-05	7.71e-05	4.23e-05	1.95e-05	2.48e-05	8.29e-05	0.000382	2.19e-05	0.0002701	1.95e-05	4.14e-05	3.7e-05	3.11e-05	0.0001333	3.95e-05	1.95e-05	0.0003487	1.95e-05	3.82e-05			1.95e-05
IgG	Neg control	Neg control	ARC079	5.23e-05	0.0002353	1.95e-05	3.11e-05	3.08e-05	3.17e-05	3.33e-05	6.75e-05	0.0002344	4.61e-05	8.95e-05	0.0001252	6.55e-05	1.95e-05	4.22e-05	1.95e-05	1.95e-05	2.71e-05	0.0001421	4.27e-05	0.0001416	7.4e-05	6.08e-05	5.1e-05	4.36e-05	1.95e-05	0.0004833	4.15e-05	0.0001106			3.3e-05
IgG	Neg control	Neg control	ARC080	1.95e-05	0.0001576	1.95e-05	9.48e-05	1.95e-05	3.96e-05	7.15e-05	0.000115	0.0001603	3.12e-05	3.63e-05	5.32e-05	0.0007078	1.95e-05	3.01e-05	1.95e-05	1.95e-05	4.95e-05	0.0001734	3.94e-05	1.95e-05	2.83e-05	5.92e-05	0.0001661	6.01e-05	1.95e-05	9.14e-05	1.95e-05	0.000104			1.96e-05
IgG	Neg control	Neg control	ARC081	4.55e-05	0.0004141	1.95e-05	2.31e-05	6.06e-05	2.06e-05	2.42e-05	4.65e-05	0.0022707	3.02e-05	2.85e-05	3.8e-05	3.13e-05	1.95e-05	3.34e-05	1.95e-05	1.95e-05	0.0005392	0.0001344	2.33e-05	1.95e-05	2.68e-05	0.0002339	0.0002941	0.0001204	1.95e-05	8.77e-05	1.95e-05	8.2e-05			1.95e-05
IgG	Neg control	Neg control	ARC082	2.29e-05	0.0001887	1.95e-05	6e-05	1.95e-05	2.67e-05	9.29e-05	0.0001341	7.54e-05	2.84e-05	2.57e-05	0.000105	3.63e-05	1.95e-05	3.12e-05	1.95e-05	1.95e-05	3.31e-05	5.67e-05	2.21e-05	1.95e-05	2.07e-05	3.01e-05	2.16e-05	2.95e-05	1.95e-05	6.4e-05	1.95e-05	0.0001502			2.41e-05
IgG	Neg control	Neg control	ARC083	6.31e-05	0.0001222	1.95e-05	0.0001403	1.95e-05	2.35e-05	3.08e-05	3.92e-05	0.0001069	1.95e-05	5.24e-05	0.0001078	6.55e-05	1.95e-05	4.45e-05	1.95e-05	1.95e-05	2.43e-05	5.4e-05	1.95e-05	1.95e-05	1.95e-05	2.77e-05	2.96e-05	2.91e-05	1.95e-05	5.73e-05	1.95e-05	3.82e-05			4.52e-05
IgG	Neg control	Neg control	ARC084	2.78e-05	0.0001534	1.95e-05	7.58e-05	0.0001761	1.95e-05	1.95e-05	3.68e-05	0.0001069	1.95e-05	2.28e-05	2.98e-05	1.95e-05	1.95e-05	1.95e-05	1.95e-05	1.95e-05	1.95e-05	9.08e-05	1.95e-05	6.37e-05	2.71e-05	0.0002489	7.77e-05	2.95e-05	1.95e-05	6.3e-05	1.95e-05	1.95e-05			1.95e-05
IgG	Neg control	Neg control	ARC085	0.000156	9.01e-05	1.95e-05	1.95e-05	1.95e-05	2.12e-05	1.95e-05	2.38e-05	0.0002709	1.95e-05	9.37e-05	3.73e-05	3.03e-05	1.95e-05	5.7e-05	4.8e-05	1.95e-05	2.66e-05	0.0001083	1.95e-05	2.73e-05	1.95e-05	2.72e-05	2.28e-05	2.71e-05	1.95e-05	0.0001128	1.95e-05	3.61e-05			0.0003498
IgG	Neg control	Neg control	ARC086	4.53e-05	0.0002765	1.95e-05	0.000548	6.89e-05	0.0001826	2.49e-05	5.99e-05	0.0002592	1.95e-05	0.0002605	0.0017669	8.19e-05	2.01e-05	0.0011002	1.95e-05	1.95e-05	1.95e-05	7.71e-05	4.74e-05	1.95e-05	3.47e-05	0.0001188	0.0001734	0.0002618	1.95e-05	8.6e-05	1.95e-05	0.0001254			0.0001214
IgG	Neg control	Neg control	ARC087	3.22e-05	0.0001662	1.95e-05	1.95e-05	2.71e-05	0.0001394	1.97e-05	2.95e-05	0.0001391	2.06e-05	1.95e-05	3.46e-05	0.0006996	1.95e-05	0.0005175	2.11e-05	1.95e-05	2.83e-05	4.77e-05	2.09e-05	1.95e-05	2.54e-05	3.61e-05	4.29e-05	3.15e-05	1.95e-05	5.26e-05	1.95e-05	6.35e-05			0.0004814
IgG	Neg control	Neg control	ARC088	8.81e-05	0.0007101	2.73e-05	3.08e-05	2.05e-05	0.0001392	3.38e-05	0.0001671	0.0001456	9.14e-05	0.0001799	0.0001996	6e-05	2.61e-05	5.64e-05	2.85e-05	1.95e-05	5.39e-05	0.0029952	3.09e-05	1.95e-05	3.88e-05	8.68e-05	6.02e-05	4.11e-05	1.95e-05	0.0003107	5.72e-05	0.0001418			7.37e-05
IgG	Neg control	Neg control	ARC089	5.05e-05	0.0003496	1.95e-05	6.99e-05	2.14e-05	2.7e-05	2.97e-05	0.0001298	0.0002013	5.62e-05	0.0003389	8.84e-05	8.5e-05	1.95e-05	0.009526	1.95e-05	0.0001492	3.47e-05	0.0003408	2.46e-05	4.33e-05	5.5e-05	0.0001537	6.96e-05	5.1e-05	1.95e-05	0.0002139	1.95e-05	5.4e-05			6.92e-05
IgG	Neg control	Neg control	ARC090	0.0001114	5.46e-05	1.95e-05	3.06e-05	1.95e-05	1.95e-05	1.95e-05	4.04e-05	0.0001489	0.000209	2.06e-05	0.0003243	0.0001139	1.95e-05	2.06e-05	1.95e-05	1.95e-05	0.000102	3.73e-05	1.95e-05	1.95e-05	1.95e-05	2.04e-05	3.49e-05	2.01e-05	1.95e-05	3.46e-05	1.95e-05	2.98e-05			0.0005213
IgG	Neg control	Neg control	ARC091	1.95e-05	9.41e-05	1.95e-05	3.11e-05	1.95e-05	1.95e-05	4.63e-05	5.74e-05	0.0001165	1.95e-05	4.38e-05	5.03e-05	1.95e-05	1.95e-05	7.22e-05	1.95e-05	1.95e-05	1.95e-05	0.0001164	1.95e-05	1.95e-05	3.18e-05	2.82e-05	4.56e-05	2.83e-05	1.95e-05	0.0006268	1.95e-05	2.01e-05			0.0003391
IgG	Neg control	Neg control	ARC092	7.19e-05	0.0001594	1.95e-05	3.38e-05	1.95e-05	0.0001096	0.0003259	0.0001696	0.0003676	2.43e-05	2.77e-05	6.48e-05	7.77e-05	3.44e-05	0.0001761	3.35e-05	1.95e-05	1.95e-05	6.8e-05	1.95e-05	1.95e-05	8.19e-05	2.77e-05	1.95e-05	3.15e-05	1.95e-05	4.06e-05	1.95e-05	2.01e-05			2.29e-05
IgG	Neg control	Neg control	ARC093	0.0001158	0.0004827	1.95e-05	8.84e-05	3.85e-05	0.0001112	6.74e-05	8e-05	0.0008212	5.04e-05	0.000105	0.0002005	0.0002118	4.52e-05	8.16e-05	2.85e-05	1.95e-05	7.02e-05	0.000126	0.0001612	0.0002151	4.92e-05	7.34e-05	9.17e-05	5.93e-05	1.95e-05	0.0001772	1.95e-05	0.00039			7.44e-05
IgG	Neg control	Neg control	ARC094	4.2e-05	0.0005369	8.27e-05	9.08e-05	1.95e-05	6.25e-05	5.21e-05	9.41e-05	0.0003944	3.05e-05	6.16e-05	8.84e-05	4.98e-05	1.95e-05	4.45e-05	1.95e-05	1.95e-05	6.52e-05	0.000134	6.58e-05	8.8e-05	4.4e-05	8.52e-05	0.0002632	0.0001204	1.95e-05	0.0001381	1.95e-05	0.0002029			7.17e-05
IgG	Neg control	Neg control	ARC095	1.95e-05	0.000139	1.97e-05	1.95e-05	0.0002025	8.6e-05	4.82e-05	0.0002993	0.0002675	0.0001215	3.13e-05	0.0002602	0.0001137	3.03e-05	4.56e-05	2.07e-05	1.95e-05	4.78e-05	5.55e-05	8.04e-05	3.58e-05	2.19e-05	5.04e-05	3.93e-05	4.11e-05	1.95e-05	7.38e-05	1.95e-05	0.0001784			0.0001826
IgG	Neg control	Neg control	ARC096	3.22e-05	0.0002026	2.61e-05	2.04e-05	1.95e-05	2.84e-05	3.33e-05	0.0003426	0.0001537	3.82e-05	7.75e-05	0.0003167	2.24e-05	1.95e-05	2.37e-05	1.95e-05	1.95e-05	3.42e-05	0.0001456	4e-05	1.95e-05	2.39e-05	0.0001112	0.0001108	5.43e-05	1.95e-05	6.57e-05	1.95e-05	6.83e-05			0.000267
IgG	Neg control	Neg control	ARC097	0.0001844	0.0002927	1.95e-05	0.0004108	2.93e-05	8.15e-05	3.08e-05	6.05e-05	0.0002675	0.0006231	0.0002476	7.41e-05	4.42e-05	0.0031223	6.86e-05	0.0001291	1.95e-05	5.75e-05	0.0005057	2.58e-05	2.05e-05	3e-05	0.0002443	6.49e-05	3.99e-05	1.95e-05	0.0001938	3.05e-05	0.0001119			2.92e-05
IgG	Neg control	Neg control	ARC098	0.0004392	0.0002459	1.95e-05	0.0001267	2.92e-05	0.0002197	0.0003185	0.0003881	0.0004936	6.36e-05	4.5e-05	0.0001252	5.98e-05	2.18e-05	6.34e-05	3.55e-05	6.64e-05	0.0001284	0.0001375	7.55e-05	1.95e-05	4.63e-05	0.0001019	0.0003391	0.0004117	1.95e-05	6.71e-05	2.09e-05	0.0002043			3.06e-05
IgG	Neg control	Neg control	ARC099	0.000113	0.0003137	1.95e-05	3.43e-05	2.14e-05	3.73e-05	3.13e-05	6.9e-05	0.0002211	6.21e-05	5.78e-05	6.96e-05	6.3e-05	1.95e-05	6.05e-05	1.95e-05	1.95e-05	3.91e-05	0.0001244	5.82e-05	1.95e-05	4.86e-05	0.0004138	7.48e-05	5.43e-05	1.95e-05	0.0001993	1.95e-05	0.000153			0.0006169
IgG	Neg control	Neg control	ARC100	3e-05	0.0001023	2.13e-05	8.2e-05	2e-05	3.21e-05	1.95e-05	6.81e-05	0.0001294	2.13e-05	0.0001978	9.69e-05	3.65e-05	1.95e-05	4.45e-05	1.95e-05	1.95e-05	1.95e-05	6.46e-05	1.95e-05	6.81e-05	2.36e-05	0.0001128	2.45e-05	2.83e-05	1.95e-05	4.26e-05	2.2e-05	4.26e-05			2.15e-05
IgG	Neg control	Neg control	TRC001	0.0003142	0.0003915	0.0001199	0.0001441	0.0001324	2.99e-05	2.37e-05	7.82e-05	0.0011563	1.96e-05	7.88e-05	7.86e-05	3.94e-05	1.95e-05	9.96e-05	0.0001907	1.95e-05	2.9e-05	0.0002351	1.95e-05	1.95e-05	3.29e-05	0.0012611	0.0003745	0.0001116	1.95e-05	0.0001196	3.14e-05	5.4e-05			0.0001943
IgG	Neg control	Neg control	TRC002	0.0001695	0.0007101	1.95e-05	0.000151	1.95e-05	0.0002132	2.25e-05	0.0006004	0.0007239	2.26e-05	0.0001119	0.0001324	0.0002489	2.7e-05	3.78e-05	3.66e-05	1.95e-05	3.39e-05	0.000346	1.95e-05	7.29e-05	7.54e-05	4.32e-05	2.2e-05	2.21e-05	1.95e-05	0.0001731	1.95e-05	3.4e-05			4.52e-05
IgG	Neg control	Neg control	TRC003	0.0001093	0.0008901	1.95e-05	0.0001307	1.95e-05	0.0001172	6.44e-05	7.45e-05	0.0009897	0.0017749	0.0003778	0.0002914	0.000232	2.61e-05	0.0001362	1.95e-05	1.95e-05	0.0001541	0.0003027	6.44e-05	7.68e-05	6.32e-05	0.0001046	0.0001864	5.8e-05	1.95e-05	0.0003843	1.95e-05	0.0001884			3.89e-05
IgG	Neg control	Neg control	TRC004	0.0002013	0.0007848	0.0001584	0.0002267	4.24e-05	0.0001352	0.000118	0.000222	0.0007699	7.85e-05	7.16e-05	0.000221	0.0001134	3.98e-05	0.0001424	5.01e-05	1.95e-05	7.65e-05	0.0002198	0.0001496	3.23e-05	0.0001063	0.0003924	0.000165	0.0002513	1.95e-05	0.0002438	2.2e-05	0.0004713			0.0032126
IgG	Neg control	Neg control	TRC005	0.0002413	0.0004711	1.96e-05	0.0001125	8.83e-05	9.48e-05	0.0003315	0.0003134	0.0017605	0.0006483	7.86e-05	0.000284	0.0003037	6.31e-05	0.0002812	0.0002966	2.53e-05	8.29e-05	0.000139	0.0003358	0.0003368	0.0001864	0.0002513	0.0002852	0.0001943	1.95e-05	0.0002515	5.09e-05	0.0006879			0.0001742
IgG	Neg control	Neg control	TRC006	0.000859	0.0001322	0.0002236	4.78e-05	1.95e-05	3.76e-05	2.47e-05	3.44e-05	0.0002244	2.23e-05	5.53e-05	6.3e-05	0.0002767	0.0003069	0.000312	0.0001549	1.95e-05	8.58e-05	5.7e-05	3.41e-05	2.05e-05	2.39e-05	4.73e-05	8.54e-05	7.27e-05	1.95e-05	0.0001087	7.78e-05	0.0001014			3.3e-05
IgG	Neg control	Neg control	TRC007	0.0001331	0.0018722	0.0001249	0.0001747	0.0001071	0.000653	0.0003514	0.0002476	0.0034728	0.0001697	0.0001753	0.0004242	0.0006781	0.0003678	0.000503	9.47e-05	1.95e-05	0.0005844	0.0003622	0.0007287	6.91e-05	0.000152	0.0003303	0.0004139	0.0003006	5.65e-05	0.0002983	8.48e-05	0.0018373			0.0001054
IgG	Neg control	Neg control	TRC008	2.12e-05	0.0001297	1.95e-05	0.0001493	1.95e-05	1.95e-05	1.95e-05	0.0001502	0.0001229	1.95e-05	0.0002359	6.12e-05	1.95e-05	3.62e-05	5.36e-05	1.95e-05	1.95e-05	1.95e-05	0.0006729	1.95e-05	1.95e-05	2.1e-05	2.72e-05	6.02e-05	3.71e-05	1.95e-05	0.0002508	1.95e-05	2.58e-05			0.0001533
IgG	Neg control	Neg control	TRC009	1.95e-05	0.0001457	1.95e-05	1.95e-05	1.95e-05	5.56e-05	1.95e-05	6.02e-05	0.0001149	1.95e-05	2.34e-05	0.0001553	3.41e-05	0.0001647	0.0013307	1.95e-05	1.95e-05	1.95e-05	4.92e-05	1.95e-05	5.44e-05	2.07e-05	2.14e-05	0.000147	7.78e-05	1.95e-05	3.83e-05	1.95e-05	0.0001558			2.17e-05
IgG	Neg control	Neg control	TRC010	0.0004392	0.0010094	1.95e-05	0.0001823	0.000202	0.0001267	6.55e-05	0.0001372	0.0008881	6.65e-05	0.0005243	0.0004091	5.6e-05	8.06e-05	5.36e-05	0.0001013	1.95e-05	7.46e-05	0.0006097	2.84e-05	0.0001484	8.27e-05	0.0004211	5.65e-05	4.03e-05	1.95e-05	0.0003025	2.24e-05	0.0001079			0.0010058
IgG	Neg control	Neg control	TRC011	0.0003014	0.0003579	1.95e-05	6.9e-05	1.95e-05	5.84e-05	3.18e-05	0.0002663	0.0003042	0.0001059	0.0007953	0.0001252	0.0003751	0.0001375	9.48e-05	6.51e-05	2.02e-05	5.54e-05	0.0001541	3.87e-05	1.95e-05	4.92e-05	0.0004818	4.92e-05	3.87e-05	1.95e-05	0.0001026	3.32e-05	0.000153			4.47e-05
IgG	Neg control	Neg control	TRC012	0.0002625	0.0001835	5.49e-05	0.0001619	2.5e-05	2.43e-05	2.87e-05	4.95e-05	0.0008366	3.33e-05	3.09e-05	0.0003338	2.94e-05	2.97e-05	3.28e-05	1.95e-05	1.95e-05	3.66e-05	0.0001313	3.22e-05	1.95e-05	2.07e-05	4.57e-05	4.74e-05	3.55e-05	1.95e-05	5.33e-05	1.95e-05	6.83e-05			2.34e-05
IgG	Neg control	Neg control	TRC013	2.2e-05	0.0001765	1.95e-05	0.0002241	1.95e-05	2.03e-05	6.71e-05	3.8e-05	0.0001101	3.61e-05	1.95e-05	4.57e-05	2.29e-05	1.95e-05	2.58e-05	2.64e-05	1.95e-05	2.61e-05	5.14e-05	1.95e-05	3.77e-05	4.72e-05	0.0001677	0.0002886	0.0001089	1.95e-05	5.83e-05	3.25e-05	4.94e-05			1.95e-05
IgG	Neg control	Neg control	TRC014	7.81e-05	0.0002079	5e-05	0.0001224	1.95e-05	2.58e-05	2.62e-05	4.25e-05	0.0001586	2.67e-05	8.8e-05	5.28e-05	8.76e-05	0.0002117	9.66e-05	2.01e-05	1.95e-05	2.1e-05	5.67e-05	0.0003911	0.0003077	2.95e-05	0.0001079	0.000283	9.15e-05	4.94e-05	9.48e-05	1.95e-05	0.0001642			0.0001768
IgG	Neg control	Neg control	TRC015	2.29e-05	0.000845	1.95e-05	2.69e-05	2.57e-05	1.95e-05	4.63e-05	5.01e-05	7.23e-05	1.95e-05	4.59e-05	0.0004901	0.0002513	6.42e-05	1.96e-05	6.72e-05	1.95e-05	1.95e-05	9.3e-05	1.95e-05	1.95e-05	3.12e-05	2.91e-05	2.88e-05	3.15e-05	1.95e-05	0.0002257	2.95e-05	5.17e-05			3.84e-05
IgG	Neg control	Neg control	TRC016	2.78e-05	0.0004292	1.95e-05	4.49e-05	2.03e-05	5.5e-05	4.74e-05	5.77e-05	0.0003342	4.25e-05	0.0001594	0.0013119	5.7e-05	0.0002122	0.0004188	1.95e-05	1.95e-05	9.75e-05	7.67e-05	0.0001366	1.95e-05	3.85e-05	5.87e-05	6.73e-05	4.56e-05	7.6e-05	8.63e-05	7.13e-05	0.0001656			4.13e-05
IgG	Neg control	Neg control	TRC017	7.76e-05	0.0002158	9.8e-05	9.11e-05	3.49e-05	6.12e-05	3.54e-05	6.57e-05	0.0002443	3.68e-05	6.68e-05	5.72e-05	6.33e-05	2.32e-05	0.0008728	2.46e-05	1.95e-05	6.99e-05	6.57e-05	4.87e-05	1.95e-05	0.0002477	4.78e-05	0.0001243	7.23e-05	1.95e-05	8.5e-05	1.95e-05	0.0001363			3.64e-05
IgG	Neg control	Neg control	TRC018	8.1e-05	0.0001222	1.95e-05	4.44e-05	1.95e-05	0.0001043	3.85e-05	5.96e-05	0.0002609	0.0001851	9.01e-05	0.000177	7.9e-05	2.38e-05	3.89e-05	1.95e-05	1.95e-05	9.23e-05	6.34e-05	4.94e-05	2.35e-05	2.42e-05	3.91e-05	3.14e-05	3.23e-05	1.95e-05	7.55e-05	1.95e-05	0.0001066			0.0003454
IgG	Neg control	Neg control	TRC019	3.8e-05	0.0002973	1.95e-05	6.48e-05	1.95e-05	3.11e-05	0.000186	8.34e-05	0.0004045	0.0001388	6.99e-05	0.0001054	0.0004515	1.95e-05	5.13e-05	1.95e-05	1.95e-05	2.41e-05	0.0004431	1.95e-05	1.95e-05	0.0001143	2.96e-05	0.0008809	0.0003094	3.39e-05	0.0001326	1.95e-05	4.71e-05			7.42e-05
IgG	Neg control	Neg control	TRC020	2.12e-05	8.36e-05	1.95e-05	2.49e-05	1.95e-05	2.7e-05	2.42e-05	3.2e-05	9.42e-05	0.0002961	2.46e-05	0.0004344	2.77e-05	1.95e-05	4e-05	1.95e-05	1.95e-05	5.78e-05	4.28e-05	1.97e-05	8.83e-05	2.07e-05	4.63e-05	3.22e-05	2.28e-05	1.95e-05	4.13e-05	1.95e-05	4.71e-05			1.95e-05
IgG	Neg control	Neg control	TRC021	0.000256	0.0002612	3.3e-05	0.0001228	1.95e-05	0.0001222	6.71e-05	0.0002586	0.0006899	2.84e-05	6.91e-05	6.23e-05	6.86e-05	2.47e-05	0.0001486	3.33e-05	1.95e-05	0.0001984	9.15e-05	6.37e-05	1.95e-05	3.58e-05	0.0002166	6.4e-05	6.05e-05	1.95e-05	7.72e-05	1.95e-05	0.0001558			0.0003208
IgG	Neg control	Neg control	TRC022	0.0002505	0.0047105	1.95e-05	0.0007152	0.0001127	0.000325	9.4e-05	0.0003759	0.0048807	8e-05	0.0012734	0.0016436	0.0001582	4.04e-05	7.45e-05	0.000122	1.95e-05	0.0001885	0.0018188	1.95e-05	0.0005395	0.00032	0.0002571	2.88e-05	4.44e-05	1.95e-05	0.0011156	4.53e-05	0.000167			0.0002081
IgG	Neg control	Neg control	TRC023	0.0001364	0.0001381	1.95e-05	8.17e-05	1.95e-05	2.02e-05	2.62e-05	0.0003627	7.85e-05	0.0004831	0.000659	0.000122	0.0001515	1.95e-05	0.0001698	2.2e-05	1.95e-05	2.08e-05	4.69e-05	1.95e-05	1.95e-05	3.12e-05	0.0001343	3.84e-05	2.28e-05	1.95e-05	4.63e-05	6.43e-05	4.71e-05			4.69e-05
IgG	Neg control	Neg control	TRC024	0.0002595	0.0013859	8.42e-05	0.0001842	9.69e-05	0.0001236	5.69e-05	0.0001658	0.001307	0.0001855	0.0003419	0.0002984	0.0004475	8.88e-05	9.6e-05	3.74e-05	1.95e-05	0.0001438	0.0004494	7.27e-05	0.0002568	9.13e-05	0.0003845	0.000261	0.0001373	1.95e-05	0.0003929	1.95e-05	0.000303			6.38e-05
IgG	Neg control	Neg control	TRC025	1.95e-05	5.92e-05	1.95e-05	6.17e-05	1.95e-05	1.95e-05	1.95e-05	2.26e-05	6.92e-05	1.95e-05	8.65e-05	9.69e-05	7.39e-05	7.15e-05	6.28e-05	1.95e-05	1.95e-05	1.95e-05	0.0002995	1.95e-05	0.00012	2.48e-05	3.41e-05	3.62e-05	3.39e-05	1.95e-05	3.53e-05	1.95e-05	1.95e-05			3.52e-05
IgG	Neg control	Neg control	TRC026	4.98e-05	0.0004578	1.95e-05	0.0001247	2.21e-05	2.93e-05	6.18e-05	0.0002399	0.0004213	0.0003586	0.000259	6.7e-05	0.0001166	2.12e-05	0.0001227	2.37e-05	1.95e-05	4.82e-05	0.000367	4.34e-05	5.06e-05	0.0001001	7.34e-05	6.02e-05	0.0001028	1.95e-05	0.0001862	0.0001357	0.0001755			3.33e-05
IgG	Neg control	Neg control	TRC027	5.18e-05	0.0038076	7.5e-05	0.0001755	1.95e-05	0.000208	7.53e-05	0.0010607	0.0002842	3.79e-05	0.0002677	0.0001292	7.72e-05	4.52e-05	4.56e-05	1.95e-05	1.95e-05	4.79e-05	0.0001963	2.58e-05	0.0003056	4.86e-05	6.08e-05	0.0001435	7.02e-05	1.95e-05	0.0001969	1.95e-05	8.46e-05			0.0006581
IgG	Neg control	Neg control	TRC028	9.55e-05	0.0001679	8.39e-05	3.53e-05	0.0001814	2.49e-05	2.35e-05	6.2e-05	0.000371	2.23e-05	0.0008476	8.39e-05	5.98e-05	0.0001689	3.12e-05	2.43e-05	1.95e-05	0.0002527	8.54e-05	1.95e-05	5.9e-05	4.63e-05	6.6e-05	3.35e-05	2.13e-05	1.95e-05	0.0002021	2.23e-05	7.33e-05			0.0001948
IgG	Neg control	Neg control	TRC029	0.0005765	0.0002282	1.95e-05	1.95e-05	2.25e-05	5.32e-05	1.95e-05	7.57e-05	8.79e-05	0.0004542	0.000387	3.15e-05	3.6e-05	1.95e-05	2.58e-05	0.0002752	1.95e-05	1.95e-05	9.69e-05	2.21e-05	2.4e-05	2.48e-05	3.31e-05	3.66e-05	7.02e-05	1.95e-05	7.38e-05	1.95e-05	6.47e-05			6.4e-05
IgG	Neg control	Neg control	TRC030	0.000182	0.0004084	1.95e-05	0.0002989	6.18e-05	0.0001521	4.53e-05	0.0003891	0.0003643	0.0035112	6.83e-05	8.69e-05	5.06e-05	0.0005821	0.0001313	2.19e-05	3.65e-05	6.84e-05	0.0001622	4.2e-05	4.82e-05	9.77e-05	0.0001487	0.0003516	0.0001427	1.95e-05	0.0003355	1.95e-05	0.0001093			0.0006641
IgG	Neg control	Neg control	TRC031	0.0001328	0.0003654	4.56e-05	0.0002731	1.95e-05	1.95e-05	1.95e-05	4.01e-05	0.000175	0.0002935	6.07e-05	9.76e-05	7.52e-05	1.96e-05	0.0009389	3.61e-05	2.37e-05	7.15e-05	8.77e-05	2.71e-05	1.95e-05	4.34e-05	3.51e-05	2.96e-05	5.3e-05	1.95e-05	0.0003181	1.95e-05	4.26e-05			0.0001072
IgG	Neg control	Neg control	TRC032	9.09e-05	0.0007982	0.0017867	0.0002662	2.86e-05	0.0004464	4.32e-05	8.86e-05	0.0001848	7.47e-05	0.0068017	0.0001007	2.89e-05	1.95e-05	2.9e-05	1.95e-05	1.95e-05	4.97e-05	0.0002394	2.09e-05	1.95e-05	0.000103	4.32e-05	6.73e-05	4.85e-05	1.95e-05	9.96e-05	1.95e-05	6.83e-05			2.99e-05
IgG	Neg control	Neg control	TRC033	0.0001512	0.0043245	0.0002401	0.0001254	9.53e-05	7.2e-05	5.06e-05	0.0003674	0.0007375	0.0002476	0.0001095	0.0002333	8.39e-05	2.38e-05	8.82e-05	5.58e-05	6.67e-05	7.19e-05	0.0003295	0.0001008	6.3e-05	0.0001319	0.0003165	0.0001723	0.000169	1.95e-05	0.0002118	2.14e-05	0.0002175			0.0008838
IgG	Neg control	Neg control	TRC034	0.0001378	0.0004501	1.95e-05	0.0001434	4.19e-05	2.2e-05	1.95e-05	6.9e-05	0.0002344	2.3e-05	7.33e-05	0.0001204	4.32e-05	2.21e-05	3.34e-05	1.95e-05	4.8e-05	1.95e-05	0.0001502	3.61e-05	1.95e-05	2.89e-05	3.41e-05	2.2e-05	4.52e-05	1.95e-05	0.0001628	3.74e-05	0.0002756			2.25e-05
IgG	Neg control	Neg control	TRC035	0.0001061	0.0003028	1.95e-05	0.000179	5.2e-05	1.95e-05	2.12e-05	2.65e-05	0.0001359	1.95e-05	1.95e-05	3.25e-05	3.51e-05	3.14e-05	2.58e-05	1.95e-05	1.95e-05	3.34e-05	5.97e-05	1.95e-05	1.95e-05	2.13e-05	2.52e-05	2.28e-05	2.68e-05	1.95e-05	9.11e-05	1.95e-05	0.0001614			2.2e-05
IgG	Neg control	Neg control	TRC036	4.02e-05	0.0005672	1.95e-05	2.8e-05	0.0001792	0.0001119	5.75e-05	9.01e-05	0.0002509	5.04e-05	0.0018621	0.0001062	0.0003735	3.17e-05	0.0002327	1.95e-05	0.0001127	0.0001329	6.72e-05	6.58e-05	1.95e-05	0.0001013	4.78e-05	0.0001293	3.63e-05	1.95e-05	7.82e-05	3.84e-05	0.0001684			0.000114
IgG	Neg control	Neg control	TRC037	6.4e-05	0.000433	1.95e-05	7.25e-05	2.59e-05	6.22e-05	7.75e-05	0.0003796	0.0003576	4.11e-05	0.000501	0.0001348	7.06e-05	0.0001028	4.79e-05	1.95e-05	1.95e-05	4.89e-05	0.0009007	4.14e-05	5.02e-05	4.83e-05	4.12e-05	0.0023651	0.0008273	8.34e-05	0.00018	1.95e-05	0.0001985			5.94e-05
IgG	Neg control	Neg control	TRC038	2.14e-05	0.0003728	1.95e-05	9.52e-05	3.71e-05	6.15e-05	3.23e-05	0.0001199	0.0002211	3.82e-05	0.0002817	0.0004517	4.25e-05	0.0001481	3.23e-05	1.95e-05	1.95e-05	4.09e-05	4.99e-05	3.09e-05	7.44e-05	3.79e-05	5.19e-05	3.49e-05	2.87e-05	1.95e-05	0.0001292	2.89e-05	0.0001308			2.46e-05
IgG	Neg control	Neg control	TRC039	7.53e-05	0.0003302	1.95e-05	0.0001921	7.45e-05	0.0005987	5.43e-05	5.2e-05	0.0002675	0.0002165	0.0002001	0.0004574	0.0008583	2.24e-05	4.45e-05	3.8e-05	1.95e-05	7.08e-05	0.0001383	9.8e-05	2.94e-05	0.0043459	0.0001915	0.0001891	0.0001517	1.95e-05	9.31e-05	1.95e-05	0.0001755			0.000744
IgG	Neg control	Neg control	TRC040	1.95e-05	0.000123	1.95e-05	1.95e-05	2.07e-05	2.09e-05	1.95e-05	3.44e-05	0.0001586	1.95e-05	0.0004567	4.93e-05	0.0002816	2.91e-05	3.89e-05	1.95e-05	1.95e-05	2.5e-05	0.0012319	1.95e-05	1.95e-05	1.95e-05	4.57e-05	2.2e-05	2.21e-05	1.95e-05	7.79e-05	1.95e-05	3.82e-05			1.95e-05
IgG	Neg control	Neg control	TRC041	0.0001373	0.0010386	0.0048915	0.0005221	6.02e-05	6.93e-05	0.000235	0.0002137	0.0006067	0.0002472	0.0002961	0.000244	0.0009985	7.3e-05	0.000163	7.04e-05	1.95e-05	4.97e-05	0.0002701	0.0002226	4.04e-05	0.0001241	0.0002606	0.0001891	0.0001046	1.95e-05	0.0006017	5.18e-05	0.0005544			0.0001311
IgG	Neg control	Neg control	TRC042	0.0002289	0.001417	0.0018154	0.0007485	4.05e-05	0.000241	9.62e-05	0.0001546	0.0012718	6.51e-05	0.0003829	0.0001204	0.0004582	9.95e-05	0.0002773	6.41e-05	3.07e-05	0.0002251	0.0002547	0.0002849	2.43e-05	8.71e-05	0.0001666	0.0003081	0.0001089	2.62e-05	0.0001655	2.43e-05	0.0006913			0.0003765
IgG	Neg control	Neg control	TRC043	0.0001263	0.0003803	1.95e-05	4.95e-05	4.17e-05	0.0002037	0.0001389	0.0001174	0.0012929	6.39e-05	7.92e-05	0.0001164	0.0001979	0.0001368	0.0001548	4.64e-05	1.95e-05	0.0002219	7.18e-05	0.0003163	1.95e-05	4.92e-05	0.0001068	0.0001635	0.0001213	2.69e-05	8.09e-05	1.95e-05	0.0010328			0.0001789
IgG	Neg control	Neg control	TRC044	0.0001198	0.0001007	1.95e-05	4.36e-05	1.95e-05	3.14e-05	1.95e-05	5.8e-05	8e-05	9.67e-05	0.0003126	0.0003167	4.08e-05	3.75e-05	1.95e-05	0.0001162	1.95e-05	1.95e-05	4.47e-05	1.95e-05	1.95e-05	5.68e-05	3.91e-05	1.99e-05	1.98e-05	1.95e-05	6.91e-05	1.95e-05	1.95e-05			3.06e-05
IgG	Neg control	Neg control	TRC045	0.0001193	0.0003192	3.9e-05	2.86e-05	2.03e-05	0.0001241	7.31e-05	4.5e-05	0.0006406	0.0004528	0.0003819	4.78e-05	0.0001301	4.92e-05	6.75e-05	6.96e-05	1.95e-05	0.000135	8.62e-05	0.0001308	0.0004929	3.24e-05	0.000152	0.0001024	7.02e-05	1.95e-05	8.19e-05	1.95e-05	0.000303			4.71e-05
IgG	Neg control	Neg control	TRC046	9.27e-05	0.0004349	1.95e-05	0.0007848	3.16e-05	4.61e-05	2.42e-05	7.05e-05	0.0002808	3.19e-05	0.0003696	0.0003078	0.0006873	2.17e-05	5.24e-05	0.0002054	1.95e-05	4.72e-05	0.0002354	2.96e-05	4.25e-05	3.82e-05	0.0002699	3.97e-05	3.39e-05	1.95e-05	0.0001183	1.95e-05	7.7e-05			3.93e-05
IgG	Neg control	Neg control	TRC047	6.56e-05	0.0003654	4.44e-05	0.0009993	1.95e-05	7.51e-05	2.22e-05	0.0002754	0.0001947	2.36e-05	0.0009163	0.0001915	5.11e-05	0.0001178	0.0007604	2.41e-05	1.95e-05	4.9e-05	0.0017093	1.95e-05	5.86e-05	0.0001184	0.0003374	0.0002231	0.0001046	1.95e-05	0.0012041	1.95e-05	4.94e-05			7.05e-05
IgG	Neg control	Neg control	TRC048	3.26e-05	0.0002612	5.93e-05	2.25e-05	1.95e-05	0.0003327	6.82e-05	5.26e-05	0.0006848	6.06e-05	0.0001034	0.000228	0.0001212	6.37e-05	0.0001215	2.46e-05	1.95e-05	0.0001297	7.55e-05	0.0001757	1.95e-05	6.43e-05	0.0002495	0.0001537	8.04e-05	1.95e-05	7.45e-05	1.95e-05	0.0003461			0.0006674
IgG	Neg control	Neg control	TRC049	0.0001558	0.0017594	3.02e-05	0.0001572	5.79e-05	0.0005668	0.0002249	0.0009083	0.0024943	0.000142	0.0001063	0.0002324	0.0005759	0.0001956	0.0002174	4.79e-05	1.95e-05	0.0005074	0.0002989	0.0005872	9.9e-05	7.89e-05	0.000678	0.0004581	0.0002344	5.84e-05	0.0004048	0.000248	0.0015088			7.3e-05
IgG	Neg control	Neg control	TRC050	0.0001338	0.0013637	3.19e-05	0.0001071	3.7e-05	0.0001369	5.63e-05	0.0010899	0.0004073	6.92e-05	0.0009479	0.0001429	0.0001225	3.19e-05	5.09e-05	3.38e-05	1.95e-05	0.00022	0.0003415	3.9e-05	0.0001248	4.11e-05	0.0005718	4.24e-05	3.85e-05	1.95e-05	0.0004498	1.95e-05	0.0001779			9.21e-05
IgG	Neg control	Neg control	TRC051	0.0001413	0.0007073	4.39e-05	9.78e-05	4.28e-05	0.0002202	0.0002606	0.0002714	0.0009545	0.0004041	0.0002173	0.0002163	0.0001448	0.0001105	0.0004472	2.38e-05	1.95e-05	0.0003212	0.0015582	0.0002069	6.2e-05	8.09e-05	0.0002647	0.0001067	9.82e-05	1.95e-05	0.0003672	2.12e-05	0.0003852			6.5e-05
IgG	Neg control	Neg control	TRC052	6.41e-05	0.0002838	0.0006052	0.0001196	8.63e-05	8.28e-05	0.0001774	0.000103	0.0003002	5.53e-05	0.0004905	8.07e-05	0.0001225	2.78e-05	0.0001538	6.24e-05	1.95e-05	0.0001309	0.000215	8e-05	0.0001138	0.0001307	0.0001305	0.0006738	0.0003262	1.99e-05	7.69e-05	1.95e-05	0.0001779			3.99e-05
IgG	Neg control	Neg control	TRC053	0.0001431	0.0004828	4.52e-05	0.0002124	4.59e-05	0.0001485	7.18e-05	0.0007523	0.0006896	0.0001772	0.0013719	0.000371	0.0001497	3.13e-05	0.0001136	4.04e-05	1.95e-05	8.3e-05	0.0034254	9.38e-05	4.04e-05	9.78e-05	0.0001114	0.0007765	0.0002386	1.95e-05	0.0003823	0.0005094	0.0002695			9.54e-05
IgG	Neg control	Neg control	TRC054	0.000145	0.0024891	2.87e-05	9.03e-05	1.95e-05	0.0001506	0.0005846	6.32e-05	0.0001284	2.14e-05	0.0010717	0.0001502	8.87e-05	2.83e-05	0.0001189	3.9e-05	1.95e-05	1.95e-05	0.0007761	1.95e-05	7.31e-05	3.09e-05	0.0005653	3.56e-05	2.69e-05	1.95e-05	5.35e-05	1.95e-05	3.06e-05			0.0003365
IgG	Neg control	Neg control	TRC055	0.0001078	0.0005435	3.17e-05	0.0015831	0.000124	9.95e-05	6.01e-05	0.001811	0.0006686	8.57e-05	0.0004419	0.000152	0.000115	0.0001072	0.0001812	4.17e-05	1.95e-05	0.0003431	0.000255	7.38e-05	0.0004795	0.0001188	0.0001816	0.0005077	0.0002068	1.96e-05	0.0002835	0.000155	0.0004832			0.0026383
IgG	Neg control	Neg control	TRC056	0.0003264	0.001662	0.0001007	0.0004127	0.0001674	0.0001561	0.000243	0.0006954	0.0016339	0.0004041	0.0003266	0.0024064	0.000299	0.0001624	0.0002714	6.67e-05	2.02e-05	0.0001068	0.0004012	0.0003013	0.0001079	0.0002385	0.0007057	0.000346	0.0002026	1.98e-05	0.0005494	6.24e-05	0.0007384			0.000599
IgG	Neg control	Neg control	TRC057	0.0001952	0.0018991	1.95e-05	0.0007487	3.44e-05	0.0001441	3.08e-05	0.002475	0.0014049	0.0001026	0.0003497	0.0007358	0.0003542	1.95e-05	8.52e-05	3.28e-05	1.95e-05	6.57e-05	0.0005545	1.95e-05	0.0002843	0.0001466	9.95e-05	9.75e-05	3.01e-05	1.95e-05	0.0008327	1.95e-05	0.0001512			0.02
IgG	Neg control	Neg control	TRC058	0.0002797	0.001503	0.0001009	0.0001926	4.2e-05	0.0001598	5.19e-05	0.0007124	0.0002428	0.0001156	0.0023157	0.0001176	0.000528	4.04e-05	0.0001895	2.95e-05	1.95e-05	0.0001238	0.0001688	5.47e-05	0.0002997	7.19e-05	0.0002	0.0003097	0.0144488	1.95e-05	0.0005404	1.95e-05	0.0001779			0.0003758
IgG	Neg control	Neg control	TRC059	8.76e-05	0.0011483	2.09e-05	8.5e-05	7.11e-05	0.0001337	7.18e-05	0.0001056	0.0007246	0.0007746	0.0010028	0.0002941	0.0001306	7.61e-05	0.0001006	6.67e-05	1.95e-05	9.25e-05	0.0002747	0.0002069	1.95e-05	4.85e-05	0.0006846	0.0001349	9.63e-05	1.95e-05	0.0001416	1.95e-05	0.0003935			0.0004783
IgG	Neg control	Neg control	TRC060	0.0002372	0.0002995	2.38e-05	5.01e-05	0.0002493	2.93e-05	3.19e-05	0.0001023	0.0008432	3.03e-05	7.68e-05	7.38e-05	0.0002206	1.95e-05	3.5e-05	1.95e-05	1.95e-05	4.67e-05	9.96e-05	0.0001463	2.76e-05	3.33e-05	0.0002087	3.95e-05	4.55e-05	1.95e-05	0.0004243	1.95e-05	0.0001161			2.6e-05
IgG	Neg control	Neg control	TRC061	0.0002474	0.0006476	2.82e-05	0.0005293	1.95e-05	2.2e-05	4.33e-05	0.000158	0.0001497	2.47e-05	0.0002154	0.000373	4.21e-05	8.55e-05	3.06e-05	1.95e-05	1.95e-05	1.95e-05	0.0002439	2.09e-05	1.95e-05	3.87e-05	0.0003619	2.63e-05	2.85e-05	1.95e-05	0.0001309	1.95e-05	5.42e-05			0.0006205
IgG	Neg control	Neg control	TRC062	0.0002484	0.000782	4.05e-05	0.0001877	0.000267	0.0005051	0.0004397	0.000266	0.0015922	0.0001197	0.0001613	0.000189	0.0005406	0.0006055	0.0003088	8.21e-05	1.95e-05	0.0011513	0.0003669	0.00036	0.0001707	5.41e-05	0.0002535	0.0003213	0.0001557	3.3e-05	0.0002054	2.81e-05	0.0006576			0.0002355
IgG	Neg control	Neg control	TRC063	0.0001273	0.0016327	2.01e-05	6.91e-05	4.91e-05	0.0002755	0.0001016	0.004575	0.0017835	0.0002216	0.0001044	0.0005733	0.0003123	0.0001322	0.0001826	6.25e-05	1.95e-05	0.0002484	0.0003023	0.0003335	0.0001151	6.68e-05	0.0001595	0.0005374	0.0002751	3.54e-05	0.0004423	2.86e-05	0.0011609			0.00017
IgG	Neg control	Neg control	TRC064	0.000352	0.0018439	1.95e-05	0.0003898	0.0003193	0.0001853	8.09e-05	0.0002285	0.0018602	0.0035897	0.0003606	0.0005796	0.0001475	2.72e-05	5.68e-05	2.97e-05	1.95e-05	0.00012	0.0006754	4.9e-05	0.0002042	0.0001721	0.0001438	0.0001433	5.63e-05	1.95e-05	0.0005771	6.26e-05	0.0001393			0.0047355
IgG	Neg control	Neg control	TRC065	3.92e-05	0.0010967	3.25e-05	9.89e-05	4.24e-05	3.47e-05	2.78e-05	0.0001251	0.0001355	8.34e-05	5.8e-05	4.55e-05	2.93e-05	0.0001075	3.72e-05	8.64e-05	1.95e-05	2.38e-05	0.0004912	2.09e-05	1.95e-05	4.05e-05	0.0001114	5.57e-05	3.85e-05	1.95e-05	0.0005681	6.53e-05	0.0001488			3.09e-05
IgG	Neg control	Neg control	TRC066	0.0006326	0.0011375	7.07e-05	0.0001291	2.05e-05	0.0002286	0.0001203	0.000158	0.0004783	0.0001255	0.0001478	0.0002248	0.0002499	7e-05	0.0003292	6.3e-05	1.95e-05	0.0003516	0.0001697	0.0001144	7e-05	3.93e-05	0.0005147	8.85e-05	7.31e-05	1.95e-05	0.0002008	1.95e-05	0.0002905			3.69e-05
IgG	Neg control	Neg control	TRC067	0.0001319	0.0008971	9.05e-05	0.0001865	1.95e-05	8.21e-05	0.0005251	7.72e-05	0.00077	5.38e-05	0.000299	0.0005272	4.31e-05	4.35e-05	0.0001647	2.5e-05	1.95e-05	5.73e-05	0.0002116	3.69e-05	7.47e-05	7.57e-05	6.26e-05	3.46e-05	0.0006905	1.95e-05	0.0008897	5.8e-05	7.65e-05			5.02e-05
IgG	Neg control	Neg control	TRC068	0.0004664	0.0065327	1.98e-05	0.001143	5.39e-05	0.000502	0.0001227	0.000392	0.0055547	0.0002251	0.0010209	0.0040366	0.0003239	0.0001997	0.0005313	0.0002877	8.31e-05	0.0003007	0.0023905	6.41e-05	0.0008041	0.0006566	0.0004617	0.0001858	0.0001383	1.95e-05	0.0017035	8.29e-05	0.000366			0.0013215
IgG	Neg control	Neg control	TRC069	0.0002743	0.000971	9.16e-05	0.0003813	0.0002042	0.000426	0.0002764	0.0009331	0.0015193	0.000493	0.0001728	0.0004031	0.0004452	0.0001185	0.0003321	0.0002601	7.2e-05	0.0003431	0.0005273	0.0004346	6.75e-05	0.0002837	0.000413	0.0004608	0.000274	2.65e-05	0.0004483	5.8e-05	0.0008206			0.0002025
IgG	Neg control	Neg control	TRC070	0.0001328	0.0003667	2.21e-05	9.89e-05	1.95e-05	0.0001054	6.51e-05	0.0001212	0.0004144	4.33e-05	0.0003051	0.0001466	0.000142	0.0001202	6.04e-05	6.36e-05	1.95e-05	8.41e-05	0.0002816	6.89e-05	3.07e-05	6.04e-05	0.0004386	0.0001385	7.5e-05	1.95e-05	0.000213	2.86e-05	0.0001488			8.44e-05
IgG	Neg control	Neg control	TRC071	0.0001096	0.0011354	2.52e-05	0.0005384	2.69e-05	0.0004397	0.0001989	0.0001818	0.0013911	0.0003995	0.0004797	0.0040349	0.0001497	5.16e-05	0.0006181	0.0003607	1.95e-05	0.0003448	0.0003951	0.0002055	0.0003698	8.15e-05	0.0004219	0.0001711	9.82e-05	2.49e-05	0.0004123	1.95e-05	0.0003824			6.92e-05
IgG	Neg control	Neg control	TRC072	0.000638	0.02	7.44e-05	0.0022754	9.23e-05	0.0009523	0.0002014	0.0006572	0.0098915	0.0017655	0.0033218	0.0046411	0.0002493	0.0001088	0.0001565	0.0002445	4.98e-05	0.0004719	0.0050665	7.62e-05	0.0012923	0.0008425	0.0006951	3.95e-05	3.34e-05	1.95e-05	0.0045039	9.72e-05	0.0002747			0.0037956
IgG	Neg control	Neg control	VBDR403	0.0004337	0.0006538	3.76e-05	5.28e-05	2.77e-05	0.0001631	0.000325	0.0001554	0.0009614	9.61e-05	6.51e-05	8.07e-05	0.0001647	6.78e-05	9.28e-05	4.51e-05	1.95e-05	9.5e-05	0.0002593	0.000258	0.0002679	4.42e-05	0.0001401	0.0005104	0.0002216	3.32e-05	0.0002486	1.95e-05	0.0005118			6.6e-05
IgG	Neg control	Neg control	VBDR422	5.16e-05	0.0003627	1.95e-05	7.13e-05	6.65e-05	2.28e-05	2.29e-05	0.0002258	0.0001712	2.61e-05	0.0003866	7.47e-05	3.84e-05	1.95e-05	0.0001058	2.44e-05	1.95e-05	2.34e-05	0.0001432	2.76e-05	6.01e-05	2.73e-05	3.76e-05	2.63e-05	3.51e-05	1.95e-05	7.17e-05	0.0005123	0.0001299			3.19e-05
IgG	Neg control	Neg control	VBDR424	0.0001553	0.0012892	2.87e-05	0.0001844	2.84e-05	0.0001128	8.43e-05	0.0003011	0.0009058	5.68e-05	0.000299	0.0002592	0.0001344	3.62e-05	8.77e-05	3e-05	1.95e-05	0.0001106	0.0005038	8.87e-05	6.57e-05	0.0002769	0.0002062	0.00032	0.0001201	1.95e-05	0.0003061	2.77e-05	0.0003632			8.11e-05
IgG	Neg control	Neg control	VBDR425	0.0003993	0.0006558	0.000186	0.0001396	4.67e-05	0.0001255	7.69e-05	0.0008632	0.0005066	0.0002355	0.000168	0.0001466	0.0005306	3.37e-05	0.0001084	0.0001331	1.95e-05	0.0001078	0.0003041	0.0001276	0.0003866	0.0001148	0.0001221	8.96e-05	7.88e-05	1.95e-05	0.0002183	3.12e-05	0.000228			0.0002802
IgG	Neg control	Neg control	VBDR426	8.31e-05	0.0010475	1.95e-05	0.0004659	1.95e-05	0.0011834	2.98e-05	5.82e-05	0.0005772	0.0003968	5.4e-05	6.53e-05	4.4e-05	1.95e-05	0.0002901	1.95e-05	4.53e-05	5.51e-05	0.000747	4.34e-05	1.95e-05	4.91e-05	0.0003416	0.0015305	0.0005835	4.45e-05	0.0001681	1.95e-05	8.07e-05			4.61e-05
IgG	Neg control	Neg control	VBDR521	0.0003184	0.0004145	1.95e-05	3.88e-05	2.84e-05	0.0001009	0.0002038	0.0002298	0.000457	5.3e-05	7.55e-05	0.0002106	0.0002004	3.62e-05	7.02e-05	9.89e-05	1.95e-05	7.43e-05	0.0001722	0.0001066	0.0016811	4.91e-05	7.28e-05	0.0001302	0.0001292	1.95e-05	0.0001689	1.95e-05	0.0002229			8.66e-05
IgG	Neg control	Neg control	VBDR523	0.000347	0.0005883	1.95e-05	0.0001679	0.0001679	0.0001801	0.0001115	0.0002031	0.001495	7.86e-05	0.0026916	0.000391	0.0002588	7.64e-05	0.0006289	8.66e-05	1.95e-05	0.000162	0.0003127	0.0001985	5.16e-05	9.97e-05	0.0001693	0.0001409	0.0001547	1.95e-05	0.0002054	2.3e-05	0.0005003			5.54e-05
IgG	Neg control	Neg control	VBDR524	4.01e-05	0.0002023	1.95e-05	2.05e-05	7.44e-05	6.19e-05	6.34e-05	0.0003573	0.000336	3.46e-05	3.29e-05	5.37e-05	4.59e-05	2.48e-05	0.0003819	1.95e-05	1.95e-05	6.08e-05	0.0001931	7.5e-05	1.95e-05	2.85e-05	5.37e-05	5.36e-05	3.85e-05	1.95e-05	6.51e-05	1.95e-05	0.0002002			2.13e-05
IgG	Neg control	Neg control	VBDR525	0.0005721	0.0027975	6.94e-05	6.43e-05	7.19e-05	0.0002883	0.0017387	0.0001343	0.0017312	8.18e-05	0.0001748	0.0002362	0.0003307	0.0001306	0.0002203	5.8e-05	1.95e-05	0.0003335	0.0008119	0.0004136	7.25e-05	0.0001109	0.0002823	0.0005617	0.0003011	3.94e-05	0.0004581	3.68e-05	0.0012162			7.03e-05
IgG	Neg control	Neg control	VBDR526	0.0001743	0.0005597	1.95e-05	0.0002057	2.69e-05	0.0002915	0.0001239	7.08e-05	0.0024694	6.61e-05	0.0002297	0.0002106	0.0001382	5.04e-05	0.0001006	0.0001036	1.95e-05	0.0002091	0.000204	0.0001276	2.87e-05	6.11e-05	0.0004553	0.0001481	9.24e-05	1.95e-05	0.000216	1.95e-05	0.0002852			3.74e-05
IgG	Neg control	Neg control	VBDR527	0.0001558	0.0022876	2.19e-05	0.0005228	4.59e-05	0.0001631	0.0004305	0.0001323	0.0013391	0.0001018	0.0002873	0.000387	0.0001782	3.74e-05	8.77e-05	3.47e-05	1.95e-05	7.34e-05	0.0019678	0.0001302	0.0001489	0.0001096	0.0034955	8.17e-05	0.0001161	1.95e-05	0.0003341	0.0001194	0.0002486			4.09e-05
IgG	Neg control	Neg control	VBDR528	0.000137	0.001662	3.87e-05	8.5e-05	7.11e-05	0.0003306	0.0001239	0.0003403	0.0019126	0.0004204	0.0004658	0.0010865	0.0005313	0.0001188	0.0005011	0.0001105	1.95e-05	0.0003185	0.0004859	0.0002796	5.59e-05	6.93e-05	0.000241	0.0007709	0.0002892	4.63e-05	0.0003295	2.74e-05	0.0008328			6.28e-05
IgG	Neg control	Neg control	VBDR529	4.54e-05	0.0004265	1.95e-05	0.0001381	1.95e-05	9.95e-05	7.86e-05	7.97e-05	0.0007036	4.78e-05	9.79e-05	0.0001105	7.23e-05	3.74e-05	7.51e-05	1.95e-05	1.95e-05	7.47e-05	0.0001172	0.0001014	4.04e-05	4.67e-05	6.26e-05	0.0001662	8.75e-05	1.95e-05	0.0001811	1.95e-05	0.0001877			3.99e-05
IgG	Neg control	Neg control	VBDR530	0.0006599	0.0003786	1.95e-05	0.0001102	2.26e-05	2.22e-05	1.95e-05	3.44e-05	0.0002715	1.95e-05	6.07e-05	2.84e-05	5.12e-05	3.86e-05	0.0054073	2.91e-05	1.95e-05	1.95e-05	0.002727	2.09e-05	1.95e-05	0.0001194	0.0027181	0.0001907	2.53e-05	1.95e-05	0.0002145	1.95e-05	0.0001927			2.7e-05
IgG	Neg control	Neg control	VBDR531	3.27e-05	0.0004828	0.0005437	0.0002295	7.78e-05	0.0002379	3.91e-05	6.51e-05	0.0004464	5.53e-05	0.0002975	6.37e-05	5.41e-05	3.25e-05	0.0002657	0.0028994	1.95e-05	4.43e-05	0.000733	0.0001002	0.0001431	3.09e-05	9.37e-05	4.95e-05	4.91e-05	1.95e-05	0.0003386	1.95e-05	0.0001977			6.66e-05
IgG	Neg control	Neg control	VBDR532	7.22e-05	0.0006251	1.95e-05	4.67e-05	2.48e-05	4.96e-05	4.12e-05	6.01e-05	0.0004429	3.31e-05	0.0014433	4.47e-05	0.0002317	0.0001369	5.8e-05	1.95e-05	1.95e-05	2.74e-05	0.0001351	4.34e-05	1.95e-05	3.21e-05	0.0001426	5.16e-05	4.73e-05	1.95e-05	0.0001507	1.95e-05	0.0001632			3.49e-05
IgG	Neg control	Neg control	VBDR533	0.0005146	0.0014785	2.54e-05	0.0002527	2.99e-05	0.0001779	0.0001144	0.0002245	0.0009788	0.0001553	0.0003174	0.000739	0.0001553	7.32e-05	0.0001784	7.22e-05	1.95e-05	0.0002588	0.0010158	6.41e-05	0.0002106	0.0001175	0.0024383	7.51e-05	4.03e-05	1.95e-05	0.0007347	5.64e-05	0.0002905			0.0003604
IgG	Neg control	Neg control	VBDR534	3.57e-05	0.000662	1.95e-05	0.0004992	1.95e-05	7.31e-05	6.84e-05	0.0002405	0.0004002	3.6e-05	0.0003903	0.000132	0.0001553	2.02e-05	7.76e-05	1.95e-05	1.95e-05	5.38e-05	0.0002498	6.17e-05	2.3e-05	4.05e-05	0.0001066	0.0070214	0.0021706	0.0001679	0.0003853	2.16e-05	0.0001828			4.81e-05
IgG	Neg control	Neg control	VBDR536	5.69e-05	0.0004586	1.95e-05	7.62e-05	9.19e-05	0.0001996	0.0002412	0.0004854	0.0014049	6.61e-05	0.000616	0.0001375	8.66e-05	3.98e-05	0.0002571	1.96e-05	1.95e-05	0.0003994	0.0002997	0.0001382	5.47e-05	4.85e-05	0.0001209	0.0005957	0.0002355	2.23e-05	0.0001621	1.95e-05	0.0003172			7.79e-05
IgG	Neg control	Neg control	VBDR537	0.0003596	0.0035363	2.13e-05	0.0005737	4.59e-05	0.0005992	0.0001139	0.0009727	0.0004712	0.0003733	0.000461	0.0022085	8.97e-05	8.23e-05	8.77e-05	0.0001002	1.95e-05	0.0001323	0.006877	9.89e-05	8.13e-05	0.0001201	0.0001767	8.4e-05	0.0001403	1.95e-05	0.0008118	2.72e-05	0.0006695			0.0002509
IgG	Neg control	Neg control	VBDR538	0.0004962	0.0044808	1.95e-05	0.0003527	0.00024	0.0012003	6.18e-05	0.0001673	0.0199138	0.0001387	0.0001874	0.0010302	0.00099	0.0006087	0.000209	6.19e-05	1.95e-05	7.52e-05	0.0003362	3.9e-05	0.0001427	4.67e-05	0.000792	5.36e-05	5.82e-05	1.95e-05	0.0002001	3.53e-05	8.93e-05			0.00027
IgG	Neg control	Neg control	VBDR539	0.0002202	0.0013023	3.57e-05	0.000128	0.0002576	0.0004358	0.000215	0.000162	0.0014604	0.0001925	0.0006254	0.0001475	0.0003436	0.000157	0.0004981	0.0001379	3.17e-05	0.0005038	0.000521	0.0003423	6.07e-05	0.0001188	0.0002597	0.0004809	0.0002558	3.22e-05	0.0004746	0.0004063	0.0007415			0.000121
IgG	Neg control	Neg control	VBDR540	0.0004162	0.001973	1.95e-05	0.0004172	0.000269	0.0002233	9.64e-05	0.000405	0.0020316	0.0001189	0.0008601	0.0006651	0.0003449	2.54e-05	0.0055384	6.35e-05	1.95e-05	0.0001688	0.000953	7.14e-05	0.0001871	0.0001533	0.0004669	0.0001231	6.74e-05	1.95e-05	0.0009069	0.0111685	0.0001729			0.0002378
IgG	Neg control	Neg control	VBDR541	0.0002474	0.0007239	1.95e-05	0.0003547	1.95e-05	0.0007743	2.88e-05	6.58e-05	0.0006265	0.0002685	4.44e-05	5.53e-05	3.61e-05	1.95e-05	0.0002034	1.95e-05	2.9e-05	3.92e-05	0.0005092	3.27e-05	1.95e-05	4.67e-05	0.000251	0.0013015	0.0004322	3.26e-05	0.0001098	1.95e-05	8.93e-05			3.29e-05
IgG	Neg control	Neg control	VBDR542	0.0027333	0.0052164	2.77e-05	4.41e-05	4.59e-05	5.41e-05	5.96e-05	7.85e-05	0.0002572	4.93e-05	0.0002586	0.000296	0.0001698	2.72e-05	0.0002829	2.76e-05	1.95e-05	5.77e-05	0.0002747	4.9e-05	6.01e-05	5.41e-05	0.0004066	0.0015305	0.0004579	4.04e-05	0.0002016	1.95e-05	0.0001346			0.0013385
IgG	Neg control	Neg control	VBDR543	0.0001549	0.001483	4.21e-05	0.0002301	3.36e-05	0.0007193	0.0001022	0.0006586	0.0010377	5.53e-05	0.0007163	0.0011292	0.0003264	3.16e-05	0.0003672	0.0001294	1.95e-05	0.0002892	0.0010597	6.53e-05	0.0018291	0.0001135	0.0001718	0.0007597	0.0033768	2.68e-05	0.0005636	5.08e-05	0.0001828			8.71e-05
IgG	Neg control	Neg control	VBDR544	5.65e-05	0.0002409	1.95e-05	6.37e-05	5.91e-05	0.0001319	4.97e-05	9.52e-05	0.0001178	3.6e-05	5.01e-05	6.7e-05	3.02e-05	1.95e-05	0.0004323	1.95e-05	1.95e-05	6.48e-05	9.64e-05	1.95e-05	3.98e-05	3.09e-05	7.17e-05	7.51e-05	5.27e-05	1.95e-05	0.00014	1.95e-05	0.0007717			9.87e-05
IgG	Neg control	Neg control	VBDR545	0.0002077	0.0011763	1.95e-05	0.0002878	5.87e-05	0.0002271	0.0001592	0.0019347	0.0017591	0.000142	0.0007191	0.0007041	0.0001241	5.95e-05	0.0001084	5.11e-05	1.95e-05	0.0001729	0.000827	0.0001329	0.0001773	0.000144	0.0002385	0.0020005	0.0002536	2.76e-05	0.0005681	6.16e-05	0.000336			0.0002706
IgG	Neg control	Neg control	VBDR546	5.87e-05	0.0001641	1.95e-05	3.27e-05	1.95e-05	5.28e-05	2.1e-05	0.0001501	9.32e-05	1.95e-05	7.96e-05	4.23e-05	1.98e-05	1.95e-05	3.94e-05	1.95e-05	1.95e-05	1.95e-05	0.0001351	2.27e-05	4.16e-05	2.39e-05	3.04e-05	0.0006053	0.0001619	1.95e-05	8.5e-05	3.85e-05	3.06e-05			2.51e-05
IgG	Neg control	Neg control	VBDR547	0.0001591	0.0003508	1.95e-05	0.0001986	4.05e-05	5.54e-05	6.9e-05	0.0005925	0.0009093	0.0001537	0.0001184	0.000397	0.0040602	2.89e-05	9.54e-05	4.84e-05	1.95e-05	6.19e-05	0.0005219	9e-05	0.0001907	0.0001347	0.0001669	0.0001397	8.36e-05	1.95e-05	0.0001575	0.0001292	0.0002229			6.34e-05
IgG	Neg control	Neg control	VBDR548	0.0002135	0.0003587	1.95e-05	8.45e-05	1.95e-05	0.000111	2.19e-05	9.52e-05	0.0004002	2.68e-05	7.91e-05	9.72e-05	3.11e-05	1.95e-05	8.77e-05	1.95e-05	1.95e-05	2.72e-05	0.0001148	2.09e-05	4.69e-05	4.17e-05	0.0030055	2.45e-05	2.69e-05	1.95e-05	0.0001204	1.95e-05	5.62e-05			2.13e-05
IgG	Neg control	Neg control	VBDR551	1.95e-05	7.95e-05	1.95e-05	1.95e-05	1.95e-05	2.31e-05	1.95e-05	0.0001448	6.9e-05	7.39e-05	1.95e-05	0.0045394	2.41e-05	1.95e-05	0.0011865	2.52e-05	1.95e-05	1.95e-05	5.63e-05	1.95e-05	1.95e-05	2.5e-05	2.64e-05	1.95e-05	1.95e-05	1.95e-05	6.65e-05	7.27e-05	2.42e-05			1.95e-05
IgG	Neg control	Neg control	VBDR552	0.0001124	0.0018302	0.0001869	8.42e-05	2.34e-05	0.0001794	0.0001441	9.45e-05	0.0007456	5.08e-05	0.0001091	0.0001557	0.0003123	2.72e-05	0.0003525	1.99e-05	1.95e-05	0.0001377	0.0004376	7.38e-05	8.77e-05	0.0001043	0.0017793	0.0002789	0.0001282	1.95e-05	0.0004273	1.95e-05	0.0001729			5.91e-05
IgG	Neg control	Neg control	VBDR553	4.14e-05	0.0002877	1.95e-05	0.0001338	1.95e-05	3.5e-05	4.01e-05	5.2e-05	0.0007106	4.04e-05	4.66e-05	0.000205	0.0002641	0.0002313	0.000319	2.54e-05	1.95e-05	5.38e-05	0.0001697	3.69e-05	4.07e-05	4.42e-05	5.6e-05	5.78e-05	4.38e-05	1.95e-05	0.0001249	3.48e-05	0.0001253			0.00017
IgG	Neg control	Neg control	VBDR554	0.000106	0.0010305	7.27e-05	8.5e-05	4.28e-05	0.0002179	0.0001304	0.0001317	0.0011625	9.29e-05	0.0002506	0.0002059	0.0001619	5.29e-05	0.0001484	5.05e-05	1.95e-05	0.0002372	0.0004501	0.0001599	3.41e-05	0.00013	0.000281	0.0004051	0.0001588	2.08e-05	0.0004753	2.12e-05	0.0004212			8.99e-05
IgG	Neg control	Neg control	VBDR555	6.36e-05	0.0004065	0.0001942	8.01e-05	0.0001334	7.51e-05	0.0002063	0.0018004	0.000457	4.85e-05	0.0003689	9.81e-05	0.0006559	4.72e-05	7.89e-05	1.95e-05	5.6e-05	6.42e-05	0.0001663	6.29e-05	4.63e-05	3.57e-05	0.0001547	6.21e-05	4.91e-05	1.95e-05	0.0001643	1.95e-05	0.0001656			0.0004859
IgG	Neg control	Neg control	VBDR556	8.31e-05	0.0004989	2.92e-05	8.28e-05	2.91e-05	0.0002317	0.0003872	0.0001838	0.0123446	7.55e-05	9.28e-05	0.000152	0.0002499	6.94e-05	0.0002743	3.22e-05	1.95e-05	0.000338	0.0002032	0.000193	1.95e-05	6.49e-05	0.0002835	0.0003408	0.0001692	2.23e-05	0.0001279	1.95e-05	0.000438			3.69e-05
IgG	Neg control	Neg control	VBDR558	7.22e-05	0.0009922	1.95e-05	0.000242	1.95e-05	5.48e-05	0.0002199	9.91e-05	0.000878	3.82e-05	0.0001269	0.0003551	4.5e-05	1.95e-05	7.02e-05	4.67e-05	1.95e-05	3.43e-05	0.0006055	2.66e-05	5.77e-05	8.99e-05	0.0002435	6.53e-05	3.85e-05	1.95e-05	0.0002084	2.44e-05	0.0001184			3.04e-05
IgG	Neg control	Neg control	VBDR559	7.22e-05	0.0005638	0.0002343	0.0001338	0.0001361	0.0002225	0.0001756	0.0001971	0.0008815	6.61e-05	0.0001884	0.0001203	0.0001907	9.47e-05	0.0001592	3.23e-05	1.95e-05	0.0005792	0.0004127	0.0001902	2.65e-05	4.54e-05	0.0003188	0.0005753	0.0002408	3.14e-05	0.000219	1.95e-05	0.0005521			3.89e-05
IgG	Neg control	Neg control	VBDR561	9.68e-05	0.0006128	1.95e-05	0.0002388	2.26e-05	8.21e-05	2.98e-05	0.0001069	0.0007595	5.38e-05	6.07e-05	0.0002611	6.19e-05	1.95e-05	0.0011442	1.95e-05	1.95e-05	5.16e-05	0.0002201	3.58e-05	8.71e-05	5.54e-05	0.0001571	6.85e-05	4.73e-05	1.95e-05	0.0001947	5.43e-05	0.000107			0.0002343
IgG	Neg control	Neg control	VBDR562	0.0014159	0.0013373	1.95e-05	0.0004676	9.14e-05	0.0002395	0.0011842	0.0010749	0.0008919	4.63e-05	0.0001908	0.0002747	0.0001575	3.56e-05	8.77e-05	2.01e-05	1.95e-05	9.04e-05	0.0002894	8.87e-05	8.84e-05	0.000103	0.0032435	9.3e-05	6.37e-05	1.95e-05	0.0003634	3.05e-05	0.0007961			0.0008428
IgG	Neg control	Neg control	VBDR563	9.22e-05	0.0015185	2.08e-05	0.000855	4.95e-05	0.0001583	0.0001274	0.0001297	0.0007106	0.0001058	0.0004181	0.0008244	0.0004081	7.97e-05	0.0002657	5.08e-05	1.95e-05	0.0002177	0.0006275	0.0001653	0.0003827	0.0004289	0.0011498	0.0009697	0.0005051	3.74e-05	0.0002865	0.0001056	0.0003879			5.7e-05
IgG	Neg control	Neg control	VBDR565	0.0001766	0.0005516	0.0003971	0.0001727	6.36e-05	0.000124	7.29e-05	0.0004372	0.0005561	6.14e-05	0.0003679	0.0002727	0.0004574	6.49e-05	0.0001403	5.03e-05	1.95e-05	9.41e-05	0.0001947	0.0001118	4.04e-05	5.16e-05	0.000109	0.0001577	0.0001973	1.95e-05	0.0001007	4.67e-05	0.0002932			3.09e-05
IgG	Neg control	Neg control	VBDR568	8.94e-05	0.0010134	1.95e-05	0.0001787	8.71e-05	0.0003339	0.0003134	0.0005297	0.0009822	0.0001679	0.0001464	0.0002324	0.0003949	8.16e-05	0.0003467	5.68e-05	1.95e-05	0.0004734	0.0002541	0.000238	4.1e-05	0.0001761	0.0001742	0.0001541	0.0001221	2.22e-05	0.0003009	5.18e-05	0.0005118			0.0001874
IgG	Neg control	Neg control	VBDR569	5.6e-05	0.0006785	1.95e-05	2.65e-05	4.12e-05	7.17e-05	0.0013544	6.32e-05	0.0003431	3.89e-05	6.2e-05	0.0002439	7.18e-05	3.5e-05	0.0009401	2.06e-05	1.95e-05	5.95e-05	0.0002507	4.34e-05	1.95e-05	3.93e-05	0.0025432	0.0001723	0.00208	1.95e-05	0.0001993	1.95e-05	0.0001093			4.92e-05
IgG	Neg control	Neg control	VBDR572	0.0002946	0.0008446	1.95e-05	5.83e-05	0.0002463	5.54e-05	4.76e-05	4.64e-05	0.0001998	2.75e-05	5.71e-05	7.04e-05	5.26e-05	2.6e-05	8.65e-05	3.35e-05	0.0002844	2.05e-05	0.0002234	3.69e-05	0.0001225	3.93e-05	0.0066588	5.89e-05	5.45e-05	1.95e-05	0.0002077	1.95e-05	0.0003199			7.57e-05
IgG	Neg control	Neg control	VBDR573	0.0003829	0.0004345	1.95e-05	9.61e-05	2.91e-05	0.000274	0.0001239	0.0002111	0.0010239	0.0001018	0.0001035	0.0003117	0.0011671	5.57e-05	0.0001389	2.02e-05	2.31e-05	0.0001505	0.0004519	0.000145	0.0001043	5.41e-05	0.0034193	0.0002019	0.0001201	1.95e-05	0.000263	2.12e-05	0.0003496			4.61e-05
IgG	Neg control	Neg control	VBDR574	9.08e-05	0.0003429	2.93e-05	8.78e-05	2.41e-05	6.88e-05	5.63e-05	6.45e-05	0.0004641	3.6e-05	0.0005391	7.38e-05	0.0004892	3.65e-05	0.0001403	0.0001088	1.95e-05	5.71e-05	0.0001597	6.89e-05	9.45e-05	4.67e-05	7.63e-05	5.57e-05	5.09e-05	1.95e-05	0.0001476	6.11e-05	0.0001779			7.03e-05
IgG	Neg control	Neg control	VBDR575	0.0002115	0.0013461	0.0001475	0.000674	9.31e-05	0.0004898	0.0001866	0.0002292	0.0021722	8.18e-05	0.0003179	0.0004172	0.0004561	0.0001817	0.0001895	0.0001024	1.95e-05	0.0003215	0.0004984	0.0003748	9.09e-05	0.000233	0.0002298	0.0008128	0.0002665	5.18e-05	0.0004678	2.39e-05	0.0010965			8.55e-05
IgG	Neg control	Neg control	VBDR576	0.0001268	0.0009922	1.95e-05	5.09e-05	6.08e-05	0.0002791	0.0001274	0.0009346	0.0012664	0.0002329	0.0002904	0.0004051	0.0003239	0.0001265	0.0004472	0.0006	6.58e-05	0.000191	0.0002268	0.0003335	3.27e-05	6.11e-05	0.0001474	0.0001589	9.82e-05	2.63e-05	0.0004596	1.95e-05	0.0010327			0.0003219
IgG	Neg control	Neg control	VBDR577	0.000106	0.0002215	0.0001019	4.04e-05	1.95e-05	0.0001438	9.23e-05	4.71e-05	0.0001497	4.48e-05	6.78e-05	5.12e-05	4.35e-05	1.95e-05	7.51e-05	0.0002474	1.95e-05	1.99e-05	8.85e-05	5.01e-05	4.39e-05	3.63e-05	6.49e-05	0.0001184	6.93e-05	1.95e-05	8.58e-05	2.49e-05	0.000144			4.61e-05
IgG	Neg control	Neg control	VBDR578	4.54e-05	0.0047943	8.7e-05	0.0002097	1.95e-05	0.0001226	5.63e-05	6.01e-05	0.0002357	3.74e-05	4.49e-05	0.0004274	5.26e-05	1.95e-05	6.53e-05	1.95e-05	1.95e-05	9.18e-05	0.0001581	3.9e-05	2.63e-05	3.33e-05	0.0003416	0.0002686	0.0001061	1.95e-05	0.0001204	1.95e-05	0.0001206			2.8e-05
IgG	Neg control	Neg control	VBDR579	5.15e-05	0.002861	1.95e-05	0.0004469	1.95e-05	0.0001312	4.29e-05	0.000139	0.0014162	9.77e-05	0.0003279	0.0009357	5.51e-05	0.0004026	0.0001759	1.95e-05	1.95e-05	5.63e-05	0.0006421	4.24e-05	0.0001593	7.99e-05	0.0008274	5.86e-05	4.61e-05	1.95e-05	0.0006081	5.83e-05	8.41e-05			3.74e-05
IgG	Neg control	Neg control	VBDR580	5.1e-05	0.0013981	1.95e-05	0.0004202	4.14e-05	6.01e-05	5.83e-05	0.0005087	0.0003767	8.52e-05	0.0001576	0.0001172	0.0001349	6.52e-05	0.0001816	0.0011516	1.95e-05	3.87e-05	0.000477	0.0001589	2.71e-05	6.81e-05	0.0002168	0.0001113	0.0001014	1.95e-05	0.0003145	2.02e-05	0.0002648			7.19e-05
IgG	Neg control	Neg control	VBDR583	0.0003281	0.0055085	0.0001823	0.0008476	3.51e-05	0.0005264	0.0001828	0.0003641	0.0048861	0.0002883	0.0012113	0.0021319	0.000194	0.0001167	9.11e-05	8.07e-05	2.8e-05	0.000389	0.0020907	0.0001051	0.0005239	0.0004437	0.0009076	0.0002545	0.0001602	1.95e-05	0.0031006	5.41e-05	0.0002885			0.0001359
IgG	Neg control	Neg control	VBDR584	0.001774	0.0009547	0.0003453	9.05e-05	2.12e-05	0.0014535	5.16e-05	0.000268	0.0003872	7.12e-05	0.0002408	0.0001244	0.000363	0.0002574	0.0016496	5.87e-05	1.95e-05	4.12e-05	0.0003277	5.06e-05	4.78e-05	6.94e-05	7.14e-05	0.000609	0.0029939	1.95e-05	0.0005914	2.46e-05	0.0001676			0.0003069
IgG	Neg control	Neg control	VBDR585	0.0001086	0.0002086	1.95e-05	2.64e-05	1.95e-05	1.99e-05	2.38e-05	4.48e-05	8.85e-05	1.95e-05	0.0001035	9.59e-05	1.99e-05	1.95e-05	0.0004287	2.1e-05	1.95e-05	1.95e-05	0.0003596	1.95e-05	1.95e-05	3.6e-05	5.44e-05	1.98e-05	2.51e-05	1.95e-05	0.0001326	1.95e-05	3.36e-05			4.53e-05
IgG	Neg control	Neg control	VBDR587	4.39e-05	0.0015685	3.31e-05	0.0001127	2.96e-05	0.000133	0.0001606	0.0003294	0.0006121	4.25e-05	0.0001173	0.0002119	0.0001109	2.64e-05	0.0004317	0.0001994	1.95e-05	6.77e-05	0.0004049	8.32e-05	0.0007752	9.17e-05	0.0006733	0.0004032	0.0001391	1.95e-05	0.0005363	1.95e-05	0.0002258			9.47e-05
IgG	Neg control	Neg control	VBDR588	6.57e-05	0.0001545	1.95e-05	2.55e-05	2.42e-05	1.95e-05	2.38e-05	5.03e-05	0.0001674	2.53e-05	6.74e-05	4.51e-05	2.52e-05	1.95e-05	7.74e-05	1.95e-05	1.95e-05	1.95e-05	8.62e-05	2.29e-05	2.22e-05	3.35e-05	0.0001474	2.32e-05	2.82e-05	1.95e-05	0.0001196	1.95e-05	7.07e-05			5.56e-05
IgG	Neg control	Neg control	VBDR589	0.0002827	0.0012209	3.68e-05	0.0001361	1.95e-05	2.38e-05	4.07e-05	0.0005809	0.0002603	3.81e-05	0.0006279	0.0012615	0.0012594	1.95e-05	4.06e-05	0.0005821	1.95e-05	9.05e-05	0.0005445	3.44e-05	2.52e-05	2.85e-05	0.0003001	5.25e-05	3.62e-05	1.95e-05	0.0001375	0.0001453	7.51e-05			0.0004369
IgG	Neg control	Neg control	VBDR591	3.63e-05	0.0001462	1.95e-05	0.0001397	1.95e-05	1.95e-05	1.95e-05	0.0005289	0.000153	6.35e-05	2.57e-05	0.0001854	1.95e-05	1.95e-05	4.7e-05	1.95e-05	1.95e-05	1.95e-05	0.000133	1.95e-05	1.95e-05	2.36e-05	1.95e-05	4.84e-05	2.82e-05	1.95e-05	6.21e-05	1.95e-05	3.36e-05			2.39e-05
IgG	Neg control	Neg control	VBDR592	0.0004905	0.0002191	6.89e-05	9.69e-05	1.95e-05	2.35e-05	0.0006826	4.89e-05	0.0004082	1.99e-05	2.65e-05	3.1e-05	6.35e-05	2.03e-05	2.6e-05	3.43e-05	1.95e-05	1.95e-05	6.39e-05	1.95e-05	2.88e-05	2.98e-05	4.72e-05	3.12e-05	3.13e-05	1.95e-05	9.24e-05	1.95e-05	4.14e-05			7.97e-05
IgG	Neg control	Neg control	VBDR593	0.0009841	0.0019414	2.19e-05	0.0005207	4.26e-05	0.0003183	0.0002209	0.000288	0.0020204	0.0004822	0.0004974	0.0006451	0.0003468	4.38e-05	6.66e-05	3.4e-05	1.95e-05	9.97e-05	0.0005445	5.89e-05	0.0001827	0.0002771	0.0001915	4.06e-05	3.94e-05	1.95e-05	0.0007435	1.95e-05	0.0001527			0.0001726
IgG	Neg control	Neg control	VBDR594	3.68e-05	0.0007525	1.95e-05	0.0001257	3.08e-05	6.71e-05	3.32e-05	0.0004523	0.0006974	0.0001279	0.0001017	0.0002204	2.91e-05	1.95e-05	0.000133	1.95e-05	7.11e-05	4.39e-05	0.0004337	1.95e-05	5.06e-05	4.74e-05	3.55e-05	2.07e-05	2.51e-05	1.95e-05	0.0002845	1.95e-05	4.95e-05			3.53e-05
IgG	Neg control	Neg control	VBDR597	5.81e-05	0.0005099	2.36e-05	5.03e-05	1.95e-05	4.04e-05	3.43e-05	4.75e-05	0.0024658	3.96e-05	0.0001233	0.0001208	4.27e-05	2.24e-05	5.6e-05	1.95e-05	0.0004586	3.15e-05	0.0002321	3.18e-05	3.37e-05	3.35e-05	0.0001086	0.000144	7.05e-05	1.95e-05	0.0002662	1.95e-05	7.51e-05			5.56e-05
IgG	Neg control	Neg control	VBDR599	0.0002788	0.0003557	2.07e-05	5.2e-05	2.35e-05	3.95e-05	3.32e-05	7.49e-05	0.000153	5.75e-05	0.0001396	6.49e-05	4.74e-05	6.62e-05	8.83e-05	0.0001177	0.0001224	2.89e-05	6.77e-05	6.46e-05	2.77e-05	4.49e-05	8.37e-05	5.66e-05	6.16e-05	1.95e-05	0.0001277	1.95e-05	0.0001503			5.77e-05
IgG	Neg control	Neg control	VBDR600	7.05e-05	0.0010545	1.95e-05	0.0001328	1.95e-05	6.68e-05	2.48e-05	6.53e-05	0.0006428	2.12e-05	0.0001201	7.51e-05	2.52e-05	1.95e-05	6.13e-05	2.84e-05	1.95e-05	4.7e-05	0.0001182	1.95e-05	3.18e-05	3.16e-05	5.92e-05	6.07e-05	3.45e-05	1.95e-05	0.0001156	1.95e-05	4.54e-05			4.96e-05
IgG	Neg control	Neg control	VBDR601	9.14e-05	0.0005692	1.95e-05	4.14e-05	2.96e-05	0.0002295	0.0009171	7.9e-05	0.0003872	5.44e-05	0.000115	0.0001481	0.0001305	0.0002022	9.66e-05	2.27e-05	1.95e-05	9.31e-05	0.0001085	9.04e-05	1.95e-05	4.74e-05	8.37e-05	8.88e-05	4.78e-05	1.95e-05	0.0002197	1.97e-05	0.0002053			7.19e-05
IgG	Neg control	Neg control	VBDR602	0.0001286	0.0007268	1.95e-05	7.95e-05	7.07e-05	0.0001211	0.0003212	0.0006263	0.0009744	0.0002816	0.0003118	0.0001012	0.0002076	4e-05	0.0004273	3.23e-05	1.95e-05	0.0001372	0.000557	0.0001453	3.15e-05	3.98e-05	0.0001311	0.0001079	7.22e-05	1.95e-05	0.0005713	2.1e-05	0.0002832			9.97e-05
IgG	Neg control	Neg control	VBDR603	4.48e-05	0.0003915	1.98e-05	6.69e-05	5.9e-05	4.3e-05	6.05e-05	0.0002406	0.0033401	4.7e-05	3.88e-05	4.67e-05	0.0002037	1.95e-05	8.01e-05	1.95e-05	1.95e-05	1.95e-05	0.0004356	1.95e-05	1.95e-05	2.73e-05	5.56e-05	0.0008256	2.06e-05	1.95e-05	0.000102	1.95e-05	3.36e-05			2.49e-05
IgG	Neg control	Neg control	VBDR604	5.81e-05	0.0001752	1.95e-05	5.48e-05	2.88e-05	4.62e-05	5.49e-05	0.0003341	0.0002318	7.12e-05	0.0001885	0.0007757	5.33e-05	2.76e-05	4.82e-05	2.51e-05	1.95e-05	5.51e-05	6.47e-05	6.46e-05	8.31e-05	5e-05	0.0001061	5.86e-05	4.44e-05	1.95e-05	0.000472	0.000113	0.0001952			0.000626
IgG	Neg control	Neg control	VBDR605	0.0005148	0.0024329	3.14e-05	0.0002104	0.0001181	0.0003192	0.0002106	0.0001741	0.0011119	0.0001522	0.0015494	0.011836	0.001352	9.63e-05	0.0002983	0.0002692	1.95e-05	0.000264	0.0004959	0.000291	5.34e-05	0.0001023	0.0002155	0.000212	0.0001544	2.61e-05	0.0004587	8.5e-05	0.0008519			0.000107
IgG	Neg control	Neg control	VBDR609	2.33e-05	0.000261	2.37e-05	0.0001646	2.8e-05	5.77e-05	5.49e-05	3.73e-05	0.0003099	3.52e-05	3.67e-05	5.16e-05	5.45e-05	2.89e-05	6.93e-05	1.95e-05	1.95e-05	5.01e-05	5.14e-05	8.46e-05	2.33e-05	3.1e-05	4.48e-05	5.05e-05	3.94e-05	1.95e-05	5.68e-05	1.95e-05	0.0001503			4.05e-05
IgG	Neg control	Neg control	VBDR612	0.0006992	0.0006926	1.95e-05	0.0001163	2.04e-05	6.88e-05	4.72e-05	5.3e-05	0.0003872	3.45e-05	0.000399	0.0001372	4.45e-05	2.21e-05	5.34e-05	2.07e-05	1.95e-05	6.24e-05	0.0001563	5.06e-05	3.43e-05	5.97e-05	7.88e-05	0.0001691	9.96e-05	1.95e-05	0.0002048	1.95e-05	0.0005178			0.0021255
IgG	Neg control	Neg control	VBDR613	3.82e-05	0.0002107	1.95e-05	0.0001429	9.17e-05	5.21e-05	4.94e-05	3.8e-05	0.0002175	3.67e-05	3.96e-05	0.0001281	2.85e-05	3.69e-05	0.0001217	2.54e-05	1.95e-05	9.45e-05	7.53e-05	3.18e-05	1.95e-05	3.35e-05	9.61e-05	9.21e-05	4.95e-05	1.95e-05	7.98e-05	2.37e-05	0.0001284			5.56e-05
IgG	Neg control	Neg control	VBDR614	6.95e-05	0.0007803	1.95e-05	7.84e-05	0.000103	0.0037779	4.83e-05	0.0020461	0.0001745	0.0001457	6.87e-05	0.0001835	0.0002456	2.95e-05	0.0035761	7.4e-05	1.95e-05	2.87e-05	0.0002799	4.24e-05	6.67e-05	5.38e-05	9.36e-05	0.0001825	5.9e-05	1.95e-05	0.0002255	1.95e-05	0.0001047			0.0002699
IgG	Neg control	Neg control	VBDR615	4.86e-05	0.0002065	0.0001089	4.23e-05	3.04e-05	2.11e-05	0.000199	0.0002292	0.0003063	9.14e-05	0.0002184	6.83e-05	0.001017	1.95e-05	3.08e-05	4.69e-05	1.95e-05	2.78e-05	0.0002409	1.95e-05	9.56e-05	2.85e-05	2.2e-05	3.67e-05	2.98e-05	0.0001278	0.0002206	3.32e-05	4.14e-05			3.47e-05
IgG	Neg control	Neg control	VBDR616	0.0001229	0.0006607	2.38e-05	0.0001016	4.22e-05	5.54e-05	5.16e-05	0.0010457	0.0001602	7.89e-05	8.19e-05	0.0002815	0.0001028	4e-05	0.0007092	4.55e-05	2.73e-05	2.29e-05	0.000699	3.71e-05	2.88e-05	0.0003558	0.0009076	0.0001275	7.58e-05	1.95e-05	0.0010097	1.95e-05	0.0001189			6.32e-05
IgG	Neg control	Neg control	VBDR617	5.86e-05	0.0010284	4.31e-05	5.03e-05	2.35e-05	2.97e-05	2.79e-05	5.57e-05	0.0001602	9.14e-05	8.77e-05	0.0001101	7.68e-05	3.63e-05	0.0007428	0.000112	1.95e-05	2.24e-05	0.0001639	3.18e-05	8.37e-05	3.85e-05	5.68e-05	3.67e-05	3.13e-05	1.95e-05	0.0002123	2.53e-05	0.0001333			9.86e-05
IgG	Neg control	Neg control	VBDR618	0.0001707	0.0006032	1.95e-05	0.000906	3.67e-05	0.0001678	6.16e-05	0.000162	0.0005296	0.000237	0.0001481	0.0002698	0.0004764	6.02e-05	7.47e-05	1.95e-05	1.95e-05	9.07e-05	0.0001101	7.6e-05	9.86e-05	4.36e-05	0.0001311	6.6e-05	4.44e-05	1.95e-05	0.0003003	3.13e-05	0.0002104			0.000583
IgG	Neg control	Neg control	VBDR621	0.0005708	0.0006415	3.6e-05	0.0001227	3.35e-05	0.0008741	3.32e-05	5.03e-05	0.0004361	3.38e-05	9.09e-05	0.0006103	0.0002733	1.95e-05	4.06e-05	0.000195	1.95e-05	2.46e-05	0.0002479	3.44e-05	4.52e-05	5.13e-05	0.0001336	7.78e-05	4.44e-05	1.95e-05	0.0001883	1.95e-05	7.51e-05			3.74e-05
IgG	Neg control	Neg control	VBDR622	0.000101	0.0003936	1.95e-05	4.91e-05	3.82e-05	8.87e-05	7.96e-05	7.15e-05	0.0004012	7.43e-05	6e-05	7.68e-05	9.16e-05	4.13e-05	0.0001387	0.0003026	1.95e-05	0.0001313	0.0008587	0.0001604	6.03e-05	3.85e-05	0.0001011	8e-05	0.0001699	1.95e-05	0.000144	1.95e-05	0.0002104			5.23e-05
IgG	Neg control	Neg control	VBDR623	0.0013867	0.0007054	1.95e-05	0.0001591	2.31e-05	0.0019767	3.86e-05	0.0001098	0.0004291	7.43e-05	7.44e-05	0.0001518	0.0002786	0.000168	0.0001217	4.12e-05	1.95e-05	4.97e-05	0.0005589	6.74e-05	1.95e-05	5.77e-05	0.0001073	0.0002132	8.49e-05	1.95e-05	0.0003936	3.29e-05	0.0001213			7.52e-05
IgG	Neg control	Neg control	VBDR624	0.00027	0.0003873	4.35e-05	0.0004287	4.67e-05	0.000173	8.64e-05	0.0001036	0.0010717	7.04e-05	0.0001035	0.0001592	0.0002115	3.63e-05	0.0001133	0.0002488	1.95e-05	4.92e-05	0.0001446	8.75e-05	2.77e-05	0.0002553	0.0004899	8.88e-05	6.34e-05	1.95e-05	0.0001579	1.95e-05	0.0001952			0.000553
IgG	Neg control	Neg control	VBDR625	0.000358	0.0010632	3.18e-05	0.0005527	0.0006115	0.0003015	0.0069043	0.0002853	0.0014162	0.0002229	0.0002259	0.0001769	0.0022451	0.0001177	0.0002019	5.9e-05	1.95e-05	0.000144	0.0001784	0.0003535	3.6e-05	0.0001142	0.0004101	0.0002926	0.0001757	3.16e-05	0.0023106	2.42e-05	0.0008637			5.77e-05
IgG	Neg control	Neg control	VBDR627	2.33e-05	0.0001982	1.95e-05	0.0002114	1.95e-05	2.72e-05	7.51e-05	7.49e-05	0.0001458	1.99e-05	8.73e-05	0.0007667	0.0007887	1.95e-05	4.31e-05	2.54e-05	1.95e-05	2.46e-05	0.0010057	2.42e-05	2.71e-05	3.6e-05	6.65e-05	1.98e-05	2.51e-05	1.95e-05	0.0002903	2.5e-05	6.64e-05			2.19e-05
IgG	Neg control	Neg control	VBDR628	8.09e-05	0.001085	5.06e-05	0.0002092	3.98e-05	9.28e-05	5.16e-05	4.34e-05	0.0003662	3.52e-05	0.0011513	0.0001119	8.17e-05	0.0001324	0.0004019	2.04e-05	1.95e-05	5.74e-05	0.0003414	9.04e-05	1.95e-05	4.93e-05	0.0001814	9.88e-05	9.77e-05	1.95e-05	0.0002554	1.95e-05	0.0002622			3.84e-05
IgG	Neg control	Neg control	VBDR633	9.62e-05	0.0009893	2.57e-05	0.0003217	3.35e-05	0.0001111	7.73e-05	0.0001145	0.0006257	3.96e-05	6.69e-05	0.0001154	0.000222	7.54e-05	0.0004362	0.0006308	1.95e-05	9.31e-05	0.0002233	0.0001318	5.6e-05	6.42e-05	0.0001073	0.0003313	0.0001391	2.24e-05	0.0002629	3.16e-05	0.0003418			0.0001691
IgG	Neg control	Neg control	VBDR634	0.0004324	0.0002694	0.0003258	4.23e-05	2.19e-05	6.54e-05	4.67e-05	3.8e-05	0.0003732	3.67e-05	0.000359	7.51e-05	7.32e-05	2.58e-05	0.0001961	1.95e-05	1.95e-05	6.65e-05	0.0001157	5.89e-05	0.0001185	0.0001348	7.14e-05	4.75e-05	4.28e-05	1.95e-05	0.0001473	2.64e-05	0.0001405			0.0016117
IgG	Neg control	Neg control	VBDR635	4.63e-05	0.0003157	2.11e-05	4.11e-05	4.67e-05	8.21e-05	0.0001129	9.75e-05	0.0003522	5.14e-05	6.43e-05	0.0001047	0.0002325	2.03e-05	5.87e-05	3.01e-05	0.000278	0.0001059	0.0001297	7.89e-05	6.96e-05	3.98e-05	6.89e-05	0.0002697	0.0001258	1.95e-05	0.0001587	1.95e-05	0.0001552			3.16e-05
IgG	Neg control	Neg control	VBDR636	0.0001458	0.0009893	1.95e-05	0.0002612	2.96e-05	0.0001527	6.16e-05	6.12e-05	0.0007585	3.96e-05	9.81e-05	0.0001537	0.0003603	2.46e-05	0.000755	1.95e-05	1.95e-05	5.56e-05	0.0002102	0.0001199	4.24e-05	5.64e-05	0.0001011	0.0001113	9.22e-05	1.95e-05	0.0002496	0.0023849	0.0002104			3.95e-05
IgG	Neg control	Neg control	VBDR640	0.0002217	0.001573	2.64e-05	0.0003671	5.03e-05	0.0002008	0.0003495	0.0002265	0.0033471	0.0001279	0.0001336	0.0029128	0.0003286	7.06e-05	0.0003663	9.99e-05	1.95e-05	0.000156	0.0005321	0.0002538	0.0001549	0.0001135	0.0002546	0.000343	0.0001894	2.56e-05	0.0004495	4.56e-05	0.0007087			0.0013448
IgG	Neg control	Neg control	VBDR641	3.63e-05	0.0003199	1.95e-05	0.0001304	1.95e-05	4.56e-05	3.43e-05	4.34e-05	0.0001602	2.39e-05	4.29e-05	5.65e-05	7.14e-05	1.95e-05	0.0001077	1.95e-05	1.95e-05	2.72e-05	5.28e-05	2.67e-05	0.0003495	2.73e-05	3.55e-05	2.58e-05	3.78e-05	1.95e-05	0.0001148	2.86e-05	5.36e-05			5.23e-05
IgG	Neg control	Neg control	VBDR642	0.0002502	0.0005184	4.57e-05	0.000145	4.63e-05	0.0007556	7.51e-05	0.0001268	0.0024076	6.35e-05	0.0001141	0.0001611	0.0001432	5.07e-05	0.0001458	0.0001216	1.95e-05	5.15e-05	0.0025001	0.000168	0.00012	6.68e-05	0.0011035	0.0001873	0.0001116	1.95e-05	0.0006315	0.0001014	0.0008637			0.0010408
IgG	Neg control	Neg control	VBDR643	8.95e-05	0.0001857	1.95e-05	7.89e-05	3.75e-05	4.27e-05	5.16e-05	0.0014027	0.0009407	3.81e-05	0.0002199	5e-05	2.2e-05	1.95e-05	3.81e-05	1.95e-05	1.95e-05	1.95e-05	8.31e-05	1.95e-05	1.95e-05	0.0002418	4.01e-05	0.0001886	6.16e-05	1.95e-05	7.67e-05	2.37e-05	4.14e-05			2.85e-05
IgG	Neg control	Neg control	VBDR644	3.35e-05	0.0001112	2.23e-05	3.2e-05	2.42e-05	1.95e-05	0.0006227	8.18e-05	0.0001243	4.25e-05	0.0004736	6.32e-05	7.99e-05	1.95e-05	5.87e-05	5.33e-05	1.95e-05	3.99e-05	5.72e-05	4.79e-05	1.95e-05	3.47e-05	4.48e-05	4.25e-05	3.78e-05	1.95e-05	6.51e-05	2.1e-05	7.51e-05			5.88e-05
IgG	Neg control	Neg control	VBDR645	0.0011576	0.000972	1.95e-05	0.0019222	3.82e-05	7.83e-05	5.83e-05	0.0004329	0.000971	5.75e-05	0.0002957	0.0001872	0.0001009	2.03e-05	0.0001288	9.63e-05	1.95e-05	4.92e-05	0.000356	6.46e-05	7.49e-05	6.03e-05	0.0001437	0.0001275	5.81e-05	1.95e-05	0.0002912	0.0002538	0.0002003			7.75e-05
IgG	Neg control	Neg control	VBDR646	0.000188	0.001501	4.84e-05	0.0001423	0.0001634	0.0001172	0.0001446	0.0003107	0.001075	0.0002354	0.0002906	0.0003391	0.0002773	6.91e-05	0.0002601	0.0002238	1.95e-05	0.0003972	0.0001775	0.0003128	6.32e-05	0.0001676	0.000457	0.0007584	0.0002951	7.1e-05	0.0003561	0.0001158	0.0005402			0.000283
IgG	Neg control	Neg control	VBDR647	0.0001535	0.0007054	7.82e-05	0.00069	4.3e-05	0.0001136	0.0001164	0.0002104	0.000457	0.000367	0.0001653	0.0001047	0.0001694	2.83e-05	6.93e-05	1.95e-05	1.95e-05	0.0003994	0.0001792	8.75e-05	6.64e-05	5e-05	0.0011062	5.66e-05	0.0014932	1.95e-05	0.0001916	1.95e-05	0.0001927			4.91e-05
IgG	Neg control	Neg control	VBDR648	6.86e-05	0.0011835	2.09e-05	0.0002058	1.95e-05	9.84e-05	2.95e-05	8.86e-05	0.0011721	0.0003964	0.0003744	0.0003865	4.8e-05	1.95e-05	2.84e-05	0.0004557	6.11e-05	4.21e-05	0.0003468	2.17e-05	0.0001118	0.0001056	9.36e-05	2.41e-05	2.51e-05	1.95e-05	0.0004236	0.0001026	5.78e-05			7.58e-05
IgG	Neg control	Neg control	VBDR649	0.0002511	0.000362	1.95e-05	0.0001417	2.35e-05	0.000109	5.94e-05	6.67e-05	0.0003732	6.05e-05	0.0001298	8.8e-05	5.51e-05	3.2e-05	6.13e-05	3.17e-05	1.95e-05	7.44e-05	0.0006149	0.0001051	5.66e-05	4.49e-05	0.0008597	0.0001873	0.0001757	1.95e-05	0.0002272	1.95e-05	0.0001751			7.14e-05
IgG	Neg control	Neg control	VBDR650	0.0001765	0.0003241	1.95e-05	3.15e-05	1.95e-05	2.11e-05	3.86e-05	5.44e-05	8.14e-05	4.55e-05	6.43e-05	0.0001119	3.7e-05	1.95e-05	0.0001501	1.95e-05	1.95e-05	3.17e-05	9.8e-05	2.17e-05	1.95e-05	2.73e-05	0.000242	9.55e-05	6.51e-05	1.95e-05	0.0001245	1.95e-05	5.36e-05			3.74e-05
IgG	W0	40	YIA-040	0.000770217	0.000906379	0.011209	0.000391687	0.000264557	0.000143799	0.00800208	0.00040604	0.000522319	0.000566184	0.00131664	0.000243339	0.000234777	0.000124455	0.000200299	0.000554087	8.53e-05	4.93e-05	0.000844536	8.03e-05	2.27e-05	0.000160745	0.00139515	0.000224395	5.14e-05	9.06e-05	0.000615661	9.6e-05	0.000219767	0.000466035	0.00396511	0.000187824
IgG	W0	43	YIA-043	0.000766668	0.00176423	0.000163383	0.0018893	0.000859355	0.000329846	0.000578229	0.0013305	0.00131504	0.000554171	0.000473889	0.000352399	0.000685652	0.000769108	0.0031123	0.000187112	9.83e-05	0.00126051	0.00125206	0.000779474	0.000512228	0.000282454	0.00218213	0.000706863	0.000167818	1.95e-05	0.0007488	0.000207989	0.000838646	0.00133125	0.00101928	0.000429067
IgG	W0	44	YIA-044	0.00149051	0.02	0.0027657	0.000563058	0.00232819	0.000525764	0.000386864	0.0010259	0.00076292	0.000285951	0.000731328	0.000317196	0.000117854	0.000171837	0.000900567	0.000923565	0.00025755	0.000225194	0.00042831	0.000330011	0.000306835	0.000676159	0.00217108	5.58e-05	5.75e-05	1.95e-05	0.000653953	0.000140437	0.000817891	0.000162357	0.00195399	0.000761393
IgG	W0	47	YIA-047	0.0025558	0.00246611	0.000569675	0.00131743	0.000517337	0.00108958	0.00310771	0.02	0.000778702	0.000566913	0.00286952	0.000465596	0.00281036	0.000350653	0.0124777	0.000400601	0.000218491	0.0079392	0.000686789	0.000355552	0.000113843	0.000681789	0.00219539	0.000541552	0.0014302	6.02e-05	0.000961198	0.000227073	0.000877794	5.82e-05	0.00102608	0.00145037
IgG	W0	51	YIA-051	0.000526632	0.00217397	0.000144218	0.000477731	0.000187281	0.000367455	0.000271276	0.000400481	0.000693852	0.000207596	0.000317724	0.00077138	0.000309755	0.000328648	0.000362691	0.000323514	0.000488819	0.000146932	0.000744395	0.000152759	0.000392265	0.00233854	0.00152737	0.000683062	0.000229739	3.09e-05	0.00306337	3.93e-05	0.00185236	2.51e-05	0.000774999	0.00102643
IgG	W0	57	YIA-057	0.000549784	0.00277639	0.00111557	0.000441594	0.000423237	0.000372398	0.00118687	0.00109129	0.00159266	0.000779167	0.000688504	0.000758353	0.00085385	0.000257523	0.000568223	0.000402337	5.55e-05	0.000154039	0.000882867	0.000988813	0.000110355	0.000122717	0.0022484	0.000106313	0.000196995	0.00022205	0.00169695	0.000445045	0.00237821	0.000796471	0.00112164	0.00272697
IgG	W0	71	YIA-071	0.00328608	0.00158241	0.000524642	0.000306254	0.000104584	0.000149996	0.000394423	0.000432166	0.000174567	0.000580072	0.00580472	0.000214567	0.000293895	0.000183272	0.00040094	0.000113208	8.16e-05	0.000107143	0.00033574	0.000129441	0.000279925	0.000450689	0.000277097	0.000101254	6.61e-05	1.95e-05	0.00024431	2.14e-05	0.000234156	2.78e-05	0.00113211	0.000823855
IgG	W0	117	YIA-117	0.000194364	0.000776613	0.000480387	0.00270834	0.000218635	8.44e-05	0.000102199	0.000531067	0.000381435	0.000901456	0.000334244	0.000264468	0.00052554	0.000136278	0.02	0.000417365	0.000101225	0.000151417	0.000402351	7.55e-05	0.000229409	6.25e-05	0.000590401	0.000205497	7.96e-05	2.99e-05	0.000412207	1.95e-05	0.000201094	1.95e-05	0.000368915	0.000235955
IgG	W0	118	YIA-118	0.000900864	0.00139708	0.00117786	0.00034992	0.000477146	0.000292388	0.00140531	0.0010113	0.000348069	0.000548	0.000434473	0.00130509	0.000244315	0.000168868	0.00120107	0.000314666	4.52e-05	0.000256277	0.00163521	0.0002611	0.000258059	0.000384601	0.00115939	0.000441174	0.000291052	7.9e-05	0.00123174	0.000187729	0.00142278	0.000976954	0.00160838	0.000419505
IgG	W0	147	YIA-147	0.000905635	0.00417308	0.0115334	0.000631164	0.000158781	0.00024791	0.000446164	0.00198178	0.000699416	0.000331545	0.000538764	0.00156059	0.00018063	0.00036225	0.000249121	7.78e-05	5.06e-05	0.000293193	0.00187067	9.79e-05	0.000144487	7.54e-05	0.000610151	0.000419499	0.000235206	4.47e-05	0.00202938	5.16e-05	0.000649967	0.00807462	0.00273165	0.000117372
IgG	W0	153	YIA-153	0.000665085	0.00358336	6.06e-05	0.000125385	0.000142901	0.000594173	0.000432409	0.000675019	0.000911743	0.00270648	0.000163541	0.000862224	0.000182014	0.000152442	0.000498454	0.000145967	2.75e-05	0.000111967	0.000450723	0.000186707	4.13e-05	0.000481084	0.000649544	0.000250919	0.000279058	8.24e-05	0.000813338	0.000107115	0.000605205	0.000226997	0.000311789	0.00053346
IgG	W0	201	YIA-201	0.000943267	0.00281232	0.000903882	0.000218475	2.13e-05	0.000241966	0.000281845	0.00113631	0.000436882	0.000135913	0.00166873	0.000943127	7.48e-05	0.000400812	0.000534874	1.95e-05	6.52e-05	0.000196581	0.00079502	6.05e-05	0.000140638	4.92e-05	0.000220798	5.42e-05	3.65e-05	1.95e-05	0.00106488	2.9e-05	0.000852965	2e-05	0.00274811	0.000101265
IgG	W0	213	YIA-213	0.000485947	0.00109249	0.00366096	0.000322376	0.000163864	0.000834262	0.00120013	0.00104335	0.00128365	0.00258126	0.000674094	0.000343858	0.000202162	0.000167383	0.00197206	0.0005875	0.000607858	0.000153946	0.000555609	0.000168938	0.000126569	0.000461559	0.00227268	0.00251536	8.54e-05	3.06e-05	0.000497144	7.72e-05	0.000391865	8.92e-05	0.00289996	0.00142938
IgG	W0	220	YIA-220	0.000460369	0.0175826	0.000182979	0.000401	0.000344001	0.000438578	0.000538973	0.00234093	0.000882691	0.000239125	0.000522787	0.00132286	0.0002429	0.000262642	0.000721041	0.000223205	3.18e-05	0.000199469	0.00142178	0.000112152	6.89e-05	0.000206516	0.0014728	0.000117326	5.61e-05	9.07e-05	0.000883825	3.3e-05	0.00158944	0.000487873	0.00082824	0.000187505
IgG	W0	237	YIA-237	0.000810567	0.00191234	0.000740529	0.00160914	0.000103709	0.000176841	0.000164682	0.000880069	0.000296779	0.000455775	0.000661831	0.000307865	0.000215794	0.000271266	0.000583873	0.00100081	0.000237348	0.00041796	0.000410826	0.000198617	6.28e-05	0.000359881	0.000503617	0.000137814	7.87e-05	2.33e-05	0.000473011	0.000213622	0.000642475	3.86e-05	0.00158409	0.00103058
IgG	W0	238	YIA-238	0.000363478	0.000929404	0.000280026	0.00038976	0.000284504	0.000229426	0.000279877	0.00830588	0.00105521	0.000281963	0.000657927	0.000246429	0.0004258	0.000145836	0.000241464	0.000436484	5.94e-05	0.000198121	0.000851179	8.8e-05	0.000209685	0.000146923	0.000259863	2.71e-05	3.97e-05	1.95e-05	0.0012432	0.000306609	0.00124508	0.000130732	0.000633209	0.000225642
IgG	W0	243	YIA-243	0.0113387	0.00305964	0.00206766	0.00576219	0.000897258	0.00230074	0.00353119	0.00537312	0.00427732	0.00187534	0.00640752	0.00143933	0.00161479	0.000471227	0.00770667	0.00198249	0.000704026	0.00367458	0.00182172	0.000430648	0.000459459	0.00108177	0.004508	0.0025732	0.00036235	0.00021485	0.00123746	0.000774357	0.00161616	0.00280483	0.00188312	0.00194745
IgG	W0	263	YIA-263	0.000174248	0.00160318	0.00046219	8.86e-05	0.000210611	6.75e-05	0.000238734	0.000236	0.000575406	0.000161164	0.000397012	0.000155561	3.17e-05	0.000131274	0.000231779	0.00051667	1.95e-05	7.57e-05	0.000315025	7.27e-05	2.05e-05	5.67e-05	0.000131315	2.71e-05	3.51e-05	1.95e-05	0.000519823	1.95e-05	0.000429575	1.95e-05	0.0019142	4.39e-05
IgG	W0	268	YIA-268	5.8e-05	0.00917421	0.000168852	4.79e-05	1.95e-05	3.67e-05	2.27e-05	0.00013783	8.22e-05	3.05e-05	0.000320045	6e-05	6.77e-05	2.91e-05	0.000118026	1.95e-05	1.95e-05	1.95e-05	0.000113023	5.71e-05	3.43e-05	9.72e-05	9.19e-05	2.71e-05	3.33e-05	1.95e-05	0.000155032	1.95e-05	0.000116907	2.26e-05	0.000271894	4.26e-05
IgG	W0	311	YIA-311	5.92e-05	0.000630429	0.000273346	0.00031396	1.95e-05	5.22e-05	1.99e-05	0.000107035	0.000148783	7.47e-05	0.000732925	6.67e-05	5.25e-05	0.000161791	9.67e-05	2.25e-05	1.95e-05	3.52e-05	0.000124488	3.88e-05	3.88e-05	3.94e-05	6.37e-05	6.31e-05	2.7e-05	1.95e-05	0.000188559	1.95e-05	0.000127282	1.95e-05	4.65e-05	0.000163621
IgG	W0	331	YIA-331	0.000310502	0.00110386	0.00148912	0.000300247	6.4e-05	0.000210734	6.41e-05	0.000331924	0.00107208	0.000209859	0.00172509	0.000346481	0.000219826	0.000129228	0.000335352	4.02e-05	1.95e-05	8.42e-05	0.000550642	0.000111436	9.49e-05	0.000947703	0.000284504	0.000124134	5.85e-05	1.95e-05	0.00151122	2.85e-05	0.000680057	0.00022172	0.00217465	0.000157586
IgG	W0	340	YIA-340	0.000886858	0.00117983	0.000107731	0.000645994	0.000315141	0.000263708	0.00130256	0.00266652	0.000713382	0.00173435	0.000487392	0.000647626	0.000963609	0.000125137	0.00786866	0.00014265	0.000199739	0.00230682	0.000461045	0.000135244	0.000179675	0.0016185	0.00147735	8.78e-05	0.000209881	2.46e-05	0.000914537	0.000181147	0.000542569	5.23e-05	0.000461003	0.000980305
IgG	W0	345	YIA-345	0.000682016	0.00125738	0.00177685	0.000682594	0.000678597	0.000170564	0.00140877	0.0014729	0.000641654	0.000308657	0.000354386	0.000358336	0.000856611	0.000100162	0.000535915	0.000159799	4.82e-05	0.00014311	0.000684916	6.05e-05	0.000173026	0.000101344	0.000916164	5.91e-05	0.000352272	1.95e-05	0.000772853	0.0012101	0.000828257	1.95e-05	0.00122997	0.00020445
IgG	W0	355	YIA-355	0.000970234	0.00316502	0.000625766	0.000348207	0.000181032	0.000313114	0.00075526	0.000809786	0.000920865	0.000233899	0.00208465	0.000717343	0.000236011	0.000225326	0.00131125	0.000357292	0.000328616	0.000309323	0.000886774	0.000293884	0.000199868	0.0012641	0.000354031	0.00013353	6.23e-05	1.97e-05	0.000605729	0.000145718	0.000597789	0.000610658	0.00166901	0.00229107
IgG	W0	401	YIA-401	0.00196886	0.00108032	8.14e-05	0.000420121	1.98e-05	0.000183307	0.000197938	0.00080946	0.00114473	0.000134658	0.000941088	0.000480387	0.000314094	0.000140373	0.000334837	0.00150533	0.000209355	0.000123225	0.00063989	6.79e-05	0.000338067	0.000105785	0.00214896	0.000255357	0.000131368	1.95e-05	0.00130733	3.62e-05	0.00116994	0.000576503	0.000244818	0.000183995
IgG	W0	403	YIA-403	0.000237546	0.00338361	0.000845254	0.000244856	7.18e-05	0.000542428	0.000209075	0.00175496	0.000584656	0.000195989	0.000464108	0.000231954	0.00438306	0.000352205	0.000284443	0.000260484	0.00010143	0.000233134	0.000487942	0.000803102	0.000173674	6.78e-05	0.00054336	0.000164101	5e-05	1.95e-05	0.00115844	0.000109629	0.000393037	0.000802735	0.0011689	0.000329769
IgG	W0	415	YIA-415	0.000326026	0.00403264	0.00429588	0.000232651	0.000421404	0.000268643	0.000441574	0.00118704	0.0012159	0.000135599	0.00327416	0.000290308	0.000345362	0.000264738	0.000236365	0.000313938	0.000233116	0.00012249	0.000567652	0.000191912	0.000183898	0.000660725	0.00211356	0.000116901	6.52e-05	0.000282114	0.000539522	4.19e-05	0.000333759	0.00320063	0.00229968	0.000224676
IgG	W0	429	YIA-429	0.00224861	0.00236572	0.00162777	0.00176408	0.000177	0.002494	0.000895102	0.00469185	0.000746885	0.000411707	0.000746798	0.000384972	0.000716313	0.00444263	0.00228185	0.00102375	8.81e-05	0.000451727	0.00459547	0.00021207	0.000309877	0.00100454	0.00151829	0.000354596	0.00024217	0.000749009	0.00105205	0.000538135	0.000976984	2.83e-05	0.0020991	0.00205688
IgG	W0	489	YIA-489	0.000267846	0.001766	0.000731908	0.000505596	1.95e-05	0.000172598	3.27e-05	0.000558008	0.000871461	0.000117154	0.00393806	0.000757541	0.000106805	0.000117072	0.000272139	4.88e-05	1.95e-05	9.38e-05	0.000829625	0.00010929	8.36e-05	7.92e-05	0.000138123	0.000209883	8.35e-05	4.05e-05	0.000774407	1.95e-05	0.000504948	1.95e-05	0.00132715	7.79e-05
IgG	W0	502	YIA-502	0.000316528	0.00149134	0.000581319	0.000177928	1.95e-05	5.62e-05	0.000199148	0.000349275	0.0140078	0.000216334	0.000186624	0.000145347	8.92e-05	0.000326752	0.000309612	3.28e-05	1.95e-05	7.95e-05	0.000305053	9.08e-05	9.93e-05	0.000240564	0.00015422	0.000404796	9.66e-05	2.32e-05	0.000333289	1.95e-05	0.000500119	0.000393927	0.000796768	0.000100318
IgG	W0	513	YIA-513	0.000242154	0.00136423	0.00254331	0.000163165	5.13e-05	0.000508041	6.83e-05	0.000460225	0.000271369	0.0002118	0.000311467	0.000198864	0.000144413	0.000142421	0.000118026	5.72e-05	1.95e-05	8.18e-05	0.000946363	0.000249727	3.82e-05	8.31e-05	0.000149592	2.85e-05	3.24e-05	1.95e-05	0.0007279	2.55e-05	0.00038835	0.000310079	0.00189318	0.000225642
IgG	W10	40	YIC-C040	0.000750605	0.0008285	0.00436949	0.000811495	0.000158175	8.71e-05	0.00362063	0.000410577	0.000383093	0.000252524	0.000823844	0.000180018	0.000208604	5.67e-05	9.81e-05	0.000413959	3.19e-05	5.05e-05	0.000752185	5.21e-05	2.74e-05	7.14e-05	0.000928602	0.000183487	4.19e-05	7.74e-05	0.000625764	6.27e-05	0.00022222	0.000217494	0.00344281	0.000170211
IgG	W10	43	YIC-C043	0.00102766	0.00268206	0.000200151	0.00243921	0.00132376	0.000444468	0.000617979	0.00178723	0.00146356	0.000509453	0.000894827	0.000534176	0.000840702	0.000522141	0.00346105	0.000226428	0.000103617	0.00136459	0.00256798	0.000899208	0.000547408	0.000335652	0.00217348	0.000852632	0.000169108	2.89e-05	0.00109126	0.000221087	0.000980936	0.000865556	0.00105175	0.00042682
IgG	W10	47	YIC-C047	0.0042966	0.00419543	0.000813893	0.00446931	0.000950511	0.00243077	0.00381612	0.02	0.00203577	0.00180096	0.00404298	0.00198869	0.00467749	0.00064006	0.0153266	0.0015335	0.000712327	0.0164816	0.00288483	0.00060234	0.000263988	0.00127826	0.00304065	0.000766702	0.00266927	0.000136573	0.00299966	0.000628465	0.00390052	9.87e-05	0.00204883	0.00342029
IgG	W10	51	YIC-C051	0.000614118	0.00280778	0.000170537	0.000759777	0.00015922	0.000456658	0.000229319	0.00104919	0.00118781	0.000174401	0.000663062	0.000885011	0.000302594	0.0002679	0.000204621	0.00026345	0.000529002	0.000311493	0.00189287	0.000124672	0.000359129	0.0019764	0.00154588	0.000572527	0.000223834	1.95e-05	0.00377133	5.13e-05	0.00214054	2.23e-05	0.000969105	0.000967199
IgG	W10	57	YIC-C057	0.0010557	0.0042013	0.00106383	0.000619243	0.000446381	0.000811894	0.000698471	0.00208715	0.00176588	0.000804369	0.00217475	0.00112765	0.00184419	0.000444814	0.000494779	0.000530854	5.64e-05	0.000551608	0.00239495	0.00113308	6.76e-05	0.000120857	0.00234241	0.000267297	0.000229657	0.000182169	0.00503324	0.000400684	0.00316901	0.000806722	0.00268118	0.00419186
IgG	W10	71	YIC-C071	0.00503119	0.00195918	0.000644879	0.000451665	0.000533896	0.000362335	0.000420063	0.000819035	0.000489163	0.000353026	0.00851111	0.000476655	0.000857172	0.000127072	0.000471863	0.000161498	8.51e-05	0.000177603	0.000664483	0.000216656	0.000492321	0.000551237	0.000548788	0.000126237	9.48e-05	1.95e-05	0.000690914	4.16e-05	0.000341264	3.87e-05	0.00142879	0.000355597
IgG	W10	117	YIC-C117	0.000279571	0.000548577	0.000852841	0.00680209	0.000321883	0.000110725	0.000121693	0.00152492	0.000564857	0.000902629	0.000430078	0.000405212	0.000720139	0.000139093	0.02	0.000503992	0.000199278	0.000208701	0.000581765	9.87e-05	0.000259433	7.72e-05	0.00104172	0.000218034	5.65e-05	3.12e-05	0.000788463	5.37e-05	0.00045848	1.95e-05	0.000474427	0.000384375
IgG	W10	118	YIC-C118	0.00152681	0.00208663	0.0010731	0.0011635	0.000396758	0.000544343	0.0010768	0.00322163	0.00108969	0.000639656	0.000892401	0.0023959	0.000205665	0.000473715	0.00115792	0.000292916	4.28e-05	0.000323683	0.00304256	0.0002624	0.00020327	0.000330962	0.00126484	0.000418113	0.000258779	8.43e-05	0.0033281	0.000274273	0.0039402	0.000721052	0.00217517	0.000378132
IgG	W10	147	YIC-C147	0.00236412	0.00434241	0.00436409	0.000842334	9.35e-05	0.000839027	0.000215627	0.00536457	0.00182807	0.000731007	0.00142054	0.00224722	9.63e-05	0.000338298	0.000119847	7.9e-05	2.49e-05	0.000519013	0.00494303	0.000157453	0.000116259	6.84e-05	0.000329898	0.000385343	0.000250624	3.82e-05	0.0109272	4.67e-05	0.00780778	0.00343199	0.00464078	9.04e-05
IgG	W10	153	YIC-C153	0.000570523	0.00167546	5.79e-05	0.000164865	7.59e-05	0.000314489	0.000223897	0.00074133	0.000806756	0.00478793	0.000243238	0.00148211	0.000201556	0.000107616	0.000515213	0.000134207	2.33e-05	0.000143215	0.000896755	0.000121589	4.31e-05	0.000316922	0.000431453	0.000204186	0.0001726	8.7e-05	0.00104982	6.63e-05	0.000775993	0.000137692	0.000239188	0.000308313
IgG	W10	201	YIC-C201	0.00110516	0.0018281	0.000750863	0.000292973	2.47e-05	0.000148772	0.000145449	0.00132503	0.000554752	0.000145525	0.00210584	0.00058766	9.28e-05	0.000393758	0.000251394	1.95e-05	1.95e-05	0.000394323	0.00164565	5.91e-05	0.000126374	5.76e-05	0.000335921	3.67e-05	5.03e-05	1.95e-05	0.00216572	2.96e-05	0.00126858	1.95e-05	0.00218691	0.000144433
IgG	W10	237	YIC-C237	0.000735237	0.00199339	0.000697327	0.00122124	9.21e-05	0.000171748	0.000142618	0.0010066	0.000411849	0.000326101	0.00077965	0.000354335	0.000300149	0.000228451	0.000465668	0.00090549	0.000152902	0.000248067	0.00060016	0.000157453	4.97e-05	0.000282552	0.000496258	0.000107603	8.33e-05	1.95e-05	0.000862421	0.000133272	0.000756588	3.3e-05	0.00157255	0.000734489
IgG	W10	238	YIC-C238	0.000574204	0.00398768	0.000632582	0.00109138	0.000453873	0.000755418	0.000619784	0.0131264	0.00277963	0.0006672	0.00113728	0.000970373	0.000727942	0.00062135	0.000350401	0.000559877	9.13e-05	0.000383371	0.00422619	0.000426373	0.000862349	0.000409178	0.0017627	0.000296379	0.000266934	4.02e-05	0.00539878	0.000416247	0.00344931	0.000304686	0.00109338	0.000375015
IgG	W10	243	YIC-C243	0.00451963	0.00294974	0.00164388	0.00435744	0.000614978	0.00157725	0.00405134	0.00338166	0.004373	0.00096992	0.0035807	0.00128952	0.000799525	0.000505984	0.0045718	0.000965699	0.000341698	0.0024354	0.00229142	0.00030547	0.000277505	0.0007374	0.00242799	0.00146211	0.000282081	0.000177713	0.00259934	0.000520617	0.00150687	0.00219665	0.00208059	0.00132989
IgG	W10	263	YIC-C263	0.000637834	0.00154678	0.000742583	0.000336631	0.000242095	0.000112353	0.000405473	0.00164898	0.00110458	0.000182021	0.00063366	0.00105336	3.23e-05	0.000157029	0.000110972	0.000591662	2.07e-05	0.00013189	0.000700424	0.000140194	0.000155671	5.25e-05	0.000140301	4.14e-05	2.73e-05	1.95e-05	0.00104802	1.95e-05	0.000691786	1.95e-05	0.00259006	7.6e-05
IgG	W10	268	YIC-C268	9.47e-05	0.0140083	0.000285699	0.000108479	2.86e-05	9.25e-05	3.74e-05	0.00023088	0.000285799	5.19e-05	0.000460954	0.000138991	9.2e-05	4.45e-05	0.000196041	1.95e-05	1.95e-05	4.39e-05	0.000355821	6.91e-05	4.14e-05	0.000164355	0.000134116	0.000152369	4.25e-05	1.95e-05	0.000504207	1.95e-05	0.000285399	3.4e-05	0.000435844	8.87e-05
IgG	W10	311	YIC-C311	6.59e-05	0.000600965	0.000320366	0.00011255	1.95e-05	6.35e-05	1.98e-05	0.000133333	0.000202264	4.24e-05	0.00154877	9.05e-05	4.31e-05	2.67e-05	5.15e-05	1.99e-05	1.95e-05	3.09e-05	0.000199098	6.2e-05	2.9e-05	3.66e-05	9.08e-05	4.37e-05	3.43e-05	1.95e-05	0.000309368	1.95e-05	0.00019922	1.95e-05	5.97e-05	0.000137215
IgG	W10	331	YIC-C-331	0.000539377	0.00191008	0.00137913	0.000469375	2.75e-05	0.000324445	4.09e-05	0.000880458	0.0015543	0.000249444	0.00523192	0.000566902	0.000210173	0.00016937	0.000251394	2.52e-05	1.95e-05	0.000142478	0.00150938	6.63e-05	6.69e-05	0.000420571	0.000192772	0.000133527	8.33e-05	1.95e-05	0.00249592	1.95e-05	0.00126129	0.000168753	0.00192422	0.000135773
IgG	W10	340	YIC-C340	0.00112919	0.00203086	0.000112543	0.000589595	0.000347973	0.000303022	0.000721961	0.00236495	0.000624713	0.00101783	0.000562921	0.000661446	0.000808496	0.000126805	0.00250859	0.000127215	0.000183401	0.00136736	0.000704105	0.000128536	0.000135439	0.00115935	0.00124053	0.000112245	0.000165617	2e-05	0.00156856	0.00014444	0.000890538	2.81e-05	0.000515071	0.00204284
IgG	W10	355	YIC-C355	0.00111866	0.00273271	0.00105829	0.000430173	0.000143606	0.000343335	0.000311314	0.00110523	0.00106558	0.000260617	0.00213706	0.000847929	0.000169734	0.000226418	0.00115792	0.00043698	0.000176511	0.000470254	0.00163824	0.000149586	0.000102954	0.000854933	0.000308768	0.000105545	0.000147004	1.95e-05	0.00106063	0.000103157	0.00102502	0.000279768	0.00126062	0.00205062
IgG	W10	401	YIC-C401	0.000652561	0.00228495	0.000100275	0.000751025	1.95e-05	0.000367944	4.45e-05	0.00120023	0.000966279	9.24e-05	0.00100174	0.000825455	0.000254342	0.000240527	0.000153424	0.00091427	4.35e-05	0.000211534	0.00158359	6.27e-05	0.000154574	0.00015465	0.000496258	5.28e-05	5.36e-05	1.95e-05	0.00296853	1.95e-05	0.00332196	0.000261949	0.000340019	7.95e-05
IgG	W10	403	YIC-C403	0.00040177	0.00381747	0.00110764	0.000677867	9.13e-05	0.000678885	0.000274526	0.00265904	0.000892561	0.000199962	0.000852572	0.000507339	0.00559752	0.000317568	0.000193593	0.000382221	0.000107579	0.000392414	0.00168724	0.000983849	0.000149823	0.000128419	0.000574896	0.000326652	0.000112747	2.1e-05	0.00261933	0.00013261	0.00326861	0.000689104	0.00154272	0.000445854
IgG	W10	415	YIC-C415	0.000370644	0.00481883	0.00378818	0.00026073	0.000469383	0.000305665	0.000399063	0.00116577	0.00168966	0.000150835	0.0039963	0.000329302	0.000372017	0.000236318	0.000160689	0.000446559	0.000274176	0.000171401	0.000714425	0.000219088	0.000175868	0.000725993	0.00215005	0.000135614	8.67e-05	0.000321782	0.000844389	8.7e-05	0.000482315	0.00292384	0.00263947	0.000225446
IgG	W10	429	YIC-C429	0.00121717	0.00137679	0.00120067	0.000829867	9.69e-05	0.0011206	0.000327171	0.00290245	0.000688749	0.000274126	0.000645908	0.000393275	0.000351162	0.00285982	0.00124891	0.000490715	3.1e-05	0.000280092	0.00241615	0.000176475	0.000100087	0.000531209	0.000833837	0.000354319	0.000102905	0.000458292	0.00160038	0.000414334	0.00162921	1.95e-05	0.00185044	0.000894748
IgG	W10	489	YIC-C489	0.000461923	0.0018026	0.00088903	0.000680484	2.05e-05	0.0002321	2.8e-05	0.000794587	0.000873785	0.000167931	0.00434899	0.000747919	0.000108318	0.000135351	0.000130571	5.98e-05	1.95e-05	0.000104293	0.00123118	0.000213416	0.000208111	7.85e-05	0.000121743	0.000259239	0.000107534	2.68e-05	0.00145242	1.95e-05	0.00114397	1.95e-05	0.00144615	8.73e-05
IgG	W10	502	YIC-C502	0.000364646	0.00148581	0.000498242	0.000324876	1.95e-05	0.000180583	0.000213347	0.000535293	0.00733248	0.000702747	0.000429269	0.000316888	6.97e-05	0.00033996	0.000154028	2.3e-05	1.95e-05	0.000151436	0.000880752	8.82e-05	5.21e-05	0.000185227	0.000189693	0.000302856	0.000132475	2.41e-05	0.00134294	1.95e-05	0.000695906	0.000190702	0.000702187	0.000106407
IgG	W10	513	YIC-C513	0.000290855	0.000764577	0.00198147	0.000218196	3.34e-05	0.000426605	4.45e-05	0.00057018	0.000343815	9.57e-05	0.000303807	0.000186773	0.000113916	0.00012227	5.2e-05	3.79e-05	1.95e-05	0.000106353	0.00106652	0.000139414	3.21e-05	5.36e-05	0.000121743	2.81e-05	2.57e-05	1.95e-05	0.00149049	1.95e-05	0.000646617	0.000216997	0.0010826	0.000148049
IgG	W12	40	YIC-D-040	0.000550365	0.000577418	0.0036022	0.000611607	0.000130635	0.000124975	0.00291714	0.000357005	0.000307237	0.000221904	0.000676444	0.000205941	0.000174837	5.57e-05	8.13e-05	0.000290902	2.29e-05	5.27e-05	0.000557337	6.72e-05	3.32e-05	9.42e-05	0.000704347	0.000162266	6.9e-05	7.51e-05	0.000397191	5.31e-05	0.000308977	0.000154775	0.00296869	0.000176276
IgG	W12	43	YIC-D-043	0.000857954	0.00235101	0.00019148	0.00199198	0.001049	0.0005744	0.000456455	0.00165848	0.00137965	0.000553347	0.000940829	0.00081215	0.0007203	0.000493964	0.00318468	0.000212916	7.08e-05	0.00114305	0.00227761	0.000949408	0.000443155	0.000299543	0.00176501	0.000893556	0.000315316	2.98e-05	0.00171654	0.000149943	0.00193219	0.000560637	0.000857671	0.000427565
IgG	W12	44	YIC-D-044	0.0034941	0.02	0.00308762	0.00866656	0.00216573	0.00277854	0.000758933	0.00257308	0.00164066	0.00446211	0.00435311	0.00287533	0.00262469	0.000588204	0.003423	0.002075	0.00150621	0.000712108	0.00357438	0.00100653	0.00122653	0.00142844	0.00429305	0.000526584	0.000474021	8.29e-05	0.0014273	0.00125565	0.00168036	0.000325019	0.00252326	0.00279421
IgG	W12	47	YIC-D-047	0.00415536	0.003536	0.000777887	0.00349296	0.000800324	0.00242655	0.00288335	0.01793	0.00210115	0.00161747	0.00469597	0.00179269	0.00375718	0.000920703	0.0127708	0.000790239	0.000367673	0.0146313	0.00356425	0.000604862	0.000300643	0.0012572	0.00229387	0.00100697	0.00261454	0.000141091	0.00304707	0.000434786	0.00352845	8.55e-05	0.00197325	0.00219217
IgG	W12	57	YIC-D-057	0.00027523	0.00128339	0.00055558	0.000200769	0.000245365	0.000251349	0.00048788	0.000598334	0.000292452	0.000525251	0.000427255	0.000247477	0.000893723	5.68e-05	0.000286751	0.000254967	2.56e-05	4.29e-05	0.000163931	0.00042324	2.87e-05	6.05e-05	0.00139296	8.61e-05	0.000119964	0.000103164	0.000201528	0.000234011	0.000563016	0.000478897	0.000620391	0.00195009
IgG	W12	71	YIC-D-071	0.00307784	0.0014042	0.000344807	0.000291043	0.000234478	0.000319002	0.00022489	0.000573758	0.000289951	0.00021292	0.00596294	0.000346825	0.000478557	0.000111773	0.00025504	8.64e-05	4.26e-05	0.000120927	0.000456832	0.000237203	0.00034348	0.00035181	0.000392972	0.000139017	0.000138903	1.95e-05	0.000593655	2.23e-05	0.000518683	3.46e-05	0.000781111	0.000196221
IgG	W12	117	YIC-D-117	0.000444564	0.00151416	0.000716014	0.0060562	0.000265885	0.000254129	0.00011397	0.00143135	0.000731896	0.000883529	0.000631331	0.000768279	0.000673717	0.000280703	0.02	0.000464585	0.000156548	0.000243404	0.000988471	0.000343862	0.000279507	0.000194874	0.000977685	0.000410182	0.000239695	6.53e-05	0.00159755	5.57e-05	0.00124211	1.95e-05	0.000508336	0.000422672
IgG	W12	118	YIC-D-118	0.00280889	0.0106002	0.00132937	0.00242524	0.000390638	0.00275171	0.00110094	0.00779034	0.00269498	0.00265283	0.00358139	0.0063758	0.000224251	0.000947505	0.00112685	0.00047576	3.99e-05	0.00136835	0.0089381	0.00226986	0.000349415	0.000931368	0.00303616	0.0019775	0.0022763	0.000430475	0.014818	0.000345806	0.0119769	0.000686225	0.00475	0.00163188
IgG	W12	147	YIC-D-147	0.00203477	0.0157582	0.00701131	0.00267894	8.77e-05	0.00338104	0.000179337	0.0109854	0.00173533	0.00244109	0.00266779	0.00565916	8.47e-05	0.00109537	0.00012376	8.37e-05	2.09e-05	0.0010561	0.0129291	0.000338112	0.0003269	0.000160324	0.0002857	0.00164449	0.00129696	0.000316526	0.00969549	4.15e-05	0.0106701	0.00305242	0.00367781	0.000208828
IgG	W12	153	YIC-D-153	0.000324265	0.00094578	2.15e-05	4.95e-05	4.88e-05	0.000157658	0.000134817	0.000339861	0.000455988	0.00361753	7.41e-05	0.000736042	0.000129652	4.06e-05	0.00037909	7.71e-05	1.95e-05	6.61e-05	0.000332125	6.05e-05	2.21e-05	0.000191676	0.000376934	9.83e-05	9.88e-05	5.06e-05	0.000296472	3.4e-05	0.000137438	7.96e-05	0.000134694	0.000183522
IgG	W12	201	YIC-D-201	0.00177002	0.00535751	0.000892531	0.000826072	3.53e-05	0.000728058	0.000156338	0.00230023	0.00107433	0.000298974	0.00245922	0.00152731	8.14e-05	0.000695399	0.000213304	8.3e-05	1.95e-05	0.000884498	0.00206494	0.000650349	0.000276157	0.000338355	0.000288063	0.000507833	0.000546396	6.43e-05	0.00468152	2.7e-05	0.00274511	2.27e-05	0.00311578	0.000215675
IgG	W12	213	YIC-D-213	0.00166752	0.00566061	0.00572687	0.00201499	0.000119648	0.00143175	0.000326631	0.00390843	0.00413691	0.00161119	0.00364934	0.00274061	0.000175408	0.00098799	0.000338553	0.00044271	0.00075449	0.000890558	0.00647471	0.00160454	0.000763286	0.00105485	0.00157793	0.000841502	0.000730968	0.000120602	0.0101663	0.00010744	0.00555206	0.000378128	0.00415506	0.000791615
IgG	W12	220	YIC-D-220	0.000262246	0.0128539	0.000128051	0.000272086	0.000332935	0.000309416	0.000334174	0.00173835	0.000670933	0.000157758	0.000325997	0.00132656	0.000224427	0.000106053	0.00034074	0.000163447	2.62e-05	0.000110873	0.00105084	7.36e-05	4.82e-05	0.000122485	0.000697569	8.15e-05	4.49e-05	5.66e-05	0.000397955	2.78e-05	0.000573827	0.000324742	0.000532457	0.000158227
IgG	W12	237	YIC-D-237	0.000809368	0.00230958	0.000778731	0.00206732	0.000105409	0.000423679	0.000168917	0.00129466	0.000611148	0.00041637	0.000888333	0.000679601	0.000288691	0.000337307	0.000451159	0.00102008	0.000138746	0.000363139	0.0011473	0.00049791	0.000139884	0.000423775	0.000960992	0.00026085	0.000257298	4.08e-05	0.00183766	0.000149943	0.00168582	4.6e-05	0.00221194	0.000796345
IgG	W12	238	YIC-D-238	0.000175994	0.00039343	0.000228359	0.000107745	0.000214855	4.22e-05	0.000283142	0.00524124	0.000949126	0.000252114	0.000174658	9.07e-05	0.00032482	0.0001334	0.000196261	0.000308883	4.38e-05	6.68e-05	0.00017082	5.22e-05	0.000429952	0.000121899	0.000189845	1.95e-05	2.56e-05	1.95e-05	7.34e-05	0.000229811	4.51e-05	9.61e-05	0.000316501	0.000155712
IgG	W12	243	YIC-D-243	0.00474911	0.00655254	0.00170417	0.00524624	0.000620685	0.00217841	0.00403913	0.00491712	0.00653725	0.0016759	0.00516882	0.00373487	0.000959327	0.000971723	0.004908	0.000930911	0.000310926	0.0039847	0.0036139	0.00112487	0.000341759	0.00105681	0.00277096	0.00202119	0.000561164	0.000250871	0.0046383	0.000496181	0.0054681	0.00226637	0.00289424	0.00153021
IgG	W12	263	YIC-D-263	0.000558424	0.00180977	0.000642607	0.00021614	0.000170488	0.000313396	0.000259178	0.000862224	0.000911075	0.00026501	0.00055075	0.000663701	2.25e-05	0.000237256	7.81e-05	0.000576142	1.95e-05	0.000192256	0.000673428	0.000477209	0.000102253	0.000151477	0.000344354	0.000205201	0.000236399	2.85e-05	0.00177534	1.95e-05	0.00167162	2.93e-05	0.00222609	0.000158521
IgG	W12	268	YIC-D-268	0.000167219	0.0104797	0.000226073	0.000115265	2.29e-05	0.000126697	2.8e-05	0.000279237	0.000280897	9.98e-05	0.00042623	0.000164307	9.92e-05	7.79e-05	0.000142161	1.95e-05	1.95e-05	4.99e-05	0.00031645	0.000144363	4.91e-05	0.000168233	0.000178134	0.000146102	8.15e-05	1.95e-05	0.000498631	1.95e-05	0.000512994	3e-05	0.000376609	8.25e-05
IgG	W12	311	YIC-D-311	8.92e-05	0.000650719	0.000305059	0.000114811	1.95e-05	7.73e-05	2.07e-05	0.000168141	0.000241425	5.67e-05	0.00133038	0.000141996	3.66e-05	4.87e-05	4.86e-05	2.22e-05	1.95e-05	6.15e-05	0.000224762	6.72e-05	4.23e-05	6.9e-05	9.39e-05	6.66e-05	6.96e-05	1.95e-05	0.000310926	1.95e-05	0.000344089	1.95e-05	7.96e-05	0.000128717
IgG	W12	331	YIC-D-331	0.00107919	0.00407214	0.00157413	0.00120212	4.26e-05	0.0008192	5.3e-05	0.00261184	0.00290828	0.00067476	0.00607583	0.00235604	0.000252923	0.00056967	0.000276072	5.94e-05	1.95e-05	0.000451696	0.00185254	0.000865906	0.000276529	0.00103727	0.000250105	0.000675212	0.000562301	8.15e-05	0.00365848	3.61e-05	0.00397242	0.000156897	0.00368936	0.000383141
IgG	W12	345	YIC-D-345	0.00144617	0.00303571	0.00189296	0.00202183	0.000491012	0.00075928	0.00105286	0.00317748	0.00140986	0.000591642	0.00202308	0.00168222	0.00083776	0.000460657	0.000214457	0.000131963	2.67e-05	0.000556175	0.00301841	0.000538803	0.000248428	0.00037059	0.00129456	0.000612299	0.000661749	8.11e-05	0.00409987	0.000741451	0.00444447	1.95e-05	0.00253513	0.000214304
IgG	W12	355	YIC-D-355	0.00122669	0.00407449	0.00205428	0.00086308	0.000108392	0.000596312	0.000252465	0.00173764	0.00140303	0.000379049	0.00276387	0.00140191	0.000134984	0.000423672	0.000920657	0.000407144	0.000130459	0.00057878	0.0025613	0.000696969	0.000170739	0.00092339	0.000702187	0.000415397	0.000577094	6.36e-05	0.00232073	8.74e-05	0.00307997	0.000173088	0.00179095	0.0017821
IgG	W12	401	YIC-D-401	0.00179524	0.00600924	0.000259578	0.0018105	1.95e-05	0.00128653	4.99e-05	0.00264072	0.00244395	0.0011918	0.00270585	0.002953	0.000340833	0.000526375	0.000182334	0.000992006	5.26e-05	0.000783346	0.00404602	0.00125389	0.000586633	0.000870594	0.000864416	0.00110586	0.00106745	9.64e-05	0.00866803	1.95e-05	0.0047764	0.000274276	0.00137741	8.61e-05
IgG	W12	403	YIC-D403	0.000123807	0.00150311	0.000671209	0.000199033	6.6e-05	0.000225137	0.000182921	0.00106189	0.000332575	0.000140487	0.000315474	4.89e-05	0.00530585	0.000161003	0.000134928	0.000247095	7.89e-05	0.000158589	0.000135985	0.000609156	6.44e-05	3.2e-05	0.000317387	9.45e-05	3.8e-05	1.95e-05	0.000142597	0.0001	0.000212562	0.000504107	0.000742709	0.000319829
IgG	W12	415	YIC-D415	0.00029403	0.00348882	0.00294461	0.000260206	0.000396749	0.000247852	0.000347458	0.00103174	0.00113395	0.000156985	0.00314377	0.000368226	0.000275389	0.000255497	0.00013936	0.000425665	0.000211191	0.000159988	0.00055229	0.000274598	0.000183562	0.000617914	0.00162224	0.000161312	0.000156183	0.000269061	0.000838425	8.79e-05	0.000507312	0.00290613	0.00195235	0.00024155
IgG	W12	429	YIC-D429	0.00133669	0.00206836	0.00131418	0.00101003	0.000102435	0.00136876	0.000360063	0.00306913	0.000713015	0.000480647	0.00084913	0.000629547	0.000365551	0.00286435	0.00128298	0.000478333	3.59e-05	0.000341331	0.00332131	0.000553748	0.000203657	0.00067388	0.00122316	0.000595891	0.000429057	0.00045052	0.00179767	0.000426324	0.00164434	1.95e-05	0.00146479	0.000924527
IgG	W12	489	YIC-D489	0.00024353	0.000554011	0.000525248	0.000381243	1.95e-05	4.81e-05	2.14e-05	0.000309133	0.000412097	6.97e-05	0.00346355	0.000369293	7.44e-05	2.69e-05	8.08e-05	3.15e-05	1.95e-05	2.24e-05	0.000301178	5.02e-05	0.000140005	4.35e-05	7.32e-05	0.00011705	4.63e-05	1.95e-05	0.000120556	1.95e-05	5.46e-05	1.95e-05	0.000794087	5.03e-05
IgG	W12	502	YIC-D502	0.000108267	0.000343597	0.000212192	7.28e-05	1.95e-05	1.95e-05	0.000122186	0.000115555	0.00258119	0.000443161	6.8e-05	5.95e-05	3.38e-05	0.000149837	7.98e-05	1.95e-05	1.95e-05	2.96e-05	8.75e-05	3.3e-05	2.03e-05	7.89e-05	9.02e-05	0.000186503	4.63e-05	1.95e-05	6.01e-05	1.95e-05	3.41e-05	7.87e-05	0.000288608	5.21e-05
IgG	W12	513	YIC-D513	0.00017098	0.000415896	0.00159584	8.42e-05	1.95e-05	0.000189392	4.28e-05	0.000199652	0.000108693	5.83e-05	0.000114769	8.59e-05	6.17e-05	3.28e-05	3.32e-05	3.16e-05	1.95e-05	2.34e-05	0.000584152	6.94e-05	1.95e-05	3.56e-05	7.32e-05	1.95e-05	1.95e-05	1.95e-05	0.000204597	1.95e-05	4.44e-05	0.000137144	0.000847696	0.00010102
IgG	W14	40	YIC-E040	0.000597021	0.000551951	0.00370866	0.000501465	9.36e-05	4.3e-05	0.00327071	0.000291184	0.000279809	0.000187068	0.000519436	0.000138387	0.000148317	3.48e-05	6.98e-05	0.000271232	1.95e-05	2.51e-05	0.000506883	3.02e-05	1.95e-05	5.64e-05	0.000728368	0.000118439	2.98e-05	6.88e-05	0.000184708	4.24e-05	5.7e-05	0.00015245	0.00288444	9.77e-05
IgG	W14	43	YIC-E043	0.000563421	0.0010696	0.000115227	0.00173938	0.000777529	0.00024092	0.000426871	0.00111354	0.00106188	0.00031171	0.000399008	0.000315079	0.000551376	0.000263354	0.00235904	0.000124546	5.03e-05	0.000798412	0.00130323	0.000380039	0.000354091	0.000221595	0.00133262	0.000500403	9.66e-05	1.95e-05	0.000427115	0.000133651	0.000250527	0.000416613	0.000674571	0.000290172
IgG	W14	44	YIC-E044	0.00564539	0.02	0.00272451	0.00565188	0.00401386	0.00232777	0.000486532	0.00158476	0.00160496	0.00112146	0.0029517	0.00240476	0.00165932	0.000397049	0.00436686	0.00285192	0.00109762	0.000656041	0.00178657	0.000942205	0.000736183	0.00185579	0.00248798	0.00019451	0.0001616	3.62e-05	0.00102052	0.00274512	0.0018012	0.000153926	0.00173638	0.0015903
IgG	W14	47	YIC-E047	0.00363473	0.00410274	0.000681665	0.00220065	0.000832064	0.00190141	0.00239595	0.02	0.00199667	0.0012038	0.00340255	0.00130459	0.00282324	0.000561616	0.0109602	0.000613168	0.000392606	0.0100736	0.0025055	0.00095662	0.000256528	0.00105211	0.00224548	0.000922704	0.00193453	0.00012307	0.00329589	0.0003975	0.00294277	7.69e-05	0.00118881	0.00167493
IgG	W14	51	YIC-E051	0.00152376	0.00527885	0.000321049	0.00147779	0.000129113	0.00129186	0.000221838	0.00249834	0.0025306	0.00121776	0.00223118	0.00292426	0.000319372	0.000752059	0.000146089	0.000261327	0.000406566	0.000580519	0.00380335	0.00132492	0.000392142	0.00208932	0.00231405	0.00137439	0.00127409	0.000124185	0.00693257	5.47e-05	0.0067736	3.62e-05	0.00173396	0.000920947
IgG	W14	57	YIC-E057	0.00251191	0.00972284	0.00125221	0.00279386	0.000353282	0.00266132	0.00065506	0.00459565	0.00471762	0.00222634	0.00395565	0.00374142	0.00101158	0.000545089	0.000356375	0.000709834	3.99e-05	0.000906797	0.00738039	0.00504018	0.000399954	0.0016442	0.00208847	0.00299673	0.00248141	0.000423231	0.0103511	0.000286065	0.00944585	0.000591903	0.00353014	0.00391011
IgG	W14	71	YIC-E071	0.00341996	0.00118608	0.000278116	0.00022574	0.000102594	0.000142189	0.000202886	0.000489364	0.000240796	0.000135021	0.00755774	0.000224286	0.000327889	5.08e-05	0.000189896	6.68e-05	3.41e-05	7.45e-05	0.000339512	8.1e-05	0.00034693	0.000288622	0.000288074	5.8e-05	4.16e-05	1.95e-05	0.000333474	1.95e-05	0.000112436	1.95e-05	0.00068676	0.000155985
IgG	W14	117	YIC-E117	0.000147468	0.000378262	0.000467488	0.00382705	0.000221201	4.75e-05	9.78e-05	0.000740747	0.000414038	0.000702417	0.000181744	0.000246823	0.00063831	8.44e-05	0.02	0.000353233	0.000143571	0.000117869	0.000299073	3.99e-05	0.000178322	5.3e-05	0.000596713	0.000150593	5.56e-05	2.03e-05	0.000215411	4.08e-05	6.57e-05	1.95e-05	0.000275161	0.000276457
IgG	W14	118	YIC-E118	0.00057632	0.000855935	0.000793132	0.000236958	0.000311496	0.000134735	0.0011262	0.000588495	0.000281261	0.00060151	0.000234173	0.00140343	0.000200441	0.000106252	0.00111015	0.000248022	4.33e-05	0.00017772	0.000657958	0.000201159	0.000213967	0.000343446	0.00112701	0.000327823	0.000316402	6.72e-05	0.000296827	0.000242921	0.000223244	0.000674508	0.00120785	0.00044431
IgG	W14	147	YIC-E147	0.000252832	0.00086895	0.00203889	8.46e-05	4.61e-05	3.22e-05	0.00013154	0.000547862	0.000170948	0.000180853	7.07e-05	0.00040362	4.82e-05	0.000106152	6.65e-05	2.67e-05	1.95e-05	2.48e-05	0.000408849	4.49e-05	6.26e-05	3.69e-05	0.000212505	0.000204493	0.000141357	1.95e-05	0.000219251	2.11e-05	0.000118858	0.00196978	0.000997064	5.29e-05
IgG	W14	153	YIC-E153	0.00038714	0.00122331	2.71e-05	6.27e-05	5.07e-05	0.000204563	0.00015894	0.000390297	0.000506518	0.00434918	7.42e-05	0.000730277	0.000109685	4.94e-05	0.000377368	9.03e-05	1.95e-05	8.03e-05	0.000299073	5.84e-05	2.99e-05	0.000266822	0.000349978	0.000113024	0.000105937	9.05e-05	0.000266663	4.56e-05	0.000118214	8.21e-05	0.00013111	0.000193567
IgG	W14	201	YIC-E201	0.000759084	0.000687726	0.000554011	8.67e-05	1.95e-05	3.47e-05	0.000146079	0.000522949	0.000147344	3.84e-05	0.00118386	0.00026837	7.92e-05	0.000180838	0.000213965	1.95e-05	1.95e-05	0.000258323	0.00028089	3.42e-05	0.00014226	4.43e-05	0.000230318	4.41e-05	3.15e-05	1.95e-05	9.93e-05	2.58e-05	7.4e-05	1.95e-05	0.00155945	0.000127608
IgG	W14	213	YIC-E213	0.000383643	0.00099135	0.0025598	0.000115676	5.24e-05	0.000159967	0.0002513	0.000590477	0.00118317	0.000294823	0.000543602	0.000554699	0.000141786	0.000217211	0.00020682	0.000262189	0.000653519	8.13e-05	0.000227697	8.19e-05	0.00027003	0.000119971	0.000400582	7.22e-05	5.12e-05	1.95e-05	0.000140654	5.66e-05	8.61e-05	0.000265748	0.00164299	0.000303964
IgG	W14	220	YIC-E220	0.00022773	0.00991146	0.000106193	0.000225411	0.000281709	0.000242367	0.000277805	0.00156613	0.000638582	0.000133818	0.000281449	0.00106103	0.000191443	8.87e-05	0.000261566	0.000134731	2.22e-05	8.57e-05	0.000862543	6.53e-05	4.06e-05	0.000123546	0.000646448	7.66e-05	3.73e-05	4.61e-05	0.000338624	2.4e-05	0.00052613	0.000292881	0.000537352	0.000129711
IgG	W14	237	YIC-E237	0.000455674	0.00133088	0.000515363	0.00108357	6.66e-05	8.26e-05	0.000124117	0.000718115	0.00019167	0.000229296	0.000423333	0.000157295	0.000187556	0.000175546	0.000381055	0.00072926	0.000110618	0.000177168	0.000202068	0.000125828	3.78e-05	0.000224379	0.00033674	6.48e-05	4.77e-05	1.95e-05	0.000138742	0.000107076	0.000201797	2.65e-05	0.00130846	0.000626168
IgG	W14	238	YIC-E238	0.000187754	0.000474126	0.000301364	0.000162215	0.000259145	5.47e-05	0.000350532	0.00751364	0.00135472	0.000221341	0.000227204	0.000105024	0.000352051	0.000145576	0.000255253	0.000329246	5.31e-05	8.49e-05	0.00021138	6.7e-05	0.0004572	0.000125335	0.000232543	1.95e-05	2.49e-05	1.95e-05	8.54e-05	0.000247536	5.87e-05	0.000118649	0.000381706	0.000218614
IgG	W14	243	YIC-E243	0.00265658	0.00200201	0.000975553	0.00229364	0.00042278	0.000699219	0.00290305	0.00161911	0.00214139	0.000626985	0.00134303	0.000819242	0.000480262	0.000215563	0.00317623	0.000433858	0.000208792	0.0015274	0.000408849	0.000178503	0.00028116	0.000417028	0.0015131	0.000842721	8.74e-05	7.41e-05	0.000283986	0.000339962	0.000204551	0.0013758	0.00067846	0.000893194
IgG	W14	263	YIC-E263	0.000617042	0.001912	0.000565858	0.000381158	0.000135976	0.000249066	0.000251906	0.000933388	0.000815028	0.000350062	0.000549166	0.000702043	2.05e-05	0.000234362	5.72e-05	0.000510741	1.95e-05	0.000153751	0.000892553	0.000356826	8.07e-05	0.000264937	0.000325677	0.000352297	0.000558323	3.65e-05	0.00221332	1.95e-05	0.00137201	1.99e-05	0.00154099	0.000112014
IgG	W14	268	YIC-E268	0.000107289	0.0123507	0.000222409	0.000127593	1.95e-05	0.000110881	2.86e-05	0.000257177	0.000282404	6.7e-05	0.000359342	0.00018149	7.38e-05	5.4e-05	0.000134888	1.95e-05	1.95e-05	5.37e-05	0.00033512	0.000132129	3.32e-05	0.000168549	7.74e-05	0.000138074	0.000122256	1.95e-05	0.000561857	1.95e-05	0.000386044	2.97e-05	0.000345545	7.77e-05
IgG	W14	311	YIC-E311	2.14e-05	0.000270888	0.000200154	5.56e-05	1.95e-05	2.3e-05	1.95e-05	4.2e-05	0.000139661	2.49e-05	0.00125872	4.25e-05	2.44e-05	1.95e-05	2.72e-05	1.95e-05	1.95e-05	1.95e-05	5.9e-05	2.47e-05	1.95e-05	2.33e-05	4.53e-05	2.34e-05	1.95e-05	1.95e-05	6.79e-05	1.95e-05	4e-05	1.95e-05	1.95e-05	9.48e-05
IgG	W14	331	YIC-E331	0.000309533	0.000706084	0.00124696	0.000232658	3.01e-05	8.98e-05	5.2e-05	0.000416396	0.00147001	0.000145892	0.00282923	0.000341799	0.000310258	0.000115247	0.000230081	2.15e-05	1.95e-05	3.68e-05	0.000475753	3.91e-05	7.41e-05	0.000356437	0.000230318	8.33e-05	3.15e-05	1.95e-05	0.000412216	1.99e-05	0.000167731	0.000151403	0.00206084	0.000129411
IgG	W14	340	YIC-E340	0.000506076	0.000864607	6.22e-05	0.000349736	0.000221881	0.000133101	0.00049821	0.00133528	0.000381264	0.000711687	0.000138687	0.000278219	0.000577238	6.15e-05	0.00174499	8.93e-05	0.000132044	0.00117127	0.000239535	8.28e-05	9.69e-05	0.000906026	0.00108207	5.69e-05	9.71e-05	1.95e-05	0.000182791	9.99e-05	9.29e-05	2.06e-05	0.000341645	0.00116198
IgG	W14	345	YIC-E345	0.000825476	0.00266865	0.00153926	0.0013	0.000387703	0.00075542	0.000774431	0.00293109	0.00117775	0.000531809	0.00108484	0.0015261	0.000684849	0.000334981	0.000136005	0.000132772	2.07e-05	0.000391849	0.00250597	0.000570234	0.000318368	0.000314504	0.00079869	0.000365649	0.000696869	8.75e-05	0.00289156	0.000596071	0.00382025	1.95e-05	0.00276472	0.00041329
IgG	W14	355	YIC-E355	0.000520035	0.00111422	0.00103086	0.000163782	6.03e-05	3.86e-05	0.000122948	0.000425983	0.000441347	0.00017281	0.000944478	0.000325635	6.95e-05	0.000106152	0.000710474	0.000264977	9.53e-05	0.000205292	0.000630946	7.23e-05	5.28e-05	0.000469489	0.000165715	3.72e-05	6.19e-05	1.95e-05	7.98e-05	4.96e-05	9.04e-05	0.000132863	0.00066779	0.000944832
IgG	W14	401	YIC-E401	0.000212911	0.000327	5.15e-05	9.46e-05	1.95e-05	3.77e-05	5.53e-05	0.000161415	0.000942565	5.54e-05	0.000504098	8.08e-05	0.000232995	1.99e-05	0.000103888	0.000661605	3.03e-05	3.52e-05	0.000105787	3.34e-05	0.000110972	3e-05	0.000385204	2.69e-05	2.57e-05	1.95e-05	0.000136193	1.95e-05	8.36e-05	0.000239661	8.23e-05	5.23e-05
IgG	W14	403	YIC-E403	0.000128883	0.00172725	0.000713216	0.000229689	6.14e-05	0.000248491	0.000176685	0.0013931	0.000417783	0.000150143	0.000301661	6.96e-05	0.00737025	0.000161237	0.000154495	0.000246728	8.1e-05	0.000156538	0.000196233	0.000574149	0.000112051	4.72e-05	0.000455344	0.0001	4.38e-05	1.95e-05	0.000245509	9.73e-05	0.000242099	0.000583568	0.000884559	0.000338301
IgG	W14	415	YIC-E415	0.000325219	0.00353037	0.00314592	0.000353197	0.000408574	0.00032129	0.000346886	0.00112811	0.00148582	0.000165673	0.00572639	0.000387912	0.000374151	0.00027027	0.000141601	0.000428379	0.000198505	0.000161423	0.0006952	0.00029164	0.000200055	0.000644735	0.00158397	0.000204227	0.000163769	0.000273944	0.00089899	7.04e-05	0.000817937	0.00264037	0.00200842	0.000272318
IgG	W14	429	YIC-E429	0.00105333	0.00250813	0.000944471	0.00104232	8.84e-05	0.0012209	0.000210757	0.00294448	0.00091367	0.000327287	0.000857284	0.00828752	0.000311442	0.00227202	0.00103946	0.000462035	2.71e-05	0.000334709	0.00317443	0.000394466	0.000135338	0.000539921	0.000764536	0.000290361	0.000274388	0.000315966	0.00248755	0.00035595	0.001911	1.97e-05	0.00120967	0.000810145
IgG	W14	489	YIC-E489	0.000883092	0.0022212	0.000836647	0.00103201	2.29e-05	0.000452984	3.14e-05	0.00126249	0.00106152	0.000350431	0.00477821	0.00129892	0.00010885	0.00027056	0.000109417	7.99e-05	1.95e-05	0.000250616	0.00181152	0.000531345	0.000207264	0.000213657	0.000381449	0.000598622	0.000483039	7.6e-05	0.00247653	1.95e-05	0.00215731	1.95e-05	0.00156021	0.000138605
IgG	W14	502	YIC-E502	0.000809368	0.00329641	0.000408511	0.000642403	1.95e-05	0.000703536	0.000229334	0.00133637	0.00385009	0.000903994	0.000990199	0.000952371	3.22e-05	0.000584613	0.000103942	3.52e-05	1.95e-05	0.000322238	0.00217246	0.00078901	0.000146721	0.000423106	0.000372207	0.000668548	0.000336403	6.33e-05	0.00288015	1.95e-05	0.00322446	8.36e-05	0.00109388	0.000120841
IgG	W16	40	YIC-F040	0.000555813	0.0005152	0.00341045	0.00044944	7.82e-05	4.02e-05	0.00265904	0.000268675	0.00023853	0.000167266	0.000479383	0.000125993	0.000121771	2.88e-05	6.9e-05	0.000248751	1.95e-05	1.95e-05	0.000470998	2.78e-05	1.95e-05	4.83e-05	0.000650767	0.000108403	2.98e-05	6.02e-05	0.000161708	3.6e-05	4.53e-05	0.000126165	0.00274616	0.000105763
IgG	W16	43	YIC-F043	0.000480722	0.0010164	0.000101022	0.0012755	0.00069805	0.000186332	0.00036487	0.00096024	0.000849483	0.000264058	0.000343554	0.000257204	0.000477061	0.00022485	0.0020953	0.000118599	4.51e-05	0.000673056	0.000960507	0.000345835	0.000276093	0.000185051	0.00117409	0.000437916	8.55e-05	1.95e-05	0.000354084	0.00011511	0.000197673	0.000398629	0.000529907	0.000263767
IgG	W16	44	YIC-F044	0.00402143	0.02	0.00240577	0.00275061	0.00291442	0.00102636	0.000388957	0.00126301	0.00126551	0.000629243	0.00126154	0.00110952	0.00122766	0.000232301	0.00276569	0.00234008	0.000953021	0.000562316	0.000649666	0.000996463	0.000471527	0.0017899	0.00320737	0.000183397	0.000185092	2.52e-05	0.000538555	0.00192604	0.000827956	0.000185929	0.00204325	0.00115583
IgG	W16	47	YIC-F047	0.00389967	0.00259551	0.000505258	0.00174945	0.00119191	0.0011616	0.00255925	0.02	0.00107583	0.000904431	0.00461691	0.00090974	0.00374474	0.000265346	0.0159921	0.00045041	0.000413336	0.0124454	0.000654446	0.000282541	0.000138962	0.000709578	0.00150449	0.000383926	0.00158258	5.93e-05	0.000477143	0.000364079	0.000579863	5.54e-05	0.000844495	0.00184501
IgG	W16	51	YIC-F051	0.000274976	0.00122145	6.04e-05	0.00028995	9.93e-05	0.00017048	0.000147657	0.000148006	0.000411545	7.17e-05	0.000149415	0.000386031	0.000278407	0.000104355	0.000133867	0.000151415	0.000359989	5.52e-05	0.000324093	7.53e-05	0.000256786	0.00162336	0.00127046	0.000285791	9.43e-05	1.95e-05	0.00172557	3.35e-05	0.000532913	1.95e-05	0.000480669	0.000741709
IgG	W16	57	YIC-F057	0.000231756	0.00170182	0.000530176	0.000218856	0.000221201	0.000236107	0.00047035	0.000632457	0.000319721	0.000518438	0.000418032	0.00026802	0.000728094	5.02e-05	0.000254352	0.000250777	2.23e-05	4.74e-05	0.000193586	0.000363661	2.76e-05	7.74e-05	0.00125546	0.000123877	0.000131374	9.22e-05	0.000251276	0.000243512	0.000424663	0.000372264	0.000575679	0.0020675
IgG	W16	71	YIC-F071	0.00453948	0.000994027	0.000268351	0.000224426	6.6e-05	0.000137562	0.000181899	0.000477318	0.000179091	0.000117686	0.00793976	0.000206157	0.000243304	5.06e-05	0.000177468	8.41e-05	3.08e-05	6.82e-05	0.000256317	7.58e-05	0.000275419	0.000282601	0.000252559	4.9e-05	3.65e-05	1.95e-05	0.000297469	4.22e-05	8.36e-05	1.95e-05	0.000587944	0.000124006
IgG	W16	117	YIC-F117	0.000112743	0.000306177	0.000364868	0.00387575	0.000170745	3.23e-05	7.83e-05	0.000466904	0.000282132	0.000571085	0.000138081	0.00018047	0.000493119	6.08e-05	0.02	0.000288357	0.000139139	0.000105815	0.000220996	3.02e-05	0.000134574	4.2e-05	0.000448785	0.000116503	4.33e-05	1.95e-05	0.000211571	2.7e-05	5.53e-05	1.95e-05	0.000217397	0.000218614
IgG	W16	118	YIC-F118	0.000477404	0.000718139	0.000644579	0.000179954	0.000301822	0.000116407	0.000884994	0.000531624	0.00023126	0.000521399	0.000192694	0.00119595	0.000163791	8.55e-05	0.00097904	0.000188293	3.16e-05	0.000147199	0.000668132	0.000182667	0.000161825	0.000245482	0.000951325	0.00029336	0.000246215	5.88e-05	0.00022773	0.000258885	0.000204331	0.000527362	0.000968113	0.000359481
IgG	W16	147	YIC-F147	0.000240316	0.000827964	0.00214685	8.18e-05	6.07e-05	4.01e-05	0.000138508	0.000592501	0.000184489	0.000202964	7.37e-05	0.000417273	6.94e-05	0.000112007	8.88e-05	3.27e-05	1.95e-05	2.7e-05	0.00054069	5.89e-05	6.58e-05	4.69e-05	0.000203862	0.000200588	0.000151715	1.95e-05	0.000232378	2.96e-05	0.000148514	0.00174231	0.000818853	6.02e-05
IgG	W16	153	YIC-F153	0.000367017	0.00114845	2.7e-05	6.3e-05	4.91e-05	0.000212277	0.000143366	0.000388672	0.000473292	0.00420846	8.83e-05	0.000696825	0.000118845	4.91e-05	0.000398084	8.55e-05	1.95e-05	8.12e-05	0.000314972	6.57e-05	3.28e-05	0.000210398	0.000319766	0.000117912	0.000106816	0.000109425	0.000269781	4.01e-05	0.000114835	8.41e-05	0.00012433	0.000198187
IgG	W16	201	YIC-F201	0.00087841	0.000826137	0.000586334	0.000115549	3.49e-05	4.35e-05	0.000161754	0.00059574	0.000164019	4.53e-05	0.00128	0.000302229	9.71e-05	0.00018653	0.000217735	2.58e-05	1.95e-05	0.00028729	0.000388764	5.07e-05	0.00012662	0.000107872	0.000286486	5.32e-05	4.72e-05	1.95e-05	0.000113314	3.4e-05	0.000104113	1.95e-05	0.00125093	0.000154456
IgG	W16	213	YIC-F213	0.00041662	0.000994126	0.00304652	0.000123422	5.24e-05	0.00019481	0.000250937	0.000618512	0.00115103	0.000347533	0.000604574	0.000693908	0.000187812	0.00024652	0.00025672	0.000279183	0.000774069	8.69e-05	0.000260772	0.000103937	0.000256474	0.000111664	0.000388851	6.92e-05	4.91e-05	1.95e-05	0.000145567	6.99e-05	9.2e-05	0.000334912	0.00152659	0.000416837
IgG	W16	220	YIC-F220	0.000274146	0.00973076	0.00010611	0.000254441	0.000292654	0.000287879	0.000254601	0.00157907	0.000616567	0.000137575	0.000307859	0.00121961	0.000195287	9.85e-05	0.000280729	0.00016954	2.77e-05	9.01e-05	0.000907452	7.46e-05	4.29e-05	0.000115461	0.000607672	7.49e-05	4.26e-05	4.48e-05	0.000343876	2.99e-05	0.000693071	0.000276237	0.000446979	0.00016106
IgG	W16	237	YIC-F237	0.000507005	0.00140283	0.000523709	0.00112334	8.91e-05	9.65e-05	0.00013597	0.0007884	0.00024296	0.000235247	0.000530657	0.000218142	0.000239399	0.000182768	0.000410407	0.000861091	0.000114396	0.000168334	0.000254948	0.000147862	4.46e-05	0.000236285	0.000417454	8.9e-05	6.53e-05	1.95e-05	0.000166534	0.00016859	0.000270135	3.96e-05	0.00129071	0.000665723
IgG	W16	238	YIC-F238	0.000236465	0.000699232	0.000380764	0.000160144	0.000320715	7.64e-05	0.000398403	0.00787848	0.00150228	0.000461199	0.000262162	0.0002037	0.000430095	0.000151695	0.000297172	0.000417097	6.23e-05	0.000104407	0.000334771	8.97e-05	0.000500488	0.000185064	0.000331668	3.82e-05	4.21e-05	1.95e-05	0.000154517	0.000355696	0.000101834	0.000141363	0.000423848	0.000249247
IgG	W16	243	YIC-F243	0.00283242	0.00212879	0.00114696	0.00250574	0.000555765	0.00102314	0.0037338	0.00179371	0.00286117	0.000858413	0.00168961	0.00121151	0.000601147	0.000273163	0.00369749	0.000548966	0.000261241	0.00175611	0.000522599	0.000309887	0.0117843	0.000545767	0.00185677	0.000969579	0.000115401	9.54e-05	0.000340705	0.000420963	0.000274354	0.0014759	0.000880521	0.00110431
IgG	W16	263	YIC-F263	0.000221326	0.000365887	0.000369635	5.35e-05	0.000136579	1.95e-05	0.00024679	0.000427275	0.000393731	7.4e-05	0.000189157	0.000338118	1.95e-05	4.44e-05	4.78e-05	0.000415343	1.95e-05	2.33e-05	0.000116983	5.38e-05	2.29e-05	2.86e-05	0.000103309	2.19e-05	2.3e-05	1.95e-05	6.8e-05	1.95e-05	4.91e-05	1.95e-05	0.0011933	4.7e-05
IgG	W16	268	YIC-F268	8.21e-05	0.01377	0.000171728	4.02e-05	1.95e-05	3.17e-05	2.66e-05	0.000110538	0.000150722	2.53e-05	0.000250641	5.46e-05	6.35e-05	2.14e-05	0.000117299	1.95e-05	1.95e-05	1.95e-05	8.36e-05	3.39e-05	2.66e-05	0.000115461	8.38e-05	4.31e-05	8.29e-05	1.95e-05	5.95e-05	1.95e-05	3.47e-05	2.18e-05	0.000234774	5.78e-05
IgG	W16	311	YIC-F311	2.46e-05	0.000351303	0.00020051	5.52e-05	1.95e-05	2.31e-05	5.7e-05	4.81e-05	0.000121826	2.48e-05	0.00119341	4.45e-05	2.51e-05	1.95e-05	3.5e-05	1.95e-05	1.95e-05	2.1e-05	6.95e-05	2.55e-05	2.08e-05	2.39e-05	6.29e-05	2.97e-05	1.95e-05	1.95e-05	7.21e-05	1.95e-05	3.6e-05	1.95e-05	2.61e-05	0.000106558
IgG	W16	331	YIC-F331	0.000241601	0.000747038	0.00121509	0.000181505	2.95e-05	8.33e-05	4.99e-05	0.000312368	0.00120808	0.000113232	0.00242173	0.00028297	0.000240171	7.89e-05	0.000203761	1.95e-05	1.95e-05	3.16e-05	0.000353347	3.88e-05	5.64e-05	0.000277616	0.000182861	7.7e-05	3.39e-05	1.95e-05	0.000335952	2.07e-05	0.000135864	0.000111959	0.00125586	0.00011458
IgG	W16	340	YIC-F340	0.000499458	0.000751563	5.48e-05	0.000292357	0.000207901	0.000122211	0.000434118	0.00109884	0.000322379	0.000585198	0.000135427	0.000208624	0.000496007	5.03e-05	0.0014397	7.85e-05	9.66e-05	0.00087489	0.000197942	7.36e-05	7.75e-05	0.000709384	0.000735322	4.54e-05	8.44e-05	1.95e-05	0.000139633	9.22e-05	9.88e-05	1.95e-05	0.000264402	0.00128716
IgG	W16	345	YIC-F345	0.000610927	0.000879301	0.00136195	0.000924267	0.00054472	0.000937281	0.000901539	0.00123559	0.000467951	0.000230797	0.000246284	0.000333591	0.000589206	7.44e-05	0.000191983	0.000285285	2.47e-05	0.000303554	0.000493197	4.67e-05	0.000101869	0.000359679	0.000721172	9.62e-05	0.000205957	1.95e-05	0.000262741	0.000692261	0.00037025	1.95e-05	0.00087269	0.00049848
IgG	W16	355	YIC-F355	0.000561138	0.00140674	0.000984796	0.000192741	6.82e-05	4.47e-05	0.000146843	0.000443845	0.00037396	0.00016104	0.00106076	0.000481926	9.45e-05	0.00012165	0.000720568	0.000284508	8.76e-05	0.000271541	0.000781737	7.25e-05	5.07e-05	0.000447572	0.000134591	7.33e-05	6.19e-05	1.95e-05	7.68e-05	4.74e-05	0.000107163	0.000115095	0.000551567	0.00122989
IgG	W16	401	YIC-F401	0.000145222	0.000186104	5.9e-05	7.7e-05	1.95e-05	3.26e-05	3.93e-05	0.000115834	0.000649754	5.71e-05	0.000489631	0.000108524	0.000189304	1.95e-05	0.000101922	0.00054533	2.6e-05	2.88e-05	8.16e-05	3.11e-05	8.29e-05	2.61e-05	0.000279365	3.04e-05	2.73e-05	1.95e-05	9.06e-05	1.95e-05	6.86e-05	0.000202375	6.59e-05	5.48e-05
IgG	W16	403	YIC-F403	0.000136553	0.00117698	0.000673519	0.000192741	7.84e-05	0.000251911	0.000200019	0.00113847	0.000358171	0.000153503	0.000328398	5.69e-05	0.00531555	0.000166837	0.000137014	0.000253463	9.08e-05	0.000174222	0.000188763	0.000676435	9.59e-05	3.56e-05	0.000350721	0.000103779	4.44e-05	1.95e-05	0.000145567	0.000101685	0.000188782	0.000499769	0.000656098	0.000325551
IgG	W16	415	YIC-F415	0.000275664	0.00373241	0.00270855	0.000289976	0.000371986	0.000216491	0.000299536	0.000899368	0.00144844	0.000130482	0.00455994	0.000313973	0.000294089	0.000170109	0.0001101	0.000312172	0.000157572	0.000124967	0.000496301	0.000164006	0.000146287	0.000524302	0.00181529	0.000107614	8.49e-05	0.000230786	0.000551956	5.7e-05	0.000251642	0.00220661	0.00225661	0.000213907
IgG	W16	429	YIC-F429	0.000563787	0.000542547	0.000654111	0.000480794	7.48e-05	0.000616725	0.000184814	0.00163716	0.000237684	0.000143406	0.000296026	0.0013433	0.000254122	0.00192734	0.00100711	0.000397193	3e-05	0.000131663	0.00136983	7.15e-05	8.78e-05	0.000580848	0.000446048	0.0001	4.91e-05	0.000205961	0.000120556	0.00185246	6.72e-05	1.95e-05	0.000744047	0.000764228
IgG	W16	502	YIC-F502	0.000138202	0.000656183	0.000190213	9.43e-05	1.95e-05	2.78e-05	0.000141051	0.000140146	0.00206964	0.00044841	8.18e-05	7.52e-05	3.58e-05	0.000162053	9.08e-05	1.95e-05	1.95e-05	3.48e-05	0.000127376	4.47e-05	2.58e-05	0.00010496	0.00012556	0.000352506	8.09e-05	1.95e-05	8.36e-05	1.95e-05	4.91e-05	6.95e-05	0.000255503	9.12e-05
IgG	W16	513	YIC-F513	0.000260735	0.000467157	0.00159332	9.55e-05	2.27e-05	0.000221636	7.33e-05	0.000229045	0.000146319	6.16e-05	0.00013076	0.000188663	8.59e-05	3.37e-05	4.5e-05	4.55e-05	1.95e-05	2.87e-05	0.000530243	9.3e-05	2.07e-05	4.24e-05	0.00012556	2.12e-05	2.47e-05	1.95e-05	0.000255713	1.95e-05	6.29e-05	0.000114677	0.000806006	0.000125109
IgG	W20	40	YIC-G040	0.0005953	0.000668826	0.00344727	0.000596551	9.39e-05	8.08e-05	0.00233034	0.000349375	0.000290098	0.000180497	0.000589825	0.000154473	0.000153237	4.55e-05	7.46e-05	0.000272018	1.95e-05	4.68e-05	0.000587529	5.63e-05	2.3e-05	5.76e-05	0.000635435	0.000142409	5.59e-05	6.99e-05	0.000418694	3.32e-05	0.00027787	0.000122432	0.00196097	0.000139378
IgG	W20	43	YIC-G043	0.000737977	0.00212101	0.000168776	0.0017818	0.0012307	0.000504202	0.000479898	0.00156344	0.00121277	0.000422627	0.000782011	0.000547689	0.000710473	0.000327507	0.00310509	0.000187986	7.86e-05	0.00111115	0.00220815	0.000737376	0.000406148	0.000254117	0.00158304	0.000725986	0.000137123	1.95e-05	0.00151135	0.00014953	0.00100367	0.000524739	0.000860618	0.000341302
IgG	W20	47	YIC-G047	0.00418183	0.0037656	0.000620286	0.00216025	0.00119286	0.00184054	0.00274077	0.0127911	0.0016339	0.00134564	0.00516093	0.00138918	0.00351419	0.000361347	0.00963167	0.000650332	0.000544288	0.00989428	0.00170132	0.000450423	0.000180662	0.000896211	0.00193073	0.000578087	0.00158385	7.49e-05	0.00243264	0.000421995	0.00184067	7.15e-05	0.00107723	0.00200574
IgG	W20	51	YIC-G051	0.000809045	0.00298202	0.000129264	0.000907834	0.000146926	0.000672045	0.00015735	0.000954582	0.00120224	0.000108501	0.000944875	0.00115198	0.000270992	0.000253447	0.000147385	0.000235185	0.000445576	0.000299717	0.00259836	0.000146449	0.000337639	0.00151259	0.00158304	0.000480689	0.000150493	2.3e-05	0.00538285	4.23e-05	0.00405108	3.13e-05	0.00121647	0.000764664
IgG	W20	57	YIC-G057	0.000255132	0.00124009	0.000461944	0.000175313	0.000200405	0.000270183	0.000398403	0.000525289	0.00025534	0.000484292	0.000390922	0.000208244	0.000786118	5.32e-05	0.000217735	0.000239569	2.26e-05	4.41e-05	0.000176157	0.000367891	2.47e-05	5.65e-05	0.00113322	9.78e-05	0.000112871	8.05e-05	0.00017712	0.000191959	0.000410312	0.000358567	0.000477859	0.00174254
IgG	W20	71	YIC-G071	0.00287534	0.00144173	0.000358302	0.000278771	7.37e-05	0.000180161	0.000201384	0.00057508	0.000339108	0.000132651	0.00577641	0.000275879	0.000356568	8.34e-05	0.000219359	9.03e-05	2.9e-05	8.84e-05	0.000460642	0.000132412	0.000297224	0.000295409	0.000320851	9.22e-05	4.75e-05	1.95e-05	0.000755967	2.2e-05	0.000387726	2.02e-05	0.000810452	0.000147325
IgG	W20	117	YIC-G117	0.000124217	0.000295031	0.000363489	0.00436008	0.000223789	3.77e-05	8.62e-05	0.000428193	0.000318686	0.000538386	0.000181451	0.000321712	0.000567088	7.06e-05	0.02	0.000353081	9.97e-05	0.00019788	0.000239468	3.2e-05	0.000162623	4.35e-05	0.000446048	0.000140988	4.63e-05	1.95e-05	0.000160514	3.38e-05	5.46e-05	1.95e-05	0.000235481	0.000301741
IgG	W20	118	YIC-G118	0.00166917	0.00885702	0.00112725	0.00121579	0.000513519	0.000975815	0.00140339	0.00238428	0.00155382	0.00130428	0.00135717	0.0041473	0.000356568	0.000392076	0.00119964	0.00108735	4.59e-05	0.000577013	0.00455898	0.000522374	0.00021184	0.000409178	0.00193073	0.000539235	0.000378881	0.000159268	0.00567808	0.000302167	0.00518848	0.000705458	0.0029376	0.000542186
IgG	W20	147	YIC-G147	0.00204273	0.0051677	0.00274273	0.0022346	5.8e-05	0.000640443	0.00013017	0.00368302	0.00377886	0.000759405	0.00189584	0.00108597	6.33e-05	0.000539669	8.14e-05	3.56e-05	1.95e-05	0.000283708	0.00846941	9.12e-05	7.76e-05	6.4e-05	0.000257135	0.00036356	0.000152819	7.27e-05	0.0112205	2.84e-05	0.00704607	0.00132141	0.00336867	8.87e-05
IgG	W20	153	YIC-G153	0.00050227	0.00238254	4.83e-05	0.000234903	4.6e-05	0.000418163	0.000144883	0.000744937	0.000695526	0.00413308	0.000296769	0.000799079	0.000143328	0.00010602	0.000489206	0.000103697	1.95e-05	0.00016203	0.000701528	0.000126216	3.18e-05	0.000235028	0.000626818	0.000142932	0.000109851	9.4e-05	0.000921904	5.26e-05	0.00093422	9.26e-05	0.000257606	0.00019991
IgG	W20	201	YIC-G201	0.000877413	0.0018877	0.000409714	0.000438823	1.95e-05	0.000337323	9.41e-05	0.00113386	0.000790406	5.78e-05	0.00131095	0.000496767	0.000134605	0.000222083	0.000147385	1.95e-05	1.95e-05	0.000314706	0.00175619	6.2e-05	0.000107082	0.000176518	0.000263233	5.04e-05	5.93e-05	1.95e-05	0.00228797	2.08e-05	0.00162621	1.95e-05	0.00169226	0.00015167
IgG	W20	237	YIC-G237	0.000770727	0.00246743	0.000777928	0.00173936	0.000117867	0.000259746	0.00017835	0.00135487	0.000553311	0.000312097	0.000876363	0.000365646	0.000275828	0.000327507	0.000549877	0.00114374	0.000154878	0.000278174	0.000900572	0.000449562	5.81e-05	0.000296124	0.000513815	0.000103489	8.96e-05	1.95e-05	0.00134565	0.000235926	0.00081215	4.26e-05	0.0018871	0.000867167
IgG	W20	238	YIC-G238	0.00195687	0.00583281	0.00137977	0.00500386	0.000599486	0.000925917	0.000648121	0.0161228	0.00550149	0.00137707	0.00179014	0.00183167	0.00601528	0.00049951	0.000959308	0.00163303	0.000168952	0.000774314	0.00537029	0.0002624	0.000488437	0.00101787	0.000675514	8.21e-05	0.000100592	3.42e-05	0.00583788	0.00141136	0.00310953	0.000155748	0.00241521	0.0014588
IgG	W20	243	YIC-G243	0.00470827	0.00828843	0.00146449	0.0043137	0.000514908	0.00289441	0.00376785	0.00501229	0.00680651	0.00162795	0.00439607	0.00377993	0.000709513	0.00106411	0.00350819	0.000789817	0.00023815	0.00248386	0.00372868	0.00194253	0.0132693	0.00154557	0.00397858	0.00213752	0.00114427	0.000237566	0.0077096	0.000362849	0.00696207	0.00145042	0.00345965	0.00164153
IgG	W20	263	YIC-G263	0.000540872	0.000977632	0.000588088	0.000404197	0.000164996	0.000272644	0.000299686	0.00114661	0.000902563	0.000336075	0.000599479	0.000804466	2.57e-05	0.000193274	7.07e-05	0.000484196	1.95e-05	0.000192256	0.000953721	0.000382855	0.000198256	0.00020792	0.000362944	0.000238547	0.000274388	3.34e-05	0.00148452	1.95e-05	0.00160953	2.27e-05	0.00226941	0.000190793
IgG	W20	268	YIC-G268	0.000221284	0.0135227	0.000289856	0.000197054	3.15e-05	0.000180057	4.88e-05	0.000362483	0.000400664	0.000144044	0.000546791	0.000233361	0.000102428	0.000114946	0.000192622	2.38e-05	1.95e-05	8.7e-05	0.000386324	0.000207817	7.55e-05	0.000259141	0.0002857	0.000184834	0.000229811	1.95e-05	0.000760191	1.95e-05	0.000497856	4.6e-05	0.00049974	0.000131679
IgG	W20	311	YIC-G311	0.00012028	0.00068261	0.000304865	0.000350678	1.95e-05	0.000126123	4.62e-05	0.000231665	0.000258695	8.96e-05	0.0015813	0.000204531	4.58e-05	8.22e-05	6.86e-05	2.93e-05	1.95e-05	8.4e-05	0.000340249	0.00012942	6e-05	0.000111765	0.000170896	0.000118412	0.000158349	1.95e-05	0.000512637	1.95e-05	0.000622218	1.95e-05	0.000109477	0.0001986
IgG	W20	340	YIC-G340	0.00160659	0.0028496	0.000216031	0.00101466	0.000307396	0.000828554	0.000576895	0.0028752	0.00108953	0.00121872	0.000968136	0.00172083	0.000720049	0.000464924	0.00186334	0.000192956	0.000141827	0.00151878	0.0024053	0.00127748	0.000225023	0.00154557	0.00244544	0.000864571	0.000950253	0.000109544	0.00326327	0.000133724	0.00304013	7.16e-05	0.000978239	0.00233663
IgG	W20	355	YIC-G355	0.00110642	0.00368893	0.000856763	0.000690283	7.37e-05	0.000413763	0.000174672	0.00178589	0.00138092	0.000403487	0.00226952	0.00119184	9.64e-05	0.000533944	0.000825472	0.000416543	9.34e-05	0.000683808	0.00270982	0.00100168	0.000225569	0.000749881	0.00088129	0.000505162	0.000558891	7.7e-05	0.0028285	5.26e-05	0.0030329	0.000140816	0.00221712	0.00183325
IgG	W20	401	YIC-G401	0.000130378	0.000155725	4.96e-05	7.7e-05	1.95e-05	3.67e-05	3.83e-05	0.00015052	0.000460631	0.000136929	0.000510574	9.75e-05	0.000149948	2.12e-05	8.32e-05	0.000583359	2.71e-05	3.33e-05	7.51e-05	3.39e-05	8.81e-05	2.61e-05	0.000274621	3.04e-05	2.56e-05	1.95e-05	0.000134465	1.95e-05	6.15e-05	0.00021058	6.51e-05	6.38e-05
IgG	W20	403	YIC-G403	0.00163186	0.00633017	0.000854654	0.00142618	8.88e-05	0.00170772	0.000250788	0.00494678	0.00324841	0.0010172	0.00265722	0.00298189	0.0066303	0.000982669	0.000148337	0.000376579	9.99e-05	0.00100098	0.00374886	0.00281052	0.000273184	0.00108274	0.00116786	0.00104034	0.0016729	0.000164397	0.00640914	0.000120738	0.00842675	0.000511699	0.00440673	0.000540853
IgG	W20	415	YIC-G415	0.000478234	0.0047998	0.00313095	0.000550732	0.000506514	0.000395745	0.000446478	0.00131238	0.00176802	0.0002537	0.00471211	0.000554983	0.000445017	0.000320161	0.000176635	0.000432232	0.000205597	0.000221557	0.000841003	0.000433846	0.000251738	0.000791188	0.00221324	0.000240028	0.000195875	0.000425702	0.00125901	8.07e-05	0.000775149	0.00290704	0.00283677	0.000362153
IgG	W20	429	YIC-G429	0.00162646	0.00293265	0.00131175	0.00183904	0.000149047	0.00145219	0.000345742	0.00460811	0.00120792	0.00063127	0.00120417	0.00203933	0.000469953	0.00275417	0.00164151	0.000863982	4.64e-05	0.000559482	0.00484119	0.000686236	0.000226297	0.00153338	0.00164639	0.0005492	0.000441402	0.000468604	0.00268439	0.00237823	0.00257922	2.47e-05	0.00305278	0.00138098
IgG	W20	489	YIC-G489	0.000757881	0.00224322	0.000972747	0.000889218	3.55e-05	0.000520759	4.2e-05	0.001223	0.00111619	0.000540564	0.00537899	0.00154185	9.92e-05	0.000365102	0.000128202	8.79e-05	1.95e-05	0.000228981	0.00176174	0.000626802	0.000227572	0.000264937	0.000528871	0.000511042	0.000512403	6.18e-05	0.0028898	1.95e-05	0.0022656	2.25e-05	0.00214066	0.000236696
IgG	W20	502	YIC-G502	0.00136345	0.00561975	0.000486972	0.000952277	2.16e-05	0.00115965	0.000218788	0.00246579	0.00635865	0.00114036	0.00148903	0.00143772	5.14e-05	0.00066228	0.000105035	0.000247586	1.95e-05	0.000624956	0.00329318	0.000714646	0.0002116	0.00109735	0.000468237	0.00109741	0.00106384	9.91e-05	0.004868	1.95e-05	0.00466381	8.12e-05	0.00136828	0.000361053
IgG	W24	44	YIC-H044	0.00273915	0.02	0.0020813	0.00112028	0.00128187	0.000583497	0.000594503	0.000814044	0.00140694	0.00027296	0.000726237	0.000586443	0.000659375	0.000160304	0.00166987	0.00130343	0.000367827	0.000357251	0.000225986	0.000592015	0.000267124	0.000771225	0.00310835	7.08e-05	7.21e-05	1.95e-05	0.000200761	0.000716562	0.0004007	0.000136301	0.00149073	0.000553112
IgG	W24	47	YIC-H047	0.00305645	0.0118328	0.00304091	0.0011872	0.00113797	0.00170312	0.0149929	0.0171549	0.00117096	0.00243669	0.00291856	0.00122192	0.00342876	0.0023593	0.02	0.000677627	0.000591035	0.00714441	0.00160365	0.000265413	0.000195803	0.000707223	0.00166315	0.00050687	0.00147767	6.14e-05	0.000580984	0.000587244	0.000421698	0.000133563	0.002036	0.00141485
IgG	W24	51	YIC-H051	0.000305772	0.00146365	7.84e-05	0.000319173	0.000155523	0.00032495	0.000131133	0.000417195	0.000421185	0.000125987	0.000164204	0.000467774	0.000292696	0.000137328	0.000466741	0.000554803	0.00081987	5.23e-05	0.000447617	0.000110583	0.000271612	0.00418762	0.0022186	0.000291934	0.000128108	1.95e-05	0.00160014	6.1e-05	0.000599127	3.5e-05	0.000404703	0.0012131
IgG	W24	57	YIC-H057	0.000202046	0.00100626	0.000304896	0.000151964	0.000171754	0.000193905	0.00031203	0.000450006	0.000194977	0.000401163	0.000356472	0.000176019	0.000631722	3.93e-05	0.000182382	0.000197047	1.95e-05	3.81e-05	0.000134753	0.00029497	2.45e-05	5.14e-05	0.000998062	9.15e-05	0.000100787	6.03e-05	0.000171063	0.000149743	0.000336577	0.000249784	0.000372814	0.00129641
IgG	W24	71	YIC-H071	0.00213392	0.000892185	0.000246075	0.000185393	6.07e-05	0.000114706	0.000219183	0.000487873	0.000208696	0.000107536	0.00942758	0.00023428	0.000250817	5.12e-05	0.000180253	6.64e-05	2.29e-05	5.67e-05	0.000276681	8.64e-05	0.000252371	0.000255637	0.000217935	5.64e-05	4.3e-05	1.95e-05	0.000258835	1.95e-05	9.81e-05	1.99e-05	0.000561934	0.000113344
IgG	W24	117	YIC-H117	0.000111939	0.000284862	0.000296941	0.0029812	0.000196384	3.32e-05	7.73e-05	0.000338673	0.000274389	0.000489999	0.000154257	0.000223501	0.000457605	5.86e-05	0.02	0.000307491	7.77e-05	0.00014069	0.000238181	3.49e-05	0.000147705	3.84e-05	0.000465103	8.36e-05	3.98e-05	1.95e-05	0.000148544	2.83e-05	4.51e-05	1.95e-05	0.000186669	0.000304078
IgG	W24	118	YIC-H118	0.000421654	0.00107094	0.000551614	0.000179954	0.000291232	0.000100696	0.000871808	0.000430642	0.000191	0.000428219	0.000192251	0.00113329	0.000153576	8.33e-05	0.000815226	0.000318479	2.7e-05	0.000145664	0.000565169	0.000155912	0.000108986	0.000184764	0.000754177	0.000264517	0.000217561	4.71e-05	0.00018624	0.000206853	0.000142964	0.00042238	0.000660909	0.000317813
IgG	W24	147	YIC-H147	0.000226221	0.000648138	0.00156584	6.75e-05	4.88e-05	2.87e-05	9.38e-05	0.000495694	0.000150722	0.000168943	6.64e-05	0.000261577	5.06e-05	9.86e-05	6.11e-05	2.7e-05	1.95e-05	2.39e-05	0.000518435	4.87e-05	6.56e-05	3.39e-05	0.00013913	0.000164918	0.000124031	1.95e-05	0.000189289	2.35e-05	0.00012102	0.000975739	0.000780883	5.66e-05
IgG	W24	201	YIC-H201	0.00139974	0.000546954	0.000435257	0.000246203	3.65e-05	6.32e-05	0.000115336	0.000473848	0.000150722	4.35e-05	0.00120859	0.000399299	0.000134112	0.000136172	0.000162225	2.63e-05	1.95e-05	0.000278375	0.000262716	4.07e-05	0.000102171	0.000134823	0.000208548	4.58e-05	3.8e-05	1.95e-05	9.62e-05	3.51e-05	9.65e-05	1.95e-05	0.0009122	0.000147556
IgG	W24	213	YIC-H213	0.000398168	0.00149817	0.00245064	0.000102295	4.06e-05	0.000162602	0.000214856	0.000551352	0.000916472	0.000767763	0.000604574	0.000959154	0.000157944	0.000214921	0.000219352	0.000243278	0.000771614	8.43e-05	0.000269204	9.51e-05	0.000831011	9.39e-05	0.000345957	6.32e-05	4.63e-05	1.95e-05	0.000152274	5.92e-05	0.000104875	0.000285556	0.00139228	0.000275518
IgG	W24	220	YIC-H220	0.000354031	0.00916548	0.000103254	0.000243251	0.000369443	0.00025679	0.000251669	0.00178104	0.000651936	0.000131769	0.000359156	0.0015794	0.000998008	9.53e-05	0.000258897	0.000166572	2.68e-05	7.14e-05	0.000963193	9.3e-05	4.01e-05	0.000126004	0.000517458	7.99e-05	5.1e-05	4.12e-05	0.000409925	3e-05	0.000695828	0.000209932	0.000401578	0.000159801
IgG	W24	237	YIC-H237	0.000384129	0.00117127	0.000392958	0.000782942	6.78e-05	9.19e-05	0.000117388	0.000671883	0.000223701	0.000188204	0.000413898	0.000141738	0.000167458	0.000150998	0.000304866	0.000594841	8.19e-05	0.000132704	0.000207471	0.000176812	2.97e-05	0.000173385	0.000279365	6.12e-05	4.44e-05	1.95e-05	0.000113314	0.000110622	0.000178216	3.14e-05	0.000984056	0.000519474
IgG	W24	238	YIC-H238	0.000327802	0.000729867	0.000320507	0.00169347	0.000477957	0.000105568	0.000360341	0.00775418	0.00130129	0.000985704	0.000290375	0.000301422	0.00211127	0.000109028	0.000346836	0.00038742	0.000110917	0.000181526	0.000322879	8.75e-05	0.00032881	0.000813348	0.000312629	3.48e-05	3.26e-05	1.95e-05	0.000171063	0.00200724	0.000154886	0.000116141	0.000435572	0.000513666
IgG	W24	243	YIC-H243	0.00134463	0.00116746	0.000750179	0.00130365	0.000352781	0.000602369	0.00241288	0.00125058	0.00227096	0.000490761	0.000957724	0.000654849	0.000441228	0.000160188	0.00220309	0.000357238	0.00016127	0.000872783	0.000341726	0.000207477	0.00260333	0.000328455	0.000986384	0.000538587	6.58e-05	4.56e-05	0.000206902	0.000243452	0.000146133	0.000974606	0.00047675	0.000751194
IgG	W24	311	YIC-H311	2.53e-05	0.000300123	0.000144432	0.000130182	1.95e-05	1.95e-05	2.04e-05	4.97e-05	0.000172955	3.2e-05	0.00115125	4.36e-05	4.1e-05	1.95e-05	3.59e-05	1.95e-05	1.95e-05	2.26e-05	7.92e-05	4.07e-05	1.95e-05	3e-05	0.00012556	3.48e-05	3.13e-05	1.95e-05	7.68e-05	1.95e-05	0.00217153	1.95e-05	3.22e-05	9.79e-05
IgG	W24	331	YIC-H331	0.000148532	0.000606259	0.000960332	0.000169311	2.12e-05	9.19e-05	4.62e-05	0.000209897	0.0010955	8.69e-05	0.00149981	0.000226573	0.000145969	5.3e-05	0.00014224	1.95e-05	1.95e-05	3.43e-05	0.000331464	2.83e-05	6.04e-05	0.000188969	0.000143683	5.88e-05	2.64e-05	1.95e-05	0.000410723	1.95e-05	0.000125685	7.83e-05	0.00119707	0.000100405
IgG	W24	345	YIC-H345	0.000354701	0.00519162	0.00352751	0.00109242	0.000347119	0.000359559	0.00111122	0.000963583	0.000422487	0.00014633	0.000199348	0.000195409	0.000644808	0.000104108	0.00227629	0.000140798	1.95e-05	5.97e-05	0.000394811	3.39e-05	8.87e-05	5.68e-05	0.000529345	6.28e-05	0.000104301	1.95e-05	0.000150035	0.000378202	0.000306605	1.95e-05	0.000690103	0.000131946
IgG	W24	355	YIC-H355	0.000463884	0.00107282	0.000400831	0.000133581	4.06e-05	2.45e-05	0.000104436	0.000401382	0.000259488	0.000102496	0.000626051	0.000340592	7.51e-05	9.54e-05	0.000589	0.000217005	8.37e-05	0.000203617	0.000601098	5.38e-05	3.93e-05	0.000310143	8.59e-05	4.24e-05	3.35e-05	1.95e-05	7.81e-05	5.18e-05	9.65e-05	7.87e-05	0.000440294	0.000975857
IgG	W24	429	YIC-H429	0.000418221	0.000446259	0.000494224	0.000371136	5.67e-05	0.000413399	0.000126998	0.00132647	0.000174637	0.000111647	0.000236693	0.000267885	0.000214525	0.00121125	0.000891257	0.000375081	1.95e-05	0.00010009	0.000938675	5.99e-05	6.21e-05	0.000404583	0.00028886	7.99e-05	3.71e-05	0.000140322	8.23e-05	0.000727985	4.91e-05	1.95e-05	0.000599336	0.000595374
IgG	W24	489	YIC-H489	0.000191932	0.000391705	0.000478758	0.000326832	1.95e-05	5.09e-05	2.45e-05	0.000228758	0.000440478	5.89e-05	0.00343418	0.000281376	6.88e-05	2.53e-05	6.4e-05	2.32e-05	1.95e-05	2.28e-05	0.000287765	5.69e-05	5.9e-05	4.26e-05	9.02e-05	0.000105908	4.72e-05	1.95e-05	0.000150035	1.95e-05	5.87e-05	1.95e-05	0.000776778	5.06e-05
IgG	W24	502	YIC-H502	0.000192563	0.000560191	0.000183666	0.000114098	1.95e-05	3.32e-05	0.000175605	0.000153047	0.00211703	0.000411878	0.000126533	0.00011061	4.68e-05	0.000189355	6.79e-05	8.96e-05	1.95e-05	4.25e-05	0.0001875	5.28e-05	3.38e-05	0.000254712	0.000168949	0.000431275	9.28e-05	1.95e-05	9.06e-05	2.57e-05	6.08e-05	5.7e-05	0.000257312	0.000100405
IgG	W24	513	YIC-H513	0.000166392	0.000625834	0.00153822	0.000151361	1.97e-05	0.00024089	4.45e-05	0.000230478	0.000121556	5.53e-05	0.000143954	0.000237374	0.000121316	4.26e-05	0.000308166	3.45e-05	1.95e-05	2.95e-05	0.000489408	7.89e-05	2.45e-05	3.98e-05	9.24e-05	1.95e-05	1.97e-05	1.95e-05	0.000274481	5.12e-05	6.01e-05	8.16e-05	0.000574528	0.000182569
IgG	W28	40	YIC-J040	0.000474601	0.000353017	0.00254088	0.000370237	6.97e-05	3.19e-05	0.00159439	0.00020534	0.00017576	0.000105643	0.000437395	8.26e-05	0.000183903	2.32e-05	5.54e-05	0.000180841	1.95e-05	1.95e-05	0.000450344	2.92e-05	1.95e-05	3.56e-05	0.000369784	0.000101655	2.99e-05	5.29e-05	0.000102567	2.35e-05	3.98e-05	7.96e-05	0.00227422	0.00010625
IgG	W28	43	YIC-J043	0.000477872	0.001086	9.75e-05	0.000986104	0.000885877	0.000204793	0.000304776	0.000874455	0.00080805	0.000250732	0.000449118	0.000278987	0.000474977	0.000195369	0.0026232	0.000119664	5.1e-05	0.000642761	0.00115776	0.000385794	0.000258358	0.000148699	0.000963016	0.000469371	7.89e-05	1.95e-05	0.000357365	9.93e-05	0.000202688	0.000259894	0.000390602	0.000296074
IgG	W28	44	YIC-J044	0.00227271	0.02	0.00201634	0.000961482	0.00133873	0.000560212	0.000562295	0.000994321	0.00130408	0.000309584	0.000746756	0.000545875	0.000550352	0.000153089	0.00150396	0.0010936	0.000317716	0.000333431	0.000222146	0.000560689	0.000268331	0.000717322	0.00284309	8.94e-05	8.88e-05	2.41e-05	0.000237033	0.000526835	0.000445431	0.000132932	0.00162583	0.00060923
IgG	W28	47	YIC-J047	0.00220544	0.00291936	0.0010883	0.000961002	0.000762905	0.000915561	0.00569173	0.0129934	0.000826387	0.000763619	0.00191266	0.000867595	0.00268699	0.000451499	0.016654	0.000414248	0.000374538	0.0039428	0.000910489	0.000171561	8.54e-05	0.000510415	0.00093729	0.00034668	0.000990487	3.61e-05	0.000280754	0.000388542	0.00023577	5.98e-05	0.000985288	0.00115473
IgG	W28	51	YIC-J051	0.000425549	0.00322454	0.000211097	0.000283196	0.000285354	0.000270752	0.000145915	0.000367011	0.000436866	0.000617591	0.000148237	0.000629147	0.000348052	0.00128029	0.00259213	0.000436109	0.000654647	0.000130434	0.00038608	0.000107254	0.000358433	0.00618955	0.00169313	0.000325419	9.18e-05	1.95e-05	0.00137108	4.01e-05	0.000527122	5.23e-05	0.000520021	0.000845651
IgG	W28	57	YIC-J057	0.000208387	0.00102963	0.000319597	0.000151361	0.000165947	0.000206797	0.000308025	0.000471362	0.000220804	0.000445034	0.000366742	0.000188663	0.000791562	4.04e-05	0.000179721	0.000211433	1.95e-05	3.76e-05	0.000133521	0.00029745	2.37e-05	5.09e-05	0.00098872	0.000105908	9.73e-05	6.47e-05	0.000148544	0.000158602	0.000318564	0.000262758	0.000391221	0.00146576
IgG	W28	71	YIC-J071	0.00147029	0.000889011	0.000317452	0.000209122	5.97e-05	9.43e-05	0.00018394	0.000508966	0.000231274	0.000126527	0.00676823	0.000243337	0.000333538	7.07e-05	0.000173369	8.29e-05	2.19e-05	6.97e-05	0.000287129	0.000103714	0.000245498	0.000286225	0.000309174	6.9e-05	5.24e-05	1.95e-05	0.000274975	1.95e-05	0.000139081	2.15e-05	0.000510757	0.000118071
IgG	W28	117	YIC-J117	0.000139073	0.000264903	0.000324176	0.002458	0.000190708	3.71e-05	8.24e-05	0.00225304	0.000320671	0.000499069	0.000239895	0.000270667	0.000505089	6.2e-05	0.02	0.000377149	8.97e-05	0.00012929	0.000215244	2.55e-05	0.000157368	4.15e-05	0.000420575	0.000122509	4.25e-05	1.95e-05	0.000168363	2.67e-05	3.78e-05	1.95e-05	0.000205741	0.000272896
IgG	W28	118	YIC-J118	0.000423257	0.000694736	0.000471672	0.000151059	0.000238664	8.59e-05	0.000695346	0.00038988	0.000167363	0.000368919	0.00017597	0.000918287	0.000122376	6.95e-05	0.000796194	0.000211523	2.18e-05	0.000128357	0.000490441	0.000144427	9.2e-05	0.000148403	0.000673944	0.000216157	0.00018131	4.2e-05	0.000160514	0.000252211	0.00011099	0.000375986	0.000635267	0.0003323
IgG	W28	147	YIC-J147	0.000250041	0.000618155	0.00147787	0.000108164	6.28e-05	3.56e-05	0.000112977	0.000547773	0.000260598	0.000202811	8.52e-05	0.000304736	6.83e-05	0.00012794	6.4e-05	3.2e-05	1.95e-05	2.67e-05	0.000515496	5.88e-05	7.59e-05	3.55e-05	0.000143964	0.000191961	0.0001406	1.95e-05	0.000228189	2.58e-05	0.000106928	0.000873133	0.00075462	7.6e-05
IgG	W28	153	YIC-J-153	0.000361228	0.00123518	3.23e-05	8.77e-05	6.7e-05	0.000242402	0.000140141	0.000382917	0.000404767	0.00296005	0.000109665	0.000804145	0.000181906	5.74e-05	0.000430675	0.000104648	1.96e-05	0.000107669	0.000265317	9.08e-05	3.22e-05	0.000217299	0.000423776	0.000154254	0.00013605	7.08e-05	0.000331395	7.78e-05	0.000209487	9.58e-05	0.000128574	0.000241222
IgG	W28	201	YIC-J-201	0.00107906	0.000542504	0.000409223	0.000229001	4.45e-05	0.000120139	0.000115377	0.0006298	0.000171661	8.61e-05	0.00115776	0.000343628	0.000159231	0.000196199	0.000137814	4.01e-05	1.95e-05	0.00025428	0.000279483	7.21e-05	0.000137513	0.000109343	0.000176975	3.64e-05	3.92e-05	1.95e-05	0.000139518	3.97e-05	0.000126474	1.95e-05	0.000852785	0.000147716
IgG	W28	213	YIC-J-213	0.00054303	0.00148185	0.00180706	0.000134786	3.2e-05	0.000148914	0.000205482	0.000464356	0.000732496	0.000499938	0.000554039	0.000580462	0.000142863	0.000217096	0.000185267	0.000260829	0.000740187	0.000115399	0.000210204	7.96e-05	0.000668991	9.12e-05	0.000244315	7.17e-05	4.91e-05	1.95e-05	0.000134968	4.92e-05	7.81e-05	0.000261213	0.000925621	0.00024765
IgG	W28	220	YIC-J-220	0.000260703	0.00651489	0.000103387	0.000215048	0.000278941	0.000198505	0.000215859	0.00118683	0.000508732	0.000118703	0.000298797	0.000988915	0.000542631	8.07e-05	0.000224048	0.000166978	2.35e-05	5.85e-05	0.000691302	7.77e-05	3.49e-05	0.000109343	0.000433355	7.24e-05	3.59e-05	3.68e-05	0.000269104	2.36e-05	0.000571218	0.00017663	0.000368601	0.000150789
IgG	W28	237	YIC-J-237	0.000300074	0.000786945	0.000302874	0.000659032	5.37e-05	7.02e-05	9.52e-05	0.000548161	0.000173516	0.000147957	0.000361845	0.000116196	0.000122023	0.000125562	0.000255631	0.000491679	6.37e-05	0.000103303	0.00015022	0.000136445	2.46e-05	0.000140719	0.000250941	4.89e-05	3.62e-05	1.95e-05	9.41e-05	8.59e-05	0.000160485	2.57e-05	0.000847696	0.000399424
IgG	W28	238	YIC-J-238	0.000207796	0.000453046	0.000275786	0.000469438	0.000350672	8e-05	0.000286314	0.00450008	0.000991632	0.000521683	0.000221835	0.000270179	0.000752662	9.4e-05	0.000230548	0.000335761	9.49e-05	0.000119944	0.000276805	8.34e-05	0.00023937	0.000422958	0.000268466	2.81e-05	3.42e-05	1.95e-05	0.000146282	0.00161776	7.92e-05	0.000109741	0.000368125	0.000257926
IgG	W28	243	YIC-J-243	0.00126037	0.00118578	0.000729487	0.00122946	0.000381112	0.000601257	0.00200469	0.00113235	0.00185052	0.000545633	0.000933903	0.00066303	0.000463193	0.000170641	0.00180197	0.000391086	0.000191562	0.000746987	0.000330591	0.000222779	0.00106128	0.000345581	0.000903692	0.000545543	7.36e-05	5.5e-05	0.000258269	0.00026092	0.000185764	0.000922557	0.000465115	0.000728585
IgG	W28	263	YIC-J-263	0.000157397	0.000217026	0.000418381	7.12e-05	0.000152728	2.33e-05	0.000277098	0.000421035	0.000444201	8.14e-05	0.000214603	0.000258965	2.02e-05	4.8e-05	3.89e-05	0.000551884	1.95e-05	3.42e-05	0.00012024	6.07e-05	4.4e-05	2.99e-05	0.000125232	2.4e-05	2.24e-05	1.95e-05	7.85e-05	1.95e-05	5.15e-05	1.95e-05	0.00108712	5.03e-05
IgG	W28	268	YIC-J-268	5.2e-05	0.00883547	0.000183362	4.59e-05	1.95e-05	3.53e-05	2.78e-05	0.000153609	0.000143975	3.97e-05	0.00025613	5.85e-05	6.16e-05	1.95e-05	0.00013089	1.95e-05	1.95e-05	1.95e-05	9.63e-05	3.74e-05	2.65e-05	0.000131579	7.87e-05	5.59e-05	4.42e-05	1.95e-05	6.68e-05	1.95e-05	3.2e-05	1.95e-05	0.000296326	5.78e-05
IgG	W28	311	YIC-J-311	2.15e-05	0.000252926	0.00014594	0.000125017	1.95e-05	1.95e-05	1.95e-05	4.14e-05	0.000145619	2.61e-05	0.00104838	3.68e-05	2.99e-05	1.95e-05	2e-05	1.95e-05	1.95e-05	2.17e-05	8.02e-05	3.14e-05	1.95e-05	2.07e-05	6.25e-05	2.33e-05	1.95e-05	1.95e-05	8.23e-05	1.95e-05	0.00137465	1.95e-05	1.95e-05	8.92e-05
IgG	W28	340	YIC-J-340	0.000530278	0.000704241	9.07e-05	0.000326201	0.000246185	0.000146531	0.000401936	0.000935061	0.000392417	0.000524294	0.00018136	0.000252132	0.000463685	5.04e-05	0.00122933	0.000101266	0.00011885	0.000662039	0.000179408	8.99e-05	8.49e-05	0.000740719	0.000841181	5.45e-05	0.000100571	1.95e-05	0.000173782	0.000108167	9.42e-05	1.95e-05	0.000281096	0.00210532
IgG	W28	345	YIC-J-345	0.000348329	0.00156912	0.00220423	0.000943845	0.000400954	0.000249613	0.0010221	0.00113859	0.000422922	0.000146629	0.000189234	0.000188782	0.000746819	5.6e-05	0.000764462	0.000133242	1.95e-05	6.56e-05	0.000397486	2.95e-05	9.21e-05	8.24e-05	0.000452414	4.48e-05	0.000105263	1.95e-05	0.000170535	0.000449639	0.000306571	1.95e-05	0.000792352	0.000162168
IgG	W28	355	YIC-J-355	0.000381636	0.00130699	0.000360895	0.000161472	6.23e-05	2.84e-05	0.000109197	0.000941822	0.000319898	0.000120547	0.000620968	0.000545097	7.61e-05	0.000102162	0.000641764	0.000300776	9.66e-05	0.000262881	0.00069715	6.26e-05	4.88e-05	0.00038404	0.000117648	4.62e-05	3.25e-05	1.95e-05	6.94e-05	4.9e-05	0.000103472	9.12e-05	0.000503308	0.000977142
IgG	W28	401	YIC-J-401	9.83e-05	0.000138655	1.95e-05	0.000172385	1.95e-05	3.09e-05	2.96e-05	0.000149398	0.000257116	0.000276805	0.000446308	6.53e-05	0.000114975	3.47e-05	6.6e-05	0.000526335	2.02e-05	2.92e-05	6.17e-05	3.59e-05	6.12e-05	2.78e-05	0.000255671	2.47e-05	2.51e-05	1.95e-05	9.62e-05	1.95e-05	6.01e-05	0.000165102	5.64e-05	6.08e-05
IgG	W28	415	YIC-J-415	0.000246479	0.00254274	0.0019847	0.000280937	0.000333463	0.000165771	0.000275507	0.000722462	0.00124273	0.000111306	0.00290565	0.000238447	0.000297824	0.000163554	0.000105134	0.000316694	0.000148599	0.000140798	0.000567957	0.000152153	0.000122009	0.000426836	0.00122904	9.9e-05	7.04e-05	0.000256452	0.000463719	4.06e-05	0.000186896	0.00146471	0.00132981	0.000216742
IgG	W28	429	YIC-J-429	0.000363429	0.000394293	0.000447805	0.000317785	5.67e-05	0.000331198	0.000107834	0.00130314	0.0001568	0.000108168	0.000223995	0.000215089	0.000182602	0.00109213	0.00082834	0.000322806	1.95e-05	8.83e-05	0.000808379	5.99e-05	5.81e-05	0.000412737	0.000274621	7.08e-05	3.89e-05	0.000118966	8.92e-05	0.000577041	6.01e-05	1.95e-05	0.000483861	0.000681465
IgG	W28	502	YIC-J-502	0.000218563	0.00034959	0.00014473	0.000142355	1.95e-05	2.75e-05	0.000173015	0.000139586	0.00149932	0.000313493	0.000100632	8.15e-05	3.63e-05	0.000166136	4.69e-05	5.04e-05	1.95e-05	4.05e-05	0.000129831	6.41e-05	2.99e-05	0.000187166	0.00012556	0.000421321	9.38e-05	1.95e-05	7.68e-05	2.02e-05	4.78e-05	3.6e-05	0.000176054	0.00011891
IgG	W28	513	YIC-J-513	0.000238604	0.000401198	0.00155618	0.000145348	1.95e-05	0.000226798	3.98e-05	0.000220172	0.000137283	5.65e-05	0.00013076	0.000284567	8.87e-05	4.02e-05	9.99e-05	2.8e-05	1.95e-05	2.7e-05	0.000434009	8.21e-05	1.99e-05	3.84e-05	9.89e-05	1.95e-05	1.97e-05	1.95e-05	0.000279185	1.95e-05	6.01e-05	7.34e-05	0.000516359	0.000112109
IgG	W32	43	YIC-K-043	0.000778857	0.00168099	0.00017803	0.00129972	0.00122388	0.000355664	0.000424501	0.00115736	0.00092311	0.00045564	0.000588331	0.000450425	0.000685169	0.000315297	0.00369178	0.000246986	0.000188434	0.00218434	0.00131181	0.000792714	0.000570695	0.000357394	0.00193753	0.000974687	0.00019259	1.95e-05	0.000592272	0.0001694	0.000762505	0.000468226	0.000751343	0.000661391
IgG	W32	57	YIC-K-057	0.000325454	0.00144861	0.000462919	0.000290231	0.000276169	0.000316682	0.000483707	0.000784524	0.000387788	0.000687187	0.000622227	0.000332933	0.00110173	7.96e-05	0.000329898	0.000363762	4.11e-05	7.86e-05	0.000262633	0.000465256	4.28e-05	0.000109343	0.00120741	0.000168634	0.000148148	0.000109435	0.000307757	0.00026631	0.000497783	0.000347756	0.000523467	0.0019422
IgG	W32	71	YIC-K-071	0.00179697	0.00120783	0.000382328	0.000314762	0.000115249	0.000175459	0.000854766	0.000922311	0.000330708	0.000180927	0.00999346	0.000387419	0.00052286	0.000146921	0.000301425	0.000121126	3.88e-05	0.000116364	0.000452983	0.000221933	0.000412434	0.000442325	0.00066062	0.000141092	0.000118447	1.95e-05	0.000510007	3.69e-05	0.000256579	6.16e-05	0.000774101	0.000176543
IgG	W32	117	YIC-K-117	0.000228874	0.00064647	0.000447016	0.00325943	0.000304161	7.8e-05	0.000138122	0.0012675	0.000594867	0.000693366	0.000300601	0.000412773	0.000784775	0.000118777	0.02	0.000503197	0.00012603	0.000189738	0.000373172	6.45e-05	0.000305093	7.29e-05	0.0008526	0.000198399	7.36e-05	2.88e-05	0.000365765	5.12e-05	0.000106928	1.95e-05	0.000379807	0.000481625
IgG	W32	118	YIC-K-118	0.000634089	0.000788707	0.000606225	0.000248007	0.000349659	0.000158898	0.000889872	0.000576525	0.0002812	0.000519072	0.000257933	0.00105822	0.000214037	0.000114149	0.00100241	0.000280982	3.98e-05	0.000205275	0.000771266	0.000257994	0.000183083	0.000264761	0.00107646	0.000366382	0.000703855	7.88e-05	0.000319149	0.000382819	0.000228603	0.000504439	0.000725552	0.000466071
IgG	W32	147	YIC-K-147	0.000270243	0.000996198	0.00160503	0.00011256	7.71e-05	4.84e-05	0.000130696	0.000604584	0.000263713	0.000221012	9.59e-05	0.000293063	9.67e-05	0.000140478	8.92e-05	3.49e-05	1.95e-05	4.11e-05	0.000640808	8.9e-05	9.12e-05	5.28e-05	0.000205677	0.000234167	0.000179398	1.95e-05	0.000284699	3.66e-05	0.00018916	0.000932152	0.000881422	9.02e-05
IgG	W32	153	YIC-K-153	0.000438022	0.00130381	3.67e-05	9.67e-05	6.91e-05	0.000259375	0.000153531	0.000455707	0.000443039	0.00313017	0.000119278	0.000973665	0.000223408	6.31e-05	0.000546497	0.000114411	2.23e-05	0.00011195	0.000359873	0.000111015	4.65e-05	0.000230232	0.000426973	0.000175138	0.000142869	8.22e-05	0.000345412	6.94e-05	0.000177828	0.000103817	0.000162812	0.000253646
IgG	W32	201	YIC-K-201	0.00123781	0.000520362	0.000465917	0.000220547	9.34e-05	0.000253101	0.000147519	0.000648921	0.000259429	7.47e-05	0.00151527	0.00166396	0.000194445	0.000219572	0.000180816	0.000146233	1.96e-05	0.000297948	0.000324501	0.00011646	0.000726797	0.00010176	0.000322565	6.28e-05	4.75e-05	1.95e-05	0.000200348	5.31e-05	0.000142513	1.95e-05	0.000845396	0.000232213
IgG	W32	213	YIC-K-213	0.000612637	0.00191225	0.00225037	0.000157831	5.13e-05	0.000195222	0.000224262	0.000584436	0.000882516	0.000435245	0.000699373	0.000942249	0.000210485	0.000257372	0.000237025	0.000300776	0.000893689	0.000118292	0.000274126	0.000137994	0.00066454	0.000131123	0.000426973	0.000131824	8.64e-05	1.95e-05	0.000209718	6.56e-05	0.000143657	0.000346642	0.00118914	0.000300666
IgG	W32	220	YIC-K-220	0.000331648	0.00959206	0.000168815	0.000312222	0.000454115	0.000271219	0.000297098	0.00179213	0.000630282	0.000253659	0.000511639	0.00133139	0.000386368	0.000144779	0.00032298	0.00021207	3.66e-05	0.000107669	0.000800511	0.000130858	6.24e-05	0.000177717	0.000615759	0.000168634	7.36e-05	5.2e-05	0.000450479	4.34e-05	0.000691664	0.000239185	0.000463647	0.000233071
IgG	W32	237	YIC-K-237	0.000551181	0.00126048	0.000551525	0.000967466	0.000117298	0.000192874	0.000178028	0.000869358	0.00033148	0.000278227	0.000647804	0.000239425	0.000308756	0.000239405	0.000506793	0.000757075	0.000129065	0.000194065	0.000291713	0.000251326	5.69e-05	0.000280172	0.000508838	0.000105077	7.68e-05	1.95e-05	0.000238307	0.000197114	0.000267727	5.74e-05	0.00135809	0.000699812
IgG	W32	238	YIC-K-238	0.000272964	0.00068902	0.000340122	0.000345724	0.000454629	0.000106558	0.000363646	0.00612813	0.00124931	0.000680131	0.000332182	0.000488241	0.000768187	0.000121164	0.000288828	0.000398445	0.000107437	0.000145991	0.000438529	0.00012278	0.000315854	0.000533628	0.000381849	4.48e-05	4.58e-05	1.95e-05	0.000205566	0.00201846	0.000139081	0.000143152	0.000446076	0.000347641
IgG	W32	243	YIC-K-243	0.00301141	0.00214566	0.000961702	0.00308005	0.000485487	0.000886191	0.0021017	0.00717914	0.00235004	0.00122693	0.00164619	0.00181733	0.00129395	0.000511992	0.00216064	0.000544682	0.00026033	0.0027742	0.000620316	0.000327098	0.000735119	0.000630427	0.00130167	0.00335414	0.000285108	0.000123589	0.000370359	0.000547909	0.000304358	0.00100835	0.000690427	0.00133904
IgG	W32	263	YIC-K-263	0.00015855	0.00130381	0.000384425	7.74e-05	0.000155775	2.46e-05	0.000372128	0.000521544	0.000417126	7.05e-05	0.000247713	0.000281382	2.53e-05	4.6e-05	3.81e-05	0.000503449	1.95e-05	3.28e-05	0.000153802	6.07e-05	3.19e-05	2.99e-05	0.000117648	2.54e-05	1.95e-05	1.95e-05	8.48e-05	1.95e-05	4.23e-05	1.95e-05	0.00114562	5.69e-05
IgG	W32	311	YIC-K-311	6.24e-05	0.000441007	0.000191099	0.000214625	2.63e-05	4.43e-05	3.49e-05	8.57e-05	0.000192515	4.74e-05	0.00132707	0.000169424	6.46e-05	1.95e-05	4.99e-05	2.37e-05	1.95e-05	4.18e-05	0.000177447	6.45e-05	4.83e-05	4.74e-05	0.000129004	3.64e-05	2.83e-05	1.95e-05	0.000185574	1.95e-05	0.00108521	1.95e-05	5.61e-05	0.000189987
IgG	W32	331	YIC-K-331	0.000524858	0.000847992	0.0013146	0.000346574	0.00186153	0.00117766	8.02e-05	0.000372341	0.00132009	0.00020637	0.00213102	0.000345087	0.000256137	0.000222507	0.000343686	9.12e-05	1.95e-05	7.64e-05	0.000494884	6.35e-05	0.000116011	0.000257418	0.000295696	0.000477594	0.000230124	1.95e-05	0.000563336	5.3e-05	0.000277741	0.00018211	0.00159053	0.00045658
IgG	W32	340	YIC-K-340	0.000601941	0.000863361	8.55e-05	0.000364235	0.000269365	0.000169555	0.000419801	0.00102171	0.000422536	0.000539097	0.000185601	0.000272616	0.000576317	6.81e-05	0.00119427	0.000124478	0.000119456	0.000700732	0.000250349	0.000114648	8.81e-05	0.000706309	0.000878205	9.29e-05	0.000131483	1.95e-05	0.000150754	0.000111135	0.000104624	1.95e-05	0.000385302	0.00230884
IgG	W32	345	YIC-K-345	0.000345371	0.000903394	0.00143071	0.000887558	0.000362076	0.000173571	0.000923184	0.00109121	0.00046863	0.000162033	0.000195888	0.00021393	0.000807055	5.43e-05	0.000543856	0.00013934	1.95e-05	7.21e-05	0.000465162	3.14e-05	0.000101974	8.68e-05	0.000496392	5.31e-05	0.000102137	1.95e-05	0.000191937	0.000443995	0.000352866	1.95e-05	0.000686703	0.000156047
IgG	W32	355	YIC-K-355	0.000739585	0.00203402	0.000379962	0.000264892	0.00014841	6.71e-05	0.000316081	0.00400853	0.000577848	0.000229859	0.000818384	0.000660494	0.000203112	0.00024124	0.000823075	0.00041943	0.000275742	0.000346383	0.000821539	9.27e-05	0.000344019	0.000526327	0.000226862	0.000124509	0.000101354	1.95e-05	0.000418418	0.000471306	0.000376995	0.000121456	0.000637739	0.00134875
IgG	W32	401	YIC-K-401	0.000160853	0.00285764	0.000896906	0.000470308	3.15e-05	0.000202255	6.38e-05	0.000220001	0.000431042	0.00040531	0.000786949	0.000143386	0.000405582	4.64e-05	0.000117697	0.00116288	2.61e-05	6.66e-05	0.000129491	7.96e-05	9.26e-05	3.38e-05	0.000404511	2.95e-05	3.08e-05	1.95e-05	0.000192993	1.95e-05	0.000114985	0.000243845	0.000101179	7.55e-05
IgG	W32	415	YIC-K-415	0.00031332	0.00313379	0.00223305	0.000346574	0.00042902	0.000216291	0.000323028	0.00075964	0.00149357	0.000150263	0.00376923	0.000279435	0.000332053	0.000203563	0.000126251	0.000464668	0.000162866	0.000197309	0.000593713	0.000217702	0.00015957	0.000495176	0.00156132	0.000150315	0.000111487	0.00030688	0.000605823	6.03e-05	0.000289956	0.00179926	0.00182658	0.000284862
IgG	W32	429	YIC-K-429	0.000531363	0.000626241	0.000607865	0.000438873	9.91e-05	0.000471475	0.000187217	0.00146141	0.000274213	0.000184063	0.000339108	0.000311544	0.000280891	0.00115654	0.00107249	0.000424429	3.07e-05	0.000155266	0.00117069	0.000111015	0.000121121	0.000527096	0.000483894	0.000135802	5.33e-05	0.000174038	0.000139518	0.000674698	0.000104624	1.95e-05	0.00070324	0.000793
IgG	W32	489	YIC-K-489	0.000248123	0.000471114	0.00056623	0.000400137	2.19e-05	7.36e-05	3e-05	0.000272233	0.000516546	0.000196128	0.00301187	0.000355784	9.83e-05	3.09e-05	9.08e-05	3.3e-05	1.95e-05	3.2e-05	0.000320693	7.96e-05	7.82e-05	6.93e-05	0.000132763	0.000126507	5.08e-05	1.95e-05	0.000210754	1.95e-05	8.5e-05	1.95e-05	0.00098265	6.86e-05
IgG	W32	502	YIC-K-502	0.00026534	0.000670772	0.000209703	0.000150103	1.95e-05	5.34e-05	0.000226842	0.000281291	0.0014406	0.000351474	0.000141141	0.000124151	5.54e-05	0.000217096	4.82e-05	5.37e-05	1.95e-05	5.81e-05	0.000164078	7.96e-05	3.47e-05	0.000230232	0.000117648	0.000532819	0.000127664	1.95e-05	0.000108109	2.61e-05	5.15e-05	4.89e-05	0.000244891	0.000194314
IgG	W32	513	YIC-K-513	0.000238241	0.000701196	0.00152959	0.000176635	2.99e-05	0.0002921	5.58e-05	0.000300415	0.000205239	9.45e-05	0.00015704	0.000333419	0.000125319	6.12e-05	7.3e-05	5.05e-05	1.95e-05	4.48e-05	0.000663294	0.000137994	2.88e-05	0.000252507	0.000132763	2.4e-05	2.41e-05	1.95e-05	0.00037311	1.95e-05	9.31e-05	0.000106784	0.000745891	0.00016435
IgG	W36	40	YIC-L-040	0.000495652	0.000471114	0.00198794	0.000431964	8.88e-05	5.24e-05	0.00141727	0.00116677	0.000240292	0.000157513	0.000537287	0.000134806	0.000222649	4.3e-05	8.12e-05	0.00020474	1.95e-05	2.95e-05	0.000551846	4.42e-05	2.07e-05	5.06e-05	0.000627774	0.000134477	4.25e-05	7.17e-05	0.000185574	3.1e-05	7.46e-05	9.45e-05	0.00169586	0.000142879
IgG	W36	43	YIC-L-043	0.000539229	0.00108441	0.000144557	0.000972459	0.00100186	0.000282358	0.000333751	0.00100495	0.000874874	0.000360165	0.000499012	0.000357243	0.000579295	0.000256311	0.0026391	0.000179451	9.53e-05	0.00104077	0.00116225	0.00059825	0.000523905	0.000253327	0.0013578	0.000693224	0.000123832	1.95e-05	0.000547934	0.000128626	0.000390126	0.000343296	0.000605612	0.000463481
IgG	W36	44	YIC-L-044	0.00197294	0.02	0.00193	0.00205599	0.00153377	0.00230917	0.00064763	0.00156704	0.00230137	0.000964385	0.00181795	0.00216037	0.00141912	0.000335488	0.00178316	0.00321768	0.00139423	0.0008266	0.000692861	0.00131361	0.00058885	0.00257785	0.00322403	0.000344192	0.000325189	6.02e-05	0.000842484	0.000654309	0.00105065	0.000246751	0.00166238	0.00123701
IgG	W36	47	YIC-L-047	0.00440953	0.0068396	0.000660796	0.0018025	0.00103043	0.00142842	0.00350883	0.00912768	0.00158944	0.00112752	0.0032179	0.00123373	0.00516046	0.000496231	0.0145001	0.000840519	0.000929279	0.0185732	0.00195815	0.000385334	0.000331026	0.00101004	0.00245063	0.000784175	0.00173717	0.000136432	0.000792369	0.00173895	0.000515091	0.000107113	0.000821114	0.00218633
IgG	W36	51	YIC-L-051	0.00226394	0.02	0.000467313	0.00119843	0.000968933	0.00102527	0.000848932	0.00170588	0.00245105	0.00179046	0.00155385	0.0032508	0.00152912	0.000588497	0.000847821	0.00056947	0.000632676	0.000506267	0.00632521	0.00154058	0.000519818	0.00406985	0.00540754	0.00180688	0.00127336	0.000194938	0.00515367	0.000414922	0.0038393	0.000612319	0.00129156	0.00244216
IgG	W36	57	YIC-L-057	0.000280845	0.00125099	0.00294967	0.000237028	0.000706208	0.000267969	0.00126505	0.000632685	0.000385473	0.000573548	0.000691698	0.000271154	0.000787587	0.000242156	0.0014464	0.000314348	6.56e-05	9.42e-05	0.000207099	0.000410207	0.000177815	0.000294672	0.00130435	0.000152286	0.000116132	0.000633237	0.0002373	0.00890097	0.000381375	0.00102613	0.00120955	0.00158813
IgG	W36	71	YIC-L-071	0.00244412	0.0011209	0.000305754	0.000259827	0.000115506	0.000164587	0.000809181	0.000641702	0.000321057	0.000195236	0.00590442	0.000410821	0.000599416	0.000122525	0.000272637	0.000137385	2.53e-05	0.000111398	0.000398246	0.000309141	0.000205223	0.000489016	0.000945922	0.000203538	0.000196963	1.95e-05	0.000535911	4e-05	0.000362746	0.000113339	0.000548808	0.00021502
IgG	W36	117	YIC-L-117	0.00016888	0.000349851	0.000338518	0.00240642	0.000203837	5.82e-05	0.000105404	0.000660119	0.000485345	0.000495592	0.000217617	0.000314461	0.000589723	7.57e-05	0.02	0.000388196	9.34e-05	0.000139703	0.000254959	3.93e-05	0.000203689	5.43e-05	0.000521234	0.000150972	5.49e-05	1.95e-05	0.000280818	4.05e-05	7.69e-05	1.95e-05	0.000271039	0.000338243
IgG	W36	118	YIC-L-118	0.00057733	0.000756091	0.000538364	0.000219278	0.000284991	0.000141279	0.0007889	0.000503934	0.000256311	0.000465189	0.000192865	0.00105545	0.000173684	0.000112598	0.000912325	0.000225142	3.23e-05	0.000180533	0.000616069	0.000232895	0.000133089	0.000224405	0.000809647	0.000274532	0.000544076	6.78e-05	0.000267141	0.000296217	0.000191423	0.000387387	0.000783763	0.000416143
IgG	W36	147	YIC-L-147	0.000200534	0.000698151	0.00112967	7.83e-05	5.71e-05	3.64e-05	8.52e-05	0.000491349	0.000214736	0.000167445	7.51e-05	0.000205565	7.18e-05	0.000101987	5.99e-05	2.22e-05	1.95e-05	2.51e-05	0.000446896	7.02e-05	7.05e-05	4.96e-05	0.000184203	0.000188089	0.000139085	1.95e-05	0.000227171	2.36e-05	0.000129915	0.000593289	0.000682984	7.73e-05
IgG	W36	153	YIC-L-153	0.000407137	0.00121098	3.34e-05	8.3e-05	6.96e-05	0.00024566	0.000138795	0.000440555	0.000383545	0.00294665	0.000106865	0.000867345	0.000179339	5.82e-05	0.000551776	0.000103016	2.14e-05	0.000100334	0.000271829	0.000105543	3.56e-05	0.000200007	0.000455578	0.000143732	0.000117676	6.12e-05	0.000317256	5.67e-05	0.000184631	9.15e-05	0.000132808	0.000183054
IgG	W36	201	YIC-L-201	0.00175651	0.0003959	0.000397783	0.000168315	6.02e-05	0.00028375	0.000115035	0.000514716	0.000204842	4.45e-05	0.00125175	0.00102563	0.000153009	0.000161612	0.000143936	0.00015002	1.95e-05	0.000246886	0.000248812	7.21e-05	0.000520726	7.19e-05	0.000212769	5.52e-05	4.17e-05	1.95e-05	0.000111687	5.12e-05	9.66e-05	1.95e-05	0.000848235	0.00019042
IgG	W36	213	YIC-L-213	0.00147431	0.00138027	0.00214693	0.000158474	6.54e-05	0.000231457	0.000210352	0.000546336	0.000856681	0.000368852	0.0006901	0.000628133	0.000172397	0.000248864	0.000206598	0.00031013	0.000891916	9.37e-05	0.000290185	0.000112833	0.00060777	0.000117767	0.00032923	0.000109115	7.04e-05	1.95e-05	0.000166185	7.09e-05	0.000121881	0.000318095	0.00107334	0.000327139
IgG	W36	220	YIC-L-220	0.000368211	0.00590706	0.000125563	0.000237028	0.000343583	0.00023169	0.000239713	0.00128195	0.000562065	0.000187196	0.000422887	0.00108939	0.000416909	0.000106359	0.000244197	0.000193409	2.89e-05	8.31e-05	0.000653594	0.000113741	4.17e-05	0.000154059	0.00066062	0.000138449	8.64e-05	4.1e-05	0.000478646	4.84e-05	0.000789333	0.000196904	0.000406645	0.000218032
IgG	W36	237	YIC-L-237	0.000495112	0.0012194	0.000501065	0.000860358	0.000102161	0.00159702	0.000167475	0.000838987	0.000330708	0.000245299	0.000560879	0.000204087	0.00119634	0.000219726	0.00043538	0.000696819	0.000115313	0.000174568	0.000336299	0.000242966	4.65e-05	0.000251687	0.000407732	9.29e-05	6.87e-05	1.95e-05	0.000189821	0.00016596	0.000274405	4.68e-05	0.000991384	0.000647163
IgG	W36	238	YIC-L-238	0.000323298	0.000715411	0.000339588	0.000387075	0.000459762	0.000232622	0.00035956	0.00614878	0.00125637	0.000651958	0.000333085	0.00047152	0.000782986	0.000204812	0.000302123	0.000520667	0.000126435	0.000184867	0.000477729	0.000120076	0.000386893	0.000568964	0.000355689	7.65e-05	6.47e-05	1.95e-05	0.000215914	0.00173246	0.000164191	0.000154434	0.000483781	0.000405845
IgG	W36	243	YIC-L-243	0.00166159	0.0026673	0.00094663	0.00254918	0.000531802	0.000747791	0.00240418	0.00365534	0.00209512	0.00100745	0.00130904	0.00167163	0.000835872	0.000317975	0.00218093	0.000524737	0.000229932	0.00243987	0.000481921	0.000357925	0.000580568	0.000525559	0.00136846	0.00378978	0.000143624	9.86e-05	0.000422001	0.000392453	0.000283296	0.0010868	0.000755167	0.00108059
IgG	W36	263	YIC-L-263	0.000141418	0.000656592	0.000384289	8.86e-05	0.00012829	1.95e-05	0.00035453	0.000380731	0.000367734	6.52e-05	0.000204044	0.000332933	1.95e-05	4.04e-05	3.47e-05	0.000472124	1.95e-05	2.87e-05	0.000117819	4.72e-05	2.43e-05	3.6e-05	7.87e-05	2.12e-05	2.16e-05	1.95e-05	6.28e-05	1.95e-05	4.92e-05	1.95e-05	0.00120625	5.5e-05
IgG	W36	268	YIC-L-268	0.000176289	0.00906584	0.000190561	6.69e-05	2.94e-05	5.7e-05	3.56e-05	0.00045859	0.000198886	5.51e-05	0.000428056	8.08e-05	0.000170595	2.82e-05	0.000237025	1.95e-05	1.95e-05	1.95e-05	0.000409643	5.59e-05	2.83e-05	0.000152283	0.000147675	0.000132488	7.04e-05	1.95e-05	0.000155197	1.95e-05	8.15e-05	2.66e-05	0.00028414	7.55e-05
IgG	W36	311	YIC-L-311	3.32e-05	0.000286872	0.000143103	0.000136085	1.95e-05	2.28e-05	1.95e-05	5.27e-05	0.000138616	2.9e-05	0.00107548	5.53e-05	2.35e-05	1.95e-05	2.26e-05	1.95e-05	1.95e-05	3.36e-05	0.000106468	3.74e-05	2.63e-05	4.37e-05	3.69e-05	1.95e-05	4.09e-05	1.95e-05	0.000109305	1.95e-05	0.000637947	1.95e-05	1.95e-05	8.56e-05
IgG	W36	331	YIC-L-331	0.000472998	0.000717443	0.000980987	0.000290654	0.000433111	0.000966369	4.52e-05	0.000263892	0.00108027	0.000120086	0.00200957	0.00055106	0.000766148	0.000106184	0.000208059	2.95e-05	1.95e-05	5.19e-05	0.000370133	4.13e-05	0.000101527	0.000146037	0.00022335	0.000227813	8.8e-05	1.95e-05	0.000607514	2.49e-05	0.000236452	0.000127894	0.00147899	0.000180451
IgG	W36	340	YIC-L-340	0.000425127	0.000473123	6.38e-05	0.000260671	0.000178575	0.000116269	0.000296464	0.000710106	0.00033148	0.000379272	0.000123297	0.00019175	0.000460484	4.92e-05	0.00082047	7.73e-05	8.05e-05	0.000495924	0.000169592	7.21e-05	5.76e-05	0.000499795	0.000624774	8.34e-05	8.56e-05	1.95e-05	0.000118772	7.16e-05	7e-05	1.95e-05	0.000235099	0.00129737
IgG	W36	345	YIC-L-345	0.000272148	0.000616134	0.00108011	0.000769864	0.000264577	0.000125927	0.000705085	0.000920812	0.000451174	0.000117318	0.00015521	0.000165436	0.000697754	3.46e-05	0.000390821	8.11e-05	1.95e-05	4.95e-05	0.000357212	2.45e-05	7.66e-05	6.11e-05	0.000372073	4.2e-05	7.36e-05	1.95e-05	0.00014178	0.00032729	0.000335267	1.95e-05	0.000522468	0.000134056
IgG	W36	355	YIC-L-355	0.000478927	0.00177737	0.000286783	0.000171517	7.01e-05	7.11e-05	0.000128664	0.00136795	0.00044575	0.000189878	0.00218975	0.00038401	0.000139992	0.000123373	0.000633253	0.000244222	0.000180961	0.000265971	0.000681954	8.9e-05	9.17e-05	0.000344398	0.000125232	6.14e-05	7.84e-05	1.95e-05	0.000266159	0.000125347	0.000165329	8.58e-05	0.000513245	0.000977142
IgG	W36	401	YIC-L-401	0.000450927	0.00087259	0.000301837	0.000649613	1.95e-05	5.39e-05	3e-05	0.000173787	0.000484567	0.000293098	0.000564303	0.000111892	0.00136302	2.22e-05	7.95e-05	0.000547766	2.19e-05	4.28e-05	0.000141884	4.72e-05	7.48e-05	2.99e-05	0.000233864	2.81e-05	2.58e-05	1.95e-05	0.000111687	1.95e-05	0.000101167	0.000167437	6.12e-05	0.000113603
IgG	W36	403	YIC-L-403	0.000172589	0.000984823	0.000555737	0.000237239	0.000102161	0.000301377	0.000219094	0.0014161	0.000398591	0.000197912	0.000362021	6.92e-05	0.0042587	0.000178	0.00013089	0.000277732	0.000104815	0.000262746	0.000260332	0.000763386	0.000105099	3.77e-05	0.000332554	0.000149	4.75e-05	1.95e-05	0.00223235	0.000130344	0.000139081	0.000343854	0.000619553	0.0004372
IgG	W36	415	YIC-L-415	0.000248123	0.00230757	0.00183311	0.000277981	0.000343583	0.000183471	0.000260525	0.000624754	0.00129857	0.000114546	0.00361364	0.000212455	0.000386121	0.00016064	0.00010197	0.000418456	0.000135744	0.000143532	0.000414203	0.00016093	0.00016045	0.000404701	0.00126139	0.00010777	8e-05	0.000249347	0.000451364	4.37e-05	0.000188029	0.00130861	0.00140275	0.000223623
IgG	W36	429	YIC-L-429	0.000299271	0.000515332	0.000211237	0.00138871	5.11e-05	0.000236815	6.92e-05	0.00086713	0.000406311	6.52e-05	0.00380899	0.000190266	0.000396469	0.00012659	0.000227662	0.00013681	0.000186818	0.000158943	0.000319931	9.82e-05	8.76e-05	8.97e-05	0.000295696	2.54e-05	3.59e-05	3.64e-05	0.000194047	0.000174092	0.000204978	2.01e-05	0.000190358	0.000169146
IgG	W36	489	YIC-L-489	0.000229702	0.000705256	0.000569375	0.000359762	1.95e-05	6.78e-05	2.67e-05	0.000270719	0.000523195	8.18e-05	0.00322212	0.000290143	8.85e-05	2.33e-05	7.79e-05	2.64e-05	1.95e-05	2.95e-05	0.000294767	6.83e-05	5.65e-05	5.85e-05	0.000106159	0.000118502	5.74e-05	1.95e-05	0.000183443	1.95e-05	7.81e-05	1.95e-05	0.000828429	6.62e-05
IgG	W36	502	YIC-L-502	0.00019549	0.0012215	0.000165755	0.000119129	1.95e-05	0.00010534	0.000215536	0.000201105	0.00120072	0.000276475	0.000110908	0.0001016	3.8e-05	0.00019871	4.82e-05	4.34e-05	1.95e-05	4.52e-05	0.000153802	7.11e-05	2.25e-05	0.000176851	0.000125232	0.000400139	0.000114586	1.95e-05	0.000109305	2.95e-05	4e-05	2.87e-05	0.000237896	0.000271614
IgG	W36	513	YIC-L-513	0.000215586	0.00700265	0.00988803	0.000134137	2.4e-05	0.000581092	4.93e-05	0.000257803	0.000267605	0.000296592	0.000197097	0.000252132	0.000612606	0.000643884	0.000854334	8.88e-05	1.95e-05	6.23e-05	0.00103638	0.000130858	2.02e-05	0.000111225	0.000151374	1.95e-05	2.58e-05	1.95e-05	0.000358391	1.95e-05	8.96e-05	0.000383799	0.00257265	0.000205972
IgG	W4	40	YIB-040	0.000841581	0.00151872	0.0068903	0.000357819	0.000276812	0.000159074	0.00507269	0.000457559	0.000434412	0.000446981	0.00090111	0.00034878	0.000320251	8.09e-05	0.000189688	0.000509621	5.05e-05	6.21e-05	0.000632996	0.000165988	3.02e-05	0.000141529	0.00169002	0.000292369	0.00011665	0.000107469	0.000672387	9.59e-05	0.00040008	0.000417762	0.00476998	0.000263484
IgG	W4	43	YIB-043	0.00105588	0.00252207	0.000200148	0.00213779	0.00116827	0.000439703	0.000601954	0.00174898	0.00120153	0.000554171	0.000576542	0.000567578	0.000871941	0.00058234	0.00315994	0.000233833	8.78e-05	0.0013331	0.00112318	0.00089691	0.00046834	0.000413736	0.00256796	0.00084994	0.000258104	2.41e-05	0.00122765	0.000217858	0.0010985	0.00110728	0.00105672	0.00049057
IgG	W4	44	YIB-044	0.00300475	0.0166501	0.00384888	0.000728406	0.00236666	0.000735402	0.000577178	0.00155133	0.000658695	0.00049049	0.000879066	0.000513203	0.000267401	0.000185218	0.00120107	0.00116001	0.000317582	0.000274288	0.000795567	0.00060627	0.0003538	0.001003	0.00367073	0.00020024	0.000162882	3.38e-05	0.00111476	0.000218447	0.00129148	0.000247989	0.00307641	0.00129916
IgG	W4	47	YIB-047	0.00270093	0.00200834	0.000610304	0.001387	0.000551701	0.00113727	0.00311659	0.02	0.000897365	0.000610241	0.00273048	0.000516444	0.00260776	0.000326634	0.0112503	0.000447873	0.000225541	0.00662341	0.000810368	0.000364875	0.000101814	0.000837248	0.00210691	0.000446261	0.00174507	5.46e-05	0.000685466	0.000599943	0.000883037	6.91e-05	0.00117961	0.00151738
IgG	W4	51	YIB-051	0.000736923	0.00563551	0.000188452	0.00065773	0.000299579	0.000509578	0.000334802	0.000614028	0.000769363	0.000215686	0.000434231	0.00134794	0.00062713	0.000276636	0.00039887	0.000412695	0.00078158	0.00015329	0.00127833	0.000264138	0.000523072	0.0037265	0.00246006	0.000950342	0.000303563	3.68e-05	0.00654122	5.84e-05	0.00182314	5.79e-05	0.00127623	0.00137306
IgG	W4	71	YIB-071	0.0028113	0.00172894	0.000444425	0.000283834	0.0001176	0.000150667	0.000300583	0.000442778	0.000242957	0.000351552	0.00430386	0.000319779	0.000329326	0.000109012	0.000314241	0.0001121	6.61e-05	9.3e-05	0.000488978	0.000215818	7.42e-05	0.000352533	0.000563189	0.000163668	0.000112244	1.95e-05	0.000564582	3.09e-05	0.000418929	5.04e-05	0.000955013	0.000404538
IgG	W4	117	YIB-117	0.000254338	0.00119133	0.000421955	0.00306896	0.000274125	0.000105755	0.000106224	0.0011761	0.000296205	0.00075982	0.000271484	0.000386314	0.000702878	0.000109693	0.02	0.000444398	0.000175444	0.000156291	0.000523776	0.000142523	0.00020903	0.000103712	0.000849002	0.0002341	0.000129403	3.48e-05	0.000705502	4.63e-05	0.000330306	3.63e-05	0.000368548	0.00028991
IgG	W4	118	YIB-118	0.000667288	0.00176953	0.000765076	0.000212934	0.000348943	0.000187059	0.000843717	0.000675647	0.000353097	0.000485863	0.00031471	0.00113769	0.000205302	0.000118775	0.000767328	0.000219198	3e-05	0.000195427	0.00110698	0.000230095	0.000174809	0.00029121	0.00100184	0.000317518	0.000217323	6.06e-05	0.00125959	0.000111711	0.000612634	0.000617564	0.00106713	0.000360736
IgG	W4	147	YIB-147	0.000656779	0.00317957	0.00531777	0.00039011	0.000139134	0.000415789	0.000301324	0.00163352	0.00054171	0.000296613	0.000564907	0.00170124	0.00015945	0.000190373	0.000180617	6.94e-05	2.78e-05	0.000202362	0.00196924	0.000195635	0.000116384	0.000116766	0.000727874	0.000386938	0.000252624	3.28e-05	0.0024001	4.76e-05	0.000597789	0.00616165	0.00226495	0.000172525
IgG	W4	153	YIB-153	0.00050529	0.00202293	5.17e-05	0.000119726	9.93e-05	0.000244062	0.000259261	0.0005365	0.00081021	0.00283423	0.000150449	0.00162251	0.000155853	8.88e-05	0.000428902	0.000122426	2.26e-05	9.95e-05	0.000869775	0.000167463	4.16e-05	0.000338523	0.000607684	0.000225717	0.00018561	6.96e-05	0.00146986	6.79e-05	0.000471267	0.000164537	0.000265684	0.000353384
IgG	W4	201	YIB-201	0.000964552	0.00216468	0.000684404	0.000153097	5.88e-05	0.000171242	0.000192621	0.000859459	0.000247988	0.000148505	0.00111637	0.00071257	0.00014152	0.000286112	0.000424757	3.19e-05	2.8e-05	0.000148892	0.000618705	0.000170414	0.000135674	0.00010786	0.000701018	0.000126693	0.000125476	1.95e-05	0.000897987	4.49e-05	0.000601496	4.67e-05	0.00179852	0.000368106
IgG	W4	213	YIB-213	0.000663129	0.0025095	0.00374553	0.000278069	8.96e-05	0.00030756	0.000352256	0.000973039	0.000840649	0.000366904	0.000750543	0.000821766	0.000269897	0.000401539	0.000622524	0.000309401	0.00062404	0.000142831	0.000802139	0.000274029	0.000275071	0.000197982	0.000827313	0.000194117	0.000144153	2.06e-05	0.00155193	4.79e-05	0.000712877	0.000299278	0.00191459	0.000544813
IgG	W4	220	YIB-220	0.000819838	0.02	0.000266892	0.000626242	0.000557897	0.000652865	0.000661296	0.00377066	0.00107449	0.000411013	0.00060352	0.00274945	0.000436862	0.000264505	0.000805288	0.000300367	4.76e-05	0.00027469	0.00360834	0.000301545	9.83e-05	0.000392991	0.00229916	0.000272263	0.000173251	0.000138553	0.00215224	6.86e-05	0.00221597	0.000743456	0.00127209	0.000412012
IgG	W4	237	YIB-237	0.000756046	0.00209075	0.000733176	0.00115126	0.000104934	0.000163291	0.000156044	0.000868751	0.000269386	0.000316714	0.0005503	0.000321718	0.000269541	0.000238268	0.000438232	0.00098111	0.000167442	0.000300832	0.000464661	0.000233109	5.02e-05	0.000336617	0.000607684	0.000141247	9.71e-05	2.16e-05	0.000634022	0.000177348	0.00058792	4.79e-05	0.00178922	0.000868569
IgG	W4	238	YIB-238	0.000402258	0.00205511	0.000493832	0.00030828	0.000461512	0.000155721	0.000574919	0.0117789	0.00157661	0.000579701	0.000342624	0.000352184	0.000693057	0.000773161	0.000617892	0.000727178	0.000107592	0.000159753	0.000426884	0.00018619	0.000253396	0.00030072	0.000829454	0.000126569	0.000127088	1.95e-05	0.000505278	0.000425912	0.000323702	0.000235345	0.000564064	0.000437185
IgG	W4	243	YIB-243	0.0104877	0.00573001	0.00223029	0.00518766	0.000879438	0.00205097	0.00445013	0.00408371	0.00467313	0.00136411	0.00434402	0.00157832	0.00131897	0.000450691	0.00776609	0.00154227	0.000423392	0.00390589	0.0015672	0.000463074	0.000376857	0.00101647	0.00360551	0.00225018	0.000267078	0.000229681	0.0012105	0.000592585	0.00132546	0.00247518	0.00210205	0.00170914
IgG	W4	263	YIB-263	0.000398127	0.00184955	0.000508611	0.000129269	0.000247625	9.73e-05	0.00028406	0.000243442	0.000531669	0.000210505	0.000360504	0.000216997	7.61e-05	0.000131502	0.000186661	0.000619394	1.95e-05	6.83e-05	0.000437063	0.00018003	2.82e-05	0.00010016	0.000523502	8.95e-05	8.25e-05	1.95e-05	0.000641683	2.29e-05	0.000458115	4e-05	0.00204747	0.000147118
IgG	W4	311	YIB-311	0.000114739	0.000930995	0.000294279	0.000140382	3.73e-05	9.58e-05	4.33e-05	0.000132332	0.000181012	0.000104119	0.000995593	0.000154976	8.92e-05	4.78e-05	0.000106364	3.35e-05	1.95e-05	4.47e-05	0.000228784	0.00011502	2.53e-05	8.16e-05	0.000324165	0.000112235	8.16e-05	1.95e-05	0.000332549	1.95e-05	0.000321116	2.54e-05	6.61e-05	0.000198368
IgG	W4	331	YIB-331	0.000270598	0.000765697	0.0014202	0.000261379	3.79e-05	0.000163291	5.25e-05	0.000378891	0.000942276	0.000178996	0.00145017	0.000320748	0.000180976	0.000102204	0.000303956	2.65e-05	1.95e-05	7.64e-05	0.000562413	6.18e-05	6.62e-05	0.000621053	0.000206302	0.000106313	3.46e-05	1.95e-05	0.000921639	2.18e-05	0.000894852	0.000195278	0.00191928	0.00016521
IgG	W4	340	YIB-340	0.000937097	0.0020275	0.000106554	0.000494847	0.000349537	0.000265294	0.000841205	0.0020993	0.000593945	0.00120385	0.000358149	0.000840219	0.000905819	0.000127751	0.00375997	0.000147182	0.00016944	0.00189882	0.000659559	0.000232355	0.000161223	0.00134599	0.00145	0.000174075	0.000217323	3.39e-05	0.00119419	0.000147294	0.000620076	7.11e-05	0.000602768	0.00114202
IgG	W4	345	YIB-345	0.000727408	0.00207604	0.00188758	0.000775962	0.000661276	0.000216431	0.00113244	0.00149753	0.000580026	0.000317723	0.000338448	0.000528376	0.00081627	8.79e-05	0.000366821	0.000147993	3.68e-05	0.000156854	0.000828798	0.000183738	0.000129122	0.000155029	0.00148191	0.000148126	0.000369411	2.19e-05	0.00107612	0.00079055	0.00105363	3.9e-05	0.00149272	0.000290566
IgG	W4	355	YIB-355	0.000973485	0.00274258	0.000582696	0.0003096	0.00022369	0.00022769	0.000484082	0.00100645	0.00086512	0.00029261	0.00111696	0.00084908	0.000251222	0.000217025	0.00117179	0.000296859	0.000233846	0.000351434	0.000917873	0.000289294	0.000165745	0.00104161	0.000666732	0.000174944	0.000206906	2.58e-05	0.000836774	0.000121398	0.000742102	0.000451391	0.00145512	0.0020874
IgG	W4	401	YIB-401	0.000880799	0.00175892	0.000101487	0.000339669	7.55e-05	0.000263356	0.000146943	0.00067345	0.000679311	0.000210505	0.000808327	0.000513203	0.000252818	0.000114233	0.000251164	0.00136907	9.32e-05	0.00013494	0.000814763	0.000251241	0.000241302	0.00016979	0.00149556	0.000244272	0.000173745	1.95e-05	0.00141365	5.28e-05	0.00115475	0.000522028	0.000303485	0.000311263
IgG	W4	403	YIB-403	0.000313944	0.00429562	0.0011715	0.000273143	0.000140748	0.000476521	0.000260486	0.00182128	0.00061801	0.000298617	0.000522289	0.000312041	0.0072061	0.00030761	0.000318357	0.000356076	0.000113409	0.00025807	0.000670221	0.00100807	0.000172216	0.000143626	0.000985236	0.000270926	0.000153512	2.61e-05	0.00147407	0.000142906	0.000926493	0.00100019	0.00161562	0.00050036
IgG	W4	415	YIB-415	0.000561787	0.00425384	0.00547338	0.000315976	0.000622552	0.000307023	0.000510924	0.00149753	0.00179124	0.00026145	0.00372132	0.000613253	0.000512453	0.000270799	0.000291628	0.000441426	0.000295302	0.000199276	0.000881751	0.000433014	0.000258225	0.000943918	0.00289847	0.0002341	0.000162388	0.000405942	0.00114061	9.37e-05	0.000784347	0.0046596	0.00326216	0.000409632
IgG	W4	429	YIB-429	0.00136613	0.00189884	0.00147444	0.00088311	0.000154797	0.00147096	0.000454335	0.00277941	0.000440592	0.000293277	0.00051086	0.000381955	0.000628919	0.00309038	0.00144912	0.000588369	3.6e-05	0.000283463	0.00200458	0.000237633	0.000136314	0.000711137	0.00123848	0.000265581	0.000193529	0.000593011	0.000924798	0.000374788	0.000592852	4.55e-05	0.00158512	0.00121182
IgG	W4	489	YIB-489	0.000292858	0.00219025	0.000839168	0.000624255	6.44e-05	0.000137202	7.46e-05	0.000472605	0.000669466	0.000193557	0.00408277	0.000821856	0.000171505	7.72e-05	0.000249109	6.35e-05	1.95e-05	6.51e-05	0.000932947	0.000153032	0.000102774	0.000122485	0.000522213	0.000301935	0.000150168	3.18e-05	0.000556791	2.72e-05	0.000272666	4.3e-05	0.0014202	0.00024012
IgG	W4	502	YIB-502	0.000328405	0.00169206	0.00049722	0.000172375	5.17e-05	9.37e-05	0.000219993	0.000296204	0.00646762	0.000222826	0.000160917	0.000252007	0.000113828	0.000214722	0.000193221	3.67e-05	1.95e-05	8.82e-05	0.000435776	0.000179289	6.28e-05	0.00019646	0.000555757	0.000329694	0.000144645	2.4e-05	0.000710904	2.53e-05	0.000621317	0.000312576	0.00072278	0.000201888
IgG	W4	513	YIB-513	0.000362601	0.00181745	0.00248959	0.000204738	8.82e-05	0.000424733	9.25e-05	0.000533481	0.000283888	0.000247639	0.00032539	0.000312685	0.000171309	0.000113779	0.000132253	6.25e-05	1.95e-05	8.79e-05	0.000870054	0.000261859	4.75e-05	0.000129275	0.000483708	9.2e-05	9.76e-05	1.95e-05	0.00111314	3.01e-05	0.000502533	0.000387777	0.00196355	0.000327781
IgG	W6	40	YIC-A-040	0.000670228	0.000831411	0.00586327	0.000299247	0.00014938	9.26e-05	0.00447503	0.000344065	0.000384141	0.000309327	0.000847781	0.000145056	0.000222459	6.07e-05	0.00010154	0.000395023	3.6e-05	3.87e-05	0.00059023	5.51e-05	2e-05	7.04e-05	0.000865837	0.0001693	4.25e-05	8.04e-05	0.000384572	6.08e-05	0.000127282	0.00028706	0.00294455	0.000118004
IgG	W6	43	YIC-A-043	0.000747476	0.00144025	0.000156185	0.00206745	0.00101009	0.000290609	0.000493355	0.0013946	0.00136542	0.000408237	0.000702716	0.000334055	0.000788247	0.000419054	0.00272476	0.000185946	7.66e-05	0.00113457	0.00129521	0.000714185	0.000464429	0.000289332	0.00189147	0.000665644	0.000134807	1.95e-05	0.000768193	0.000193061	0.000673772	0.000920585	0.000705843	0.000331095
IgG	W6	44	YIC-A-044	0.00176165	0.02	0.00280527	0.000747191	0.00244207	0.000648232	0.000459449	0.00113343	0.00100443	0.000286284	0.000897193	0.000280808	0.000137443	0.000157001	0.000944164	0.00101452	0.000284945	0.00021729	0.000465178	0.000334644	0.000319359	0.000762277	0.00262521	5.54e-05	5.47e-05	1.95e-05	0.000689316	0.000170809	0.000666241	0.000166719	0.00244036	0.000941685
IgG	W6	47	YIC-A-047	0.00288483	0.00234863	0.000671907	0.00165591	0.000635258	0.00133497	0.00316371	0.02	0.000831073	0.000697847	0.00300364	0.000532733	0.00314577	0.000360215	0.0114207	0.000467581	0.00022991	0.00860445	0.000845366	0.000367987	0.000113209	0.000842399	0.00183345	0.00046852	0.00188884	6.14e-05	0.000653953	0.000568831	0.000879104	6.31e-05	0.000972541	0.00162944
IgG	W6	51	YIC-A-051	0.000319115	0.00128728	9.88e-05	0.000365061	0.000116187	0.000216258	0.000169007	0.00035507	0.00049451	7.74e-05	0.000245603	0.000370938	0.000260279	0.000137188	0.00014561	0.00021622	0.000405502	9e-05	0.000505578	8.8e-05	0.00024362	0.00154151	0.00125702	0.000355504	0.000105399	1.95e-05	0.00141115	2.39e-05	0.000863405	1.95e-05	0.000523232	0.000767506
IgG	W6	57	YIC-A-057	0.000503442	0.00234199	0.000929093	0.000456767	0.000384416	0.000284923	0.000525445	0.00126381	0.00086661	0.000725256	0.000794193	0.0004558	0.00118529	0.000118548	0.000437195	0.000395023	3.98e-05	0.000126905	0.000952027	0.000871169	6.34e-05	0.000104304	0.00166076	0.000169734	0.00017671	0.000164851	0.0012252	0.000361398	0.00173019	0.000714673	0.00128751	0.00307519
IgG	W6	71	YIC-A-071	0.00362072	0.00136507	0.000384747	0.00030592	8.14e-05	0.000136456	0.000312457	0.00049803	0.000231275	0.000405117	0.00682048	0.00027042	0.000777641	8.38e-05	0.000291628	0.000116222	6.67e-05	9.4e-05	0.000347509	0.000129441	0.000294361	0.000416339	0.000279565	8.87e-05	5.94e-05	1.95e-05	0.000369672	2.56e-05	0.000208762	2.72e-05	0.000923901	0.000310934
IgG	W6	117	YIC-A-117	0.000224395	0.000625062	0.00106953	0.00391487	0.000238736	8.5e-05	0.000110254	0.00101547	0.000425178	0.000897448	0.000296463	0.000307544	0.000784292	0.000113325	0.02	0.000493161	0.000207111	0.000148239	0.000493125	5.98e-05	0.000233039	6.05e-05	0.000607684	0.000176682	6.42e-05	3.05e-05	0.000526638	5.16e-05	0.000191278	1.95e-05	0.000389758	0.000292859
IgG	W6	118	YIC-A-118	0.000793645	0.00122016	0.000922747	0.000347523	0.000386423	0.000234296	0.0011028	0.000882738	0.000270802	0.000596594	0.00049355	0.00136909	0.000239012	0.000130365	0.00111128	0.000306685	4.19e-05	0.000269567	0.00120483	0.000198617	0.000223479	0.000376876	0.00116872	0.000344619	0.00023819	6.86e-05	0.00154853	0.000161791	0.000590385	0.000731555	0.0016101	0.000342054
IgG	W6	147	YIC-A-147	0.000347338	0.00161152	0.00402671	0.000127384	7.81e-05	4.69e-05	0.000222073	0.00077944	0.000242079	0.000208699	9.86e-05	0.000821346	9.53e-05	0.000120271	0.000107027	4.56e-05	2.12e-05	3.5e-05	0.000558861	5.17e-05	8.13e-05	4.57e-05	0.000227344	0.000272049	0.000172448	1.95e-05	0.000252593	3.53e-05	0.000141383	0.00473198	0.0012925	7.35e-05
IgG	W6	153	YIC-A-153	0.000477471	0.00141314	3.96e-05	8.97e-05	5.93e-05	0.000277124	0.000243857	0.000502219	0.000884943	0.00391343	0.000154587	0.0014224	0.000142541	7.19e-05	0.000434085	0.000119241	1.95e-05	9.66e-05	0.000603132	0.000106433	3.46e-05	0.000284328	0.000356523	0.000167566	0.000160908	7.94e-05	0.000972305	5.53e-05	0.000334911	0.000141865	0.000185507	0.00028991
IgG	W6	201	YIC-A-201	0.000676839	0.00091432	0.000578023	6e-05	1.95e-05	4.78e-05	0.000133434	0.000468878	0.000150171	3.54e-05	0.00109129	0.000373911	4.38e-05	0.000190769	0.000246394	1.95e-05	1.95e-05	0.000114494	0.000272453	2.92e-05	9.59e-05	2.56e-05	0.00013913	2.54e-05	2.73e-05	1.95e-05	6.94e-05	2.55e-05	6.01e-05	1.95e-05	0.00108136	0.000138178
IgG	W6	213	YIC-A-213	0.000344666	0.00108789	0.00346897	0.000111783	3.27e-05	0.00017397	0.000274494	0.000545611	0.000988013	0.000265988	0.000538101	0.000385716	0.000130899	0.000272189	0.000408165	0.000280632	0.00064506	7.05e-05	0.000230794	7.46e-05	0.000190566	0.00010205	0.000345957	5.09e-05	4.54e-05	1.95e-05	0.000131521	3.45e-05	9.2e-05	0.000288893	0.00115395	0.000365295
IgG	W6	220	YIC-A-220	0.000251689	0.00851513	0.000117679	0.000234111	0.000244181	0.000389927	0.000332153	0.00151714	0.00059448	0.00014146	0.000244452	0.00110016	0.000143444	9.63e-05	0.000323047	0.000145961	2.06e-05	0.000103211	0.000877198	5.38e-05	3.96e-05	0.000120141	0.000688122	7.04e-05	3.62e-05	5.01e-05	0.000310656	2.35e-05	0.000610908	0.000306085	0.000556034	0.000131324
IgG	W6	237	YIC-A-237	0.000615831	0.00149521	0.000667416	0.00109899	9.33e-05	9.89e-05	0.000143366	0.000792199	0.000228348	0.0002919	0.000611712	0.000235053	0.000236316	0.000187942	0.000439636	0.000875274	0.00016164	0.000238625	0.000250425	0.000116155	4.46e-05	0.000291954	0.000360252	8.9e-05	5.47e-05	1.95e-05	0.000158262	0.000161032	0.000249129	3.28e-05	0.00116001	0.000763832
IgG	W6	238	YIC-A-238	0.000326033	0.000551363	0.000271847	0.000162276	0.000243786	5.86e-05	0.000388062	0.00654995	0.00117274	0.000328481	0.00021364	8.46e-05	0.000379052	0.000333571	0.000269799	0.000389561	6.1e-05	8.99e-05	0.000224385	5.07e-05	0.000705123	0.000141014	0.00026988	2.72e-05	3.17e-05	1.95e-05	0.000107564	0.000290446	7e-05	0.000125154	0.000321902	0.000206516
IgG	W6	243	YIC-A-243	0.00541027	0.00225853	0.00150564	0.00374286	0.000588266	0.00121096	0.00411644	0.00211007	0.00302887	0.00101694	0.003189	0.00115879	0.00099004	0.000287574	0.00521733	0.00106175	0.000346172	0.00361543	0.000743538	0.000180908	0.000266434	0.000605857	0.00213099	0.00168082	0.000186014	0.000139451	0.000401146	0.000531645	0.000351221	0.00222148	0.00116946	0.00132428
IgG	W6	263	YIC-A-263	0.000246748	0.000770595	0.000486403	0.000361274	0.000150897	2.39e-05	0.00026686	6.86e-05	0.000415986	0.000122147	0.00024491	5.24e-05	2.04e-05	7.94e-05	9.53e-05	0.000467811	4.08e-05	3.3e-05	0.00010244	6.15e-05	0.000290745	3.11e-05	8.59e-05	1.95e-05	2.13e-05	1.95e-05	5.82e-05	1.95e-05	3.47e-05	1.95e-05	0.00150092	4.46e-05
IgG	W6	268	YIC-A-268	3.32e-05	0.0154275	0.000205896	4.07e-05	1.95e-05	2.97e-05	3.17e-05	0.000101907	0.000158185	2.98e-05	0.000260544	5.69e-05	5.4e-05	2.75e-05	0.000115238	1.95e-05	1.95e-05	1.95e-05	7.1e-05	3.93e-05	3.13e-05	0.000113707	9.89e-05	2.83e-05	3.21e-05	1.95e-05	9.9e-05	1.95e-05	5.18e-05	2.34e-05	0.000292545	4.64e-05
IgG	W6	311	YIC-A-311	3.29e-05	0.000378783	0.000296717	9.04e-05	1.95e-05	3.38e-05	1.95e-05	5.64e-05	0.000114839	3.32e-05	0.00153735	5.3e-05	3.29e-05	2.38e-05	6.45e-05	1.95e-05	1.95e-05	2.46e-05	6.17e-05	3.11e-05	1.95e-05	2.28e-05	5.69e-05	3.71e-05	2.13e-05	1.95e-05	7.68e-05	1.95e-05	3.73e-05	1.95e-05	3.63e-05	0.000132569
IgG	W6	331	YIC-A-331	0.00035716	0.00237385	0.00191791	0.00063056	5.72e-05	0.000381895	6.94e-05	0.00102861	0.00165503	0.000230607	0.00266881	0.000713253	0.000259746	0.000159978	0.000382629	3.18e-05	1.95e-05	0.000169694	0.00145044	7.64e-05	9.78e-05	0.000810786	0.000281488	0.000195683	7.75e-05	1.95e-05	0.00230202	3.78e-05	0.00149796	0.000219983	0.00366131	0.000228049
IgG	W6	340	YIC-A-340	0.00112799	0.00195064	0.000134996	0.00081883	0.000425642	0.000383699	0.000948471	0.0030084	0.00102952	0.00133458	0.000495923	0.000634411	0.000904327	0.000180793	0.00344153	0.000154646	0.000199102	0.00204497	0.00107361	0.000153515	0.000191759	0.00153706	0.00148735	0.000175023	0.000230822	2.98e-05	0.00191409	0.000180259	0.00157237	4.34e-05	0.000649965	0.00195679
IgG	W6	345	YIC-A-345	0.000708484	0.00273051	0.00205742	0.00106942	0.000614485	0.000353157	0.00131054	0.00198302	0.00121365	0.000268333	0.000607017	0.000639222	0.000796379	0.000118137	0.000314469	0.000150417	3.5e-05	0.000197413	0.00142351	9.72e-05	0.000138891	0.000121544	0.00128102	0.000137181	0.00037713	2.38e-05	0.00184427	0.00091033	0.00246237	1.95e-05	0.00233795	0.000219876
IgG	W6	355	YIC-A-355	0.00120672	0.00385326	0.000804454	0.000558225	0.000202085	0.000420443	0.000587677	0.00136904	0.00110458	0.000283405	0.00191911	0.000836674	0.000144088	0.000339129	0.00137027	0.000426066	0.000259717	0.000530292	0.00196974	0.000219899	0.000161898	0.00113254	0.000419596	0.000114828	0.00035612	2.5e-05	0.00123459	0.00012392	0.00201831	0.000385241	0.00199139	0.00208576
IgG	W6	401	YIC-A-401	0.000953877	0.00188131	0.000145135	0.000658753	2.51e-05	0.000340216	0.000114918	0.000986938	0.00113712	0.000156528	0.00139706	0.000760887	0.000406579	0.000208694	0.00051026	0.00149724	0.000122579	0.000216773	0.00140046	0.000111623	0.000278078	0.000123262	0.00127833	0.000110696	0.000103483	2.37e-05	0.00233295	4e-05	0.00249412	0.000458057	0.000452234	0.000150945
IgG	W6	403	YIC-A-403	0.000511061	0.00431883	0.00133091	0.000616262	0.000101392	0.000627875	0.000298938	0.00313781	0.00114789	0.000333114	0.00091185	0.000441813	0.00657547	0.000418505	0.000294659	0.000405595	0.000139397	0.000461492	0.00175975	0.00115599	0.000166669	8.06e-05	0.000856219	0.000235125	9.54e-05	2.76e-05	0.00232076	0.000166293	0.00297153	0.00100229	0.00271384	0.000457405
IgG	W6	415	YIC-A-415	0.000469857	0.00492008	0.00516148	0.000331771	0.000568958	0.000450672	0.000574221	0.00143225	0.00183321	0.00018965	0.00436902	0.000480757	0.000467053	0.000303798	0.00023721	0.000448904	0.00031061	0.00018716	0.000823986	0.000350728	0.000232814	0.00089865	0.00288574	0.000173966	0.000122606	0.000418384	0.00104171	7.85e-05	0.000660275	0.00324186	0.00392564	0.000350181
IgG	W6	429	YIC-A-429	0.00229708	0.00310822	0.00220687	0.00187122	0.000191872	0.00236027	0.000700298	0.00462021	0.000855909	0.000398946	0.000917946	0.000736985	0.000610879	0.00428727	0.00205107	0.00106496	7.03e-05	0.000432135	0.00505286	0.000363388	0.000243923	0.000996708	0.00182582	0.000374445	0.000223251	0.000779823	0.00172343	0.000632334	0.00130359	2.64e-05	0.00314157	0.00169162
IgG	W6	489	YIC-A-489	0.000559502	0.0024391	0.00105405	0.00122618	3.19e-05	0.000276285	4.75e-05	0.00090753	0.00108291	0.000266403	0.00516985	0.00108052	0.000136498	0.000182945	0.000242758	0.000110277	1.95e-05	0.000130532	0.00153458	0.000244344	0.000205875	0.000127043	0.000269324	0.000401714	0.00017551	4.94e-05	0.00171612	1.95e-05	0.00161872	1.95e-05	0.00182907	0.000132174
IgG	W6	502	YIC-A-502	0.000416662	0.00186853	0.000687948	0.000369291	1.95e-05	0.000155014	0.000277681	0.000502678	0.0114965	0.000473456	0.000392501	0.000428362	7.5e-05	0.000359398	0.000210757	3.03e-05	1.95e-05	0.000135134	0.00060269	0.00012005	0.000109598	0.000241381	0.000257135	0.00034943	0.000141191	3.05e-05	0.00134746	1.95e-05	0.00125984	0.000339045	0.00112665	0.000198436
IgG	W6	513	YIC-A-513	0.000352177	0.00145013	0.0028317	0.000269908	5.14e-05	0.000546704	6.41e-05	0.000668975	0.00036678	0.000195759	0.000418766	0.000307093	0.000149801	0.000131344	9.11e-05	5.77e-05	1.95e-05	0.000120427	0.00186022	0.000243526	4.66e-05	0.000102358	0.000244923	4.99e-05	6.33e-05	1.95e-05	0.00140805	2.36e-05	0.00110513	0.000334995	0.00217201	0.000238483
IgG	W8	40	YIC-B-040	0.00102884	0.00109855	0.00561231	0.000535687	0.000233433	0.000151266	0.00507184	0.000567382	0.000524636	0.000361244	0.00113151	0.000269192	0.000281077	7.71e-05	0.000134761	0.000450548	4.59e-05	7e-05	0.000980584	7.79e-05	3.55e-05	0.000107145	0.00123782	0.000254409	7.35e-05	0.000111046	0.000712608	9e-05	0.00032592	0.000343603	0.00397306	0.000239976
IgG	W8	43	YIC-B-043	0.000755833	0.00179835	0.000161753	0.00191214	0.00100181	0.000358302	0.000481077	0.00141464	0.00123745	0.000388713	0.000737684	0.000385349	0.000667226	0.00039937	0.00299584	0.000179524	7.85e-05	0.00107015	0.00188061	0.000762726	0.000357953	0.00027685	0.00172581	0.000650644	0.000141191	1.95e-05	0.00121024	0.000174763	0.00124238	0.000702026	0.00103765	0.000357922
IgG	W8	44	YIC-B-044	0.00209707	0.0184997	0.00280737	0.000717846	0.00209684	0.000741732	0.000531939	0.00126744	0.00118476	0.00031132	0.0011669	0.000311772	0.00014942	0.000179313	0.00104112	0.0010379	0.000302012	0.000237985	0.00119318	0.000404146	0.000346412	0.000764645	0.0024824	8.41e-05	7.07e-05	1.95e-05	0.000804704	0.000209497	0.000585496	0.000179341	0.00278872	0.000964024
IgG	W8	47	YIC-B-047	0.00364167	0.00403887	0.000741074	0.00240806	0.000806425	0.00201527	0.00361746	0.02	0.00139375	0.000955622	0.00369215	0.000926138	0.00399016	0.000528651	0.0100671	0.00059714	0.000317944	0.00589238	0.00232591	0.000496257	0.000160065	0.00102244	0.00259112	0.000799053	0.00233186	8.86e-05	0.00223842	0.000669581	0.00233283	8.34e-05	0.00191303	0.00205062
IgG	W8	51	YIC-B-051	0.000823299	0.00338756	0.000180252	0.00101343	0.00022265	0.000501168	0.000297788	0.00104461	0.00104457	0.000141357	0.00101046	0.00135765	0.000434721	0.000422455	0.000282286	0.000317349	0.000714138	0.000199579	0.00171852	0.000211798	0.000487415	0.00253862	0.00221771	0.000787122	0.000339204	3.99e-05	0.00501769	7.82e-05	0.00302725	3.89e-05	0.00141396	0.00107418
IgG	W8	57	YIC-B-057	0.00141298	0.00301434	0.00110039	0.000865096	0.000432384	0.00059161	0.000796977	0.00202299	0.00119742	0.000894485	0.00172555	0.00125301	0.00130645	0.0002495	0.000491683	0.000422482	5.46e-05	0.00039982	0.00197712	0.00107229	8.33e-05	0.000128419	0.0025083	0.000218567	0.00035787	0.000220792	0.0041814	0.000371803	0.00470847	0.000699915	0.00186058	0.00285458
IgG	W8	71	YIC-B-071	0.00390594	0.00175167	0.000560661	0.000373674	0.00104657	0.000258444	0.000384514	0.000750712	0.000374926	0.000358895	0.00773248	0.000377886	0.000977601	0.000129475	0.000459473	0.000127781	8.78e-05	0.00012313	0.000547302	0.000159821	0.000403163	0.000540645	0.000365943	0.000102975	7.41e-05	1.95e-05	0.00054326	3.09e-05	0.000318278	2.93e-05	0.000956108	0.000337834
IgG	W8	117	YIC-B-117	0.000245149	0.00107261	0.000978567	0.00717779	0.000339174	0.000165039	0.000119434	0.00148791	0.000551511	0.000885069	0.000369601	0.000458046	0.000837026	0.000155555	0.02	0.000531469	0.000219443	0.000220055	0.000676559	9.42e-05	0.000288976	7.78e-05	0.000780454	0.000237265	0.000108692	3.51e-05	0.000878647	7.32e-05	0.0004996	1.95e-05	0.0003883	0.000416948
IgG	W8	118	YIC-B-118	0.00163941	0.00433298	0.00109213	0.000875841	0.000518302	0.000614626	0.00129547	0.0023553	0.00163145	0.00082296	0.00183179	0.00351268	0.000266166	0.000533432	0.00134395	0.000345701	5.17e-05	0.000582205	0.00413487	0.00038627	0.000252803	0.000425357	0.00134291	0.000585875	0.000359037	0.000106214	0.00405492	0.000226206	0.00385232	0.000946944	0.00252375	0.00044665
IgG	W8	147	YIC-B-147	0.00181968	0.00404586	0.00410724	0.00131307	0.000119298	0.00161982	0.00028457	0.0052965	0.00219408	0.000605305	0.0023609	0.00401821	0.000141618	0.000727341	0.000147385	8.66e-05	3.08e-05	0.000616377	0.00811026	0.000265694	0.000138528	8.87e-05	0.000407715	0.000639447	0.000339204	0.000101966	0.00931812	5.47e-05	0.00591449	0.00461402	0.0036566	0.000132533
IgG	W8	153	YIC-B-153	0.00072375	0.00197307	5.79e-05	0.000197336	9.01e-05	0.000378739	0.00025533	0.000868265	0.00102785	0.00509396	0.0004032	0.00195507	0.000209977	0.000156225	0.00052388	0.000142382	2.73e-05	0.000168201	0.00104491	0.000155877	5.6e-05	0.000342154	0.000621068	0.000211638	0.000216846	0.0001079	0.0014171	6.81e-05	0.00114685	0.000167523	0.00042424	0.000375015
IgG	W8	201	YIC-B-201	0.00199111	0.0037242	0.000915895	0.000343006	3.12e-05	0.000432778	0.000223897	0.00152242	0.000791183	0.000144009	0.00254931	0.000927709	0.000109809	0.000418646	0.000360317	2.05e-05	2.33e-05	0.000510056	0.00198357	9.57e-05	0.000177711	9.31e-05	0.000365943	6.21e-05	7.01e-05	1.95e-05	0.00252622	3.9e-05	0.00151281	1.95e-05	0.00255244	0.000194019
IgG	W8	213	YIC-B-213	0.00115367	0.00372534	0.00499966	0.000666772	6.41e-05	0.000750684	0.000414223	0.00201616	0.00278152	0.000432125	0.00196824	0.00185161	0.000230866	0.000555524	0.000552353	0.000419943	0.000895336	0.000291867	0.00250563	0.000213416	0.00036266	0.000209705	0.000839437	0.000145027	9.6e-05	3.56e-05	0.00300258	6.02e-05	0.00382311	0.000392114	0.00384207	0.000563078
IgG	W8	220	YIC-B-220	0.000619701	0.0133672	0.000215633	0.0006709	0.000377965	0.000976604	0.000476659	0.00322218	0.00135977	0.000267947	0.000664209	0.00221959	0.000274215	0.000219647	0.000491064	0.000284331	3.74e-05	0.000282351	0.00280752	0.000181259	9.36e-05	0.000209354	0.00112925	0.000124158	0.000147004	9.49e-05	0.00227768	4.11e-05	0.0035167	0.000543882	0.00136155	0.000208398
IgG	W8	237	YIC-B-237	0.000932542	0.00253293	0.000862588	0.00176513	0.000125447	0.000261048	0.000196261	0.00115875	0.000555473	0.000398946	0.000832501	0.000411868	0.000314036	0.000270631	0.00054245	0.00115511	0.000191369	0.000319765	0.000717377	0.000192464	7.07e-05	0.00037117	0.000641174	0.000137703	0.000111009	1.95e-05	0.00107414	0.000199958	0.000931395	4.72e-05	0.00180468	0.000907262
IgG	W8	238	YIC-B-238	0.000568159	0.00178562	0.000578066	0.000760226	0.00036202	0.000305885	0.000531345	0.0108076	0.00233263	0.000567506	0.00157441	0.000656601	0.000576446	0.000534591	0.000347923	0.000567646	8.59e-05	0.000300515	0.00223979	0.000174883	0.00104379	0.000267601	0.000600905	6.85e-05	9.94e-05	4.61e-05	0.00352902	0.000393264	0.00216541	0.000187982	0.00141947	0.000304117
IgG	W8	243	YIC-B-243	0.00626957	0.00483568	0.00200385	0.0050372	0.000836704	0.00216059	0.0043393	0.00455329	0.00580792	0.00134379	0.00417096	0.00231268	0.00120601	0.000577151	0.00664365	0.00127879	0.00046048	0.00451979	0.00286529	0.000619173	0.000395813	0.00105123	0.00340986	0.00223319	0.000279168	0.000212796	0.00276854	0.000667795	0.00260897	0.00243261	0.00218194	0.00175746
IgG	W8	263	YIC-B-263	0.000466272	0.00140401	0.000566688	0.000411425	0.000184243	0.000174059	0.000295488	0.000400002	0.000772594	0.000177067	0.000511874	0.0003687	2.77e-05	0.000161856	0.000100994	0.000560127	2.65e-05	8.81e-05	0.000559842	0.00022721	0.000242603	6.97e-05	0.000177366	7.15e-05	4.25e-05	1.95e-05	0.000751452	1.95e-05	0.000887727	1.95e-05	0.00248338	6.13e-05
IgG	W8	268	YIC-B-268	9.11e-05	0.0150849	0.000265321	7.76e-05	2.45e-05	6.97e-05	3.41e-05	0.000199094	0.000249651	4.68e-05	0.000421995	0.00012219	0.000110182	4.82e-05	0.000166758	1.95e-05	1.95e-05	3.37e-05	0.000205186	6.63e-05	3.91e-05	0.000149459	8.47e-05	0.000118969	4.36e-05	1.95e-05	0.000416872	1.95e-05	0.000210073	2.56e-05	0.000325386	7.6e-05
IgG	W8	311	YIC-B-311	6.24e-05	0.000758395	0.000434666	0.000134076	1.95e-05	8.35e-05	2.64e-05	0.000153344	0.000287121	5.11e-05	0.00184513	0.000120675	6.17e-05	4.28e-05	8.48e-05	2.65e-05	1.95e-05	5.36e-05	0.000228918	8.38e-05	3.48e-05	5.22e-05	0.00012793	7.4e-05	4.25e-05	1.95e-05	0.00028206	1.95e-05	0.00025543	1.95e-05	6.94e-05	0.000205073
IgG	W8	331	YIC-B-331	0.000569998	0.00230227	0.00210726	0.000652053	6.11e-05	0.000399528	7.89e-05	0.00122464	0.00218851	0.00030045	0.00287093	0.000968784	0.000264158	0.000192908	0.000465668	4.21e-05	1.95e-05	0.000165858	0.00185073	8.23e-05	0.000111396	0.000836024	0.000329898	0.000183487	6.5e-05	1.95e-05	0.00203031	3.92e-05	0.0021157	0.000289071	0.00333926	0.00024147
IgG	W8	340	YIC-B-340	0.00105926	0.00216297	0.000147854	0.000738285	0.00037112	0.000476295	0.000823321	0.00292509	0.000893362	0.00112236	0.000511599	0.000801101	0.00089011	0.000150599	0.00281787	0.00014429	0.000189966	0.00174557	0.00119398	0.000232095	0.000189351	0.0014023	0.00145535	0.000177666	0.000278003	3.69e-05	0.00185987	0.000152352	0.00184828	3.64e-05	0.000788561	0.0021239
IgG	W8	345	YIC-B-345	0.0008205	0.00193142	0.00181094	0.00106892	0.000582111	0.000378739	0.00105614	0.00180827	0.000984757	0.000256377	0.000670519	0.000773404	0.000892849	0.000105354	0.000248926	0.000137338	3.23e-05	0.000261441	0.00131292	0.000179663	0.000122938	0.000100992	0.000917501	6.21e-05	0.000338037	2.5e-05	0.00221603	0.000820405	0.00238168	1.95e-05	0.00206228	0.000217651
IgG	W8	355	YIC-B-355	0.00104801	0.00258765	0.000777039	0.000499956	0.000161102	0.000322894	0.0004224	0.00113697	0.000938952	0.000306271	0.00215117	0.00083157	0.000190249	0.000269675	0.0011878	0.000407653	0.000215006	0.000526991	0.00177935	0.000173292	0.000131809	0.000940277	0.000359951	0.000115345	0.000306555	2.02e-05	0.00134927	0.000101233	0.00145944	0.000316291	0.00159939	0.00219518
IgG	W8	403	YIC-B-403	0.000448648	0.00370122	0.0012126	0.000733606	9.65e-05	0.000538211	0.00026392	0.00263277	0.0010774	0.000278764	0.000804209	0.000369137	0.006696	0.000452199	0.000252628	0.000378733	0.00013515	0.000402215	0.001217	0.00102794	0.000187685	7.11e-05	0.000658364	0.000175551	5.82e-05	3.14e-05	0.00199058	0.000151007	0.00135043	0.000874733	0.00222836	0.000443867
IgG	W8	415	YIC-B-415	0.000343719	0.00377597	0.003411	0.000248212	0.000440774	0.000284369	0.000373476	0.00109983	0.0014257	0.000137948	0.00360718	0.000305818	0.000304837	0.000239848	0.000147385	0.000384701	0.000246316	0.000153867	0.00074476	0.000181259	0.000163549	0.00062414	0.00220211	0.000122081	8.1e-05	0.000298116	0.000893067	5.44e-05	0.000432139	0.00280342	0.00291964	0.000239976
IgG	W8	429	YIC-B-429	0.00166002	0.00177076	0.00177129	0.00132695	0.000135743	0.00145747	0.00046401	0.00347136	0.000650988	0.000272967	0.0008328	0.000566902	0.000480527	0.00347102	0.00161621	0.000723893	4.72e-05	0.000316774	0.00349051	0.000184455	0.000163732	0.000746465	0.000928602	0.000249047	0.000170854	0.000583213	0.00128152	0.000531376	0.00112525	1.95e-05	0.00200757	0.00132598
IgG	W8	489	YIC-B-489	0.000518834	0.00183129	0.000813975	0.000817912	2.14e-05	0.000258661	3.36e-05	0.000790948	0.000945051	0.000110007	0.00483366	0.000827492	9.53e-05	3.11e-05	0.000162508	7.79e-05	1.95e-05	0.000115033	0.0010355	9.42e-05	0.000197323	0.000105093	0.000171196	0.000218034	0.000144097	2.97e-05	0.0011237	1.95e-05	0.00130943	1.95e-05	0.00138557	0.000102139
IgG	W8	502	YIC-B-502	0.000399754	0.00114633	0.000525885	0.000266843	1.95e-05	0.000117451	0.000219334	0.000542951	0.00750186	0.000586578	0.000293125	0.00018359	6.09e-05	0.000306824	0.000170405	2.25e-05	1.95e-05	0.000105529	0.000597993	0.000141755	6.26e-05	0.000191159	0.000155757	0.000281824	7.47e-05	2.24e-05	0.00109667	1.95e-05	0.000935632	0.000199368	0.000681754	0.000126425
IgG	W8	513	YIC-B-513	0.000360652	0.0012598	0.00229053	0.000286768	3.64e-05	0.000412243	5.05e-05	0.000580686	0.000368136	0.000131138	0.000325262	0.000255471	0.000116722	0.000115605	6.45e-05	5e-05	1.95e-05	0.000101207	0.00148938	0.000165356	3.72e-05	7.58e-05	0.000183531	4.99e-05	3.32e-05	1.95e-05	0.00113631	1.95e-05	0.000490286	0.000254684	0.00160198	0.000192548
IgG1	W0	40	YIA-040	0.00243504	0.000816351	0.02	0.000670893	0.000628438	0.000416289	0.0142874	0.000813759	0.000666443	0.00209766	0.0014894	0.000718089	0.000378438	0.000322803	0.000136692	0.00601021	0.000294784	0.000106522	0.00118164	0.000436079	3.34524e-05	0.000100115	0.00131815	0.000235857		0.000194637	0.00190222	0.000296136	0.000622735		0.0151013
IgG1	W0	43	YIA-043	0.00237094	0.00355682	0.000119162	0.00811714	0.00598963	0.000746365	0.00231731	0.00347804	0.00244204	0.00211067	0.002631	0.000623217	0.00415023	0.000294876	0.0174116	0.000466217	0.00032016	0.000976939	0.00203269	0.00159012	0.00117423	0.000589611	0.0054321	0.0011735		6.82701e-05	0.00303312	0.0012365	0.00727431		0.00168697
IgG1	W0	44	YIA-044	0.0101176	0.00245098	0.00418411	0.000930728	0.00359416	0.00183102	0.00179394	0.00186961	0.000647907	0.000428354	0.0055247	0.000773092	0.000268368	0.00024278	0.00162197	0.00126629	0.000183111	0.000362328	0.000196511	0.000869351	0.000661083	0.000973827	0.0045864	3.85177e-05		3.04357e-05	0.000268811	0.000296136	0.00119499		0.00499876
IgG1	W0	47	YIA-047	0.00790531	0.00538036	0.000901775	0.00359169	0.00352664	0.00638773	0.0056473	0.02	0.00141913	0.00350223	0.00697571	0.00117063	0.0161547	0.000874435	0.0137898	0.0042383	0.000610989	0.00145246	0.00103135	0.00192186	0.000145931	0.000465599	0.00245061	0.0012074		0.000426679	0.0010842	0.00033417	0.00154295		0.00150093
IgG1	W0	51	YIA-051	0.00113607	0.00680639	0.000249838	0.0010893	0.00153589	0.000473591	0.000999699	0.000535237	0.00108227	0.000619478	0.00115289	0.00586226	0.0012548	0.00144312	0.000637166	0.00328043	0.00382273	0.000268449	0.000907612	0.000573637	0.00109311	0.02	0.0054321	0.00101054		0.000580197	0.0164486	0.000247124	0.00282141		0.00127209
IgG1	W0	57	YIA-057	0.000405294	0.0039873	0.00182422	0.000529755	0.00334482	0.00121615	0.000497737	0.0018406	0.000675738	0.00204578	0.00505467	0.000559846	0.00136336	0.000194248	0.000550366	0.00184654	5.49041e-05	0.000128422	0.000255495	0.00030818	5.96817e-05	0.000354093	0.000188985	3.85177e-05		0.000277353	0.000268811	0.000537854	0.000401312		0.00179937
IgG1	W0	71	YIA-071	0.0173758	0.00384196	0.00085008	0.000983323	0.000735965	0.000426139	0.00168144	0.00118493	0.00015811	0.00353174	0.02	0.00100248	0.00177338	0.000688961	0.000670429	0.000596598	0.000353211	0.000214475	0.000569362	0.000718618	0.000364628	0.00306066	0.000406209	7.22022e-05		6.53006e-05	0.000378049	0.000116176	0.000452478		0.00288078
IgG1	W0	117	YIA-117	0.000357384	0.000836198	0.000677598	0.00103182	0.000724006	0.000107065	0.000163573	0.00113328	0.000372715	0.00860366	0.00216774	0.00140893	0.000451594	0.000332042	0.00116698	0.00158961	0.000372104	0.000594965	0.000705671	0.00030818	0.000369965	0.000161739	0.00109451	6.06779e-05		0.000117197	0.000568119	7.21289e-05	0.00022543		0.000444902
IgG1	W0	118	YIA-118	0.0023786	0.000856128	0.00174444	0.000377506	0.00191872	0.000254414	0.000172236	0.000852974	0.000204792	0.00296254	0.000722534	0.00928663	0.000522098	0.000189325	0.00168293	0.00157853	0.000123941	0.000155284	0.00226131	0.00094646	0.000340644	0.00112612	0.00127342	0.000198268		0.000270039	0.000626427	0.000694264	0.000717113		0.00153485
IgG1	W0	147	YIA-147	0.00170943	0.00637084	0.02	0.000397722	0.00159254	0.000156429	0.000932604	0.00364466	0.000376292	0.00109005	0.000981516	0.010781	0.000691434	0.000545892	0.00031281	0.000393776	0.000142276	0.000113508	0.00209019	0.000193064	0.000107348	0.000220841	0.00074061	0.000315673		4.3731e-05	0.00100362	0.000238824	0.00213902		0.00668366
IgG1	W0	153	YIA-153	0.00248935	0.0151248	6.05816e-05	0.000164072	0.000473201	0.00201577	0.00137084	0.00176775	0.00326707	0.02	0.000632339	0.00359902	0.000503626	0.000610419	0.00116034	0.000589266	0.000107409	0.000251994	0.000523581	0.00375286	7.70101e-05	0.00223423	0.00180619	0.000261011		7.21202e-05	0.00415462	0.000789893	0.00520484		0.000472344
IgG1	W0	201	YIA-201	0.00169553	0.00253313	0.0013758	0.000270201	0.000277989	0.000392696	0.000598687	0.00143015	0.000308241	0.000538269	0.02	0.00564408	0.000201783	0.000129147	0.000257246	7.01469e-05	0.000141684	0.000379269	0.000278561	0.00030818	0.000127857	6.73185e-05	0.000446003	3.49831e-05		1.95313e-05	0.000268811	0.000269744	0.000452478		0.00244436
IgG1	W0	213	YIA-213	0.00175828	0.00121247	0.00724432	0.000584738	0.000828788	0.000615741	0.00119692	0.00220583	0.00286626	0.0114926	0.00326391	0.000906033	0.000320253	0.000228347	0.00508918	0.008971	0.00290258	0.000212367	0.000744996	0.000645315	0.00011758	0.00130337	0.00339994	0.0107326		3.64824e-05	0.000453131	0.000277901	0.00103623		0.00557698
IgG1	W0	220	YIA-220	0.00140128	0.02	0.000249171	0.000679614	0.000520996	0.00343732	0.000249319	0.00672838	0.00219881	0.000994828	0.00181914	0.00194768	0.000760886	0.000332042	0.00080304	0.000924698	0.000113309	0.000507931	0.00304158	0.000573637	5.11713e-05	0.000767782	0.000507026	6.83352e-05		0.000137687	0.00100362	0.00012086	0.02		0.00094919
IgG1	W0	237	YIA-237	0.00234292	0.00460274	0.0013931	0.00664939	0.000676204	0.000202388	0.000626775	0.00192591	0.000347668	0.001102	0.00745634	0.00128672	0.000754794	0.000720526	0.000367799	0.0185152	0.000847556	0.00134709	0.000434956	0.00217237	9.33657e-05	0.000685592	0.00111686	0.000169203		4.91522e-05	0.000724538	0.00101094	0.0033231		0.00244699
IgG1	W0	238	YIA-238	0.000397312	0.000538459	0.000487671	0.000361411	0.00184437	9.95277e-05	0.000618757	0.02	0.00281453	0.00109005	0.00205995	0.000206992	0.00181037	0.0001595	0.000456185	0.00392729	6.52594e-05	0.000303067	0.000650907	0.000436079	4.5175e-05	0.000603338	0.00052768	6.06779e-05		1.95313e-05	0.000378049	0.00231272	0.000887813		0.000582996
IgG1	W0	243	YIA-243	0.02	0.00491453	0.00398112	0.00383482	0.00345952	0.0175291	0.00949827	0.02	0.02	0.00520284	0.02	0.0104415	0.00909816	0.000453948	0.0187141	0.0126324	0.00157081	0.00182399	0.00105299	0.00183861	0.000453052	0.00191105	0.00696546	0.00154505		0.000378464	0.00114483	0.00788911	0.00345428		0.00211891
IgG1	W0	263	YIA-263	0.000257218	0.00159132	0.000736309	0.000156481	0.000177653	5.48921e-05	8.45526e-05	0.000100471	0.00078882	0.00026081	0.00253288	0.000237403	8.81001e-05	0.000294876	0.000158253	0.00656218	1.95313e-05	0.000347337	0.000215742	0.00030818	2.44283e-05	0.000100115	0.000406209	4.94206e-05		1.95313e-05	0.00025112	4.52644e-05	0.000622735		0.00198347
IgG1	W0	268	YIA-268	0.000127073	0.02	0.000253671	6.80414e-05	9.7761e-05	7.70576e-05	7.56356e-05	0.00014974	0.000148607	5.04134e-05	0.00238796	0.000121008	0.000194044	7.73131e-05	0.000271197	4.63948e-05	1.95313e-05	3.67614e-05	0.0001461	0.000436079	4.04377e-05	0.000325908	0.000128475	2.81005e-05		1.95313e-05	0.000286668	2.04872e-05	0.000139636		0.000288713
IgG1	W0	311	YIA-311	0.000127073	0.000385179	0.000248172	0.00103182	6.68607e-05	5.85579e-05	6.66827e-05	0.000156673	0.000301055	0.000202935	0.00748998	8.95402e-05	0.000179911	0.000642386	0.000165411	0.000110913	1.95313e-05	8.14646e-05	7.5045e-05	0.000193064	5.35901e-05	0.000110659	0.000101384	2.81005e-05		1.95313e-05	0.00023361	3.35182e-05	0.000155269		6.27015e-05
IgG1	W0	331	YIA-331	0.00042924	0.000713551	0.00245543	0.000499433	0.000128575	9.95277e-05	6.66827e-05	0.0001147	0.00228301	0.000503529	0.02	0.000738648	0.00069293	0.000223512	0.000613846	7.01469e-05	2.09277e-05	5.00209e-05	0.000307399	0.00030818	3.23044e-05	0.00876298	0.000157759	0.000124036		2.20013e-05	0.00023361	0.000130131	0.000188834		0.00192904
IgG1	W0	340	YIA-340	0.00284321	0.00377716	0.000111051	0.00229153	0.00167801	0.000298974	0.00176173	0.00871349	0.000827198	0.0108035	0.00155349	0.00200655	0.00183781	0.000471627	0.00296278	0.000864159	0.000821048	0.00132112	0.00052963	0.000573637	0.00039268	0.00396708	0.00526298	8.78804e-05		0.000190494	0.00161384	0.000886204	0.00235703		0.00100308
IgG1	W0	345	YIA-345	0.0023531	0.00228894	0.00359277	0.00234228	0.00440791	0.000365255	0.00625653	0.00512233	0.0012793	0.00166413	0.00189732	0.00167679	0.00513887	0.000249958	0.000736806	0.000948655	9.73949e-05	0.000456572	0.0018292	0.000573637	0.000274325	0.00033532	0.00368805	4.57415e-05		3.13424e-05	0.0012462	0.0113488	0.00903167		0.00163851
IgG1	W0	355	YIA-355	0.00310411	0.00802351	0.000928562	0.000788047	0.00145452	0.000424168	0.000518017	0.00163181	0.00307591	0.000665997	0.02	0.00345542	0.000623302	0.000636007	0.00106096	0.00218831	0.000666334	0.00104344	0.00239029	0.0016727	0.000337983	0.000297553	0.00065425	0.00020035		0.000141644	0.000378049	0.000694264	0.0012782		0.00218072
IgG1	W0	401	YIA-401	0.00374302	0.00107027	8.68356e-05	0.000438486	0.000116262	0.000179371	0.000546329	0.00126453	0.000946615	0.000747641	0.00598736	0.00147875	0.000360738	0.000129147	0.000340369	0.00111523	0.000637418	0.000201783	0.000361537	0.000193064	0.000515137	0.00020133	0.00257593	0.000119974		2.7416e-05	0.000529524	0.00010191	0.00198181		0.000130753
IgG1	W0	403	YIA-403	0.000188485	0.00549528	0.00178027	0.000278043	7.92294e-05	0.00103705	0.000240828	0.00391328	0.000611042	0.000202935	0.00236406	7.27525e-05	0.02	0.000741492	0.000298977	0.00196315	8.85822e-05	0.00041105	0.00035878	0.00030818	4.75643e-05	0.000121071	0.000697267	7.60918e-05		4.40326e-05	0.000378049	0.0005455	0.00035299		0.00150515
IgG1	W0	415	YIA-415	0.000647612	0.02	0.00724951	0.000505687	0.00170027	0.00102844	0.00157749	0.00355152	0.00447148	0.000399465	0.02	0.00117434	0.0014638	0.000799898	0.000215124	0.000731965	0.00109099	0.000319224	0.00276254	0.00134453	0.000215054	0.00027854	0.0107373	8.39325e-05		0.000697278	0.00140911	0.000194455	0.000960715		0.00523007
IgG1	W0	429	YIA-429	0.00130229	0.0013472	0.00274381	0.00158162	0.000503079	0.0127056	0.000291531	0.0087965	0.000673877	0.000806167	0.00212907	0.000425916	0.00244198	0.02	0.00272073	0.00456942	0.00012867	0.000343332	0.00162857	0.000869351	0.000294173	0.00481093	0.00158553	0.000412665		0.00154168	0.000724538	0.00298506	0.000534492		0.00194553
IgG1	W0	489	YIA-489	0.000667796	0.0029419	0.00120897	0.00100218	0.000177653	0.000242826	7.56356e-05	0.000961591	0.00122742	0.000307044	0.02	0.000780008	0.000304199	0.0001595	0.000208061	8.94533e-05	4.02221e-05	8.75257e-05	0.00109298	0.000436079	0.00010225	0.00013137	0.00025639	0.000223306		0.00027031	0.000923358	3.35182e-05	0.000307546		0.00184061
IgG1	W0	502	YIA-502	0.000836824	0.00222129	0.00103614	0.000355394	6.68607e-05	6.59267e-05	0.000662792	0.000504847	0.02	0.000700948	0.000856038	0.00046471	0.000246013	0.00136446	0.00043588	0.000120885	3.36133e-05	0.000135213	0.000644538	0.000718618	0.000300798	0.00108907	0.00122868	4.21057e-05		2.68127e-05	0.000685168	3.94991e-05	0.000622735		0.00153485
IgG1	W10	40	YIC-C040	0.0020787	0.000728305	0.0096008	0.00233804	0.000687918	0.000236293	0.0064972	0.000716456	0.00047081	0.000820674	0.00102375	0.000451749	0.000359564	0.000130853	0.000111751	0.00356875	9.39746e-05	6.26974e-05	0.000546144	0.000303434	2.4639e-05	0.000104585	0.000958769	0.000198353		0.000167241	0.000716933	0.000239502	0.000444183		0.0082865
IgG1	W10	43	YIC-C043	0.00187399	0.00278408	7.13202e-05	0.00646703	0.00599338	0.000391074	0.00173177	0.00233089	0.00120333	0.00104692	0.00301148	0.000446068	0.00339515	0.000199866	0.00988456	0.00048156	0.000178297	0.000513508	0.00142569	0.00092948	0.000856103	0.00055344	0.00302219	0.000897389		4.33577e-05	0.00165271	0.000781647	0.00209419		0.00125926
IgG1	W10	47	YIC-C047	0.0105114	0.00484774	0.000708682	0.0121273	0.00439197	0.00775662	0.00458764	0.02	0.00169719	0.00749007	0.00500121	0.0035537	0.02	0.000933634	0.02	0.00735897	0.00106346	0.00296544	0.00161885	0.00246775	0.000209754	0.000716509	0.0039595	0.00082498		0.00061043	0.00151897	0.000711935	0.0117569		0.00176273
IgG1	W10	51	YIC-C051	0.000803118	0.00444845	0.000106488	0.000911625	0.00101988	0.000333721	0.000635282	0.000345754	0.000872134	0.000162832	0.000951506	0.00274271	0.000986648	0.000442074	0.000192351	0.00157553	0.00255156	0.000215119	0.000900723	0.000427501	0.000750007	0.0124061	0.00376648	0.000473716		0.000313253	0.0132444	0.000203457	0.00257369		0.000866234
IgG1	W10	57	YIC-C057	0.000378244	0.00434711	0.00138832	0.000607101	0.00227345	0.00121978	0.00034451	0.00170545	0.000484131	0.00200825	0.00464206	0.000612476	0.00247679	8.96419e-05	0.000386359	0.00208333	3.33512e-05	0.00013627	0.000309765	0.000179571	4.52632e-05	0.000326201	0.000271715	2.87735e-05		0.000225733	0.000343083	0.000492841	0.000365522		0.000984311
IgG1	W10	71	YIC-C071	0.02	0.00312633	0.000596724	0.000808215	0.00209805	0.000791832	0.000980253	0.00111528	0.000269828	0.000954186	0.02	0.000881302	0.00340563	0.00019022	0.00054651	0.000578106	0.000210953	0.000212898	0.000570401	0.000803162	0.000429036	0.00223094	0.000340201	5.86545e-05		2.52999e-05	0.000845231	0.000102889	0.000621171		0.0013768
IgG1	W10	117	YIC-C117	0.000352469	0.000526391	0.00100413	0.00134391	0.000898135	6.8708e-05	0.000155467	0.00355453	0.000390883	0.00545038	0.00137784	0.00128108	0.000876467	0.000293178	0.0013316	0.00171805	0.00063646	0.000578791	0.000643297	0.000179571	0.000321377	0.000143285	0.00112941	4.50027e-05		9.59517e-05	0.000605928	7.16224e-05	0.00017193		0.000405131
IgG1	W10	118	YIC-C118	0.0020092	0.000840645	0.00116877	0.000385586	0.00166331	0.000247637	0.000212495	0.00093815	0.000221708	0.00319426	0.000676522	0.00852089	0.000522055	0.000170725	0.001875	0.00158647	0.000138013	0.000182409	0.00204134	0.000552127	0.000310354	0.00115194	0.00116345	0.00023605		0.000301969	0.000465371	0.00110713	0.000752974		0.00146184
IgG1	W10	147	YIC-C147	0.00118108	0.00215859	0.00795758	0.000316024	0.000887023	8.08296e-05	0.000499651	0.00299321	0.000365845	0.000733576	0.000628853	0.00408521	0.000358235	0.000454773	0.000165979	0.000309536	7.05587e-05	6.26974e-05	0.00194506	0.000303434	8.35289e-05	0.00018095	0.000374524	0.00022473		3.04744e-05	0.000716933	0.000162494	0.00214568		0.00268753
IgG1	W10	153	YIC-C153	0.00145163	0.00159529	4.53992e-05	0.00015976	0.000313678	0.000352268	0.000578604	0.00133458	0.00241634	0.02	0.00043772	0.00246312	0.000590277	0.000256485	0.0010813	0.000547482	6.93077e-05	0.000269291	0.00115059	0.00182352	4.76107e-05	0.00114337	0.00101005	0.000149606		4.94303e-05	0.00222712	0.000393749	0.00225004		0.000292651
IgG1	W10	201	YIC-C201	0.00143987	0.00114729	0.000725526	0.00024925	0.000256798	0.000100837	0.000321727	0.00109348	0.000190202	0.000131482	0.0139812	0.00154124	0.00022614	6.84724e-05	0.0001048	4.50648e-05	2.06523e-05	0.0014786	0.000606823	0.000427501	0.000126238	8.46167e-05	0.000477691	2.87735e-05		1.95313e-05	0.000253519	0.000227562	0.00039099		0.00187246
IgG1	W10	237	YIC-C237	0.00153443	0.00350154	0.00089682	0.00462401	0.000506548	0.000132428	0.000557198	0.00177144	0.000273233	0.000871973	0.00543482	0.000767814	0.000790898	0.000582893	0.000185798	0.00771341	0.000432894	0.000638844	0.000449232	0.000677359	4.76107e-05	0.000501563	0.000615418	0.000108863		1.95313e-05	0.00059018	0.000570487	0.00338629		0.00211018
IgG1	W10	238	YIC-C238	0.00046258	0.00116679	0.000620556	0.000266225	0.00225072	0.000224916	0.00186587	0.02	0.00885955	0.00160594	0.00223931	0.000288486	0.00234834	0.00122341	0.000523113	0.00452432	8.84858e-05	0.00036012	0.000811364	0.0016309	6.42388e-05	0.0012549	0.000856015	7.62554e-05		1.95313e-05	0.00120398	0.00271613	0.00169919		0.000568249
IgG1	W10	243	YIC-C243	0.00766219	0.00499857	0.00254109	0.00229853	0.00142101	0.00576258	0.00890576	0.00664142	0.0172883	0.00292044	0.0116497	0.00621445	0.00271409	0.000261114	0.0104384	0.00358224	0.000704138	0.00120691	0.000725598	0.00137479	0.000272357	0.00146216	0.00213635	0.00116015		0.000258554	0.00082912	0.00305947	0.00116779		0.00269905
IgG1	W10	263	YIC-C263	0.000806805	0.000631259	0.00070722	0.00031503	0.000329219	4.41185e-05	8.69932e-05	0.00126511	0.000975121	0.00018367	0.00199439	0.0019858	7.46195e-05	0.000145951	9.07515e-05	0.00431076	4.12235e-05	0.000111285	0.000291501	0.000303434	7.62688e-05	0.000114389	0.000443278	3.8376e-05		1.95313e-05	0.000224166	3.36938e-05	0.00082282		0.0021778
IgG1	W10	268	YIC-C268	8.14695e-05	0.02	0.000294553	9.64833e-05	0.000108454	8.08296e-05	0.000104577	0.000182068	0.000432527	7.88218e-05	0.00251774	0.000199621	0.000234025	0.000100081	0.000365132	4.35665e-05	1.95313e-05	2.86747e-05	0.000205725	0.000427501	4.52632e-05	0.000501563	0.000101681	9.78957e-05		1.95313e-05	0.000328013	2.86409e-05	0.000293751		0.000443589
IgG1	W10	311	YIC-C311	7.94789e-05	0.000723657	0.000377741	0.000329945	6.34025e-05	5.23766e-05	4.03104e-05	0.000137724	0.000417543	7.88218e-05	0.02	0.000100651	0.000157969	5.23304e-05	8.36455e-05	0.000117944	1.95313e-05	6.26974e-05	0.000111572	0.000179571	2.57536e-05	9.4669e-05	0.000101681	1.97221e-05		1.95313e-05	0.000224166	2.34508e-05	0.000209226		1.95313e-05
IgG1	W10	331	YIC-C-331	0.000508959	0.000307937	0.00146489	0.00034811	7.50755e-05	5.95377e-05	4.27045e-05	0.000317276	0.00210374	0.00034056	0.02	0.000985647	0.000544579	8.04814e-05	0.000318921	2.78408e-05	1.95313e-05	1.95313e-05	0.00058822	8.0302e-05	1.95313e-05	0.00277049	7.45611e-05	6.08721e-05		1.95313e-05	9.63101e-05	6.04563e-05	0.00011464		0.00143796
IgG1	W10	340	YIC-C340	0.00172272	0.00267201	9.07089e-05	0.00137942	0.00163018	0.000224916	0.00106152	0.00447482	0.000504124	0.00389283	0.000879519	0.000908452	0.00123774	0.000279507	0.00109816	0.000652489	0.000549971	0.000858051	0.000552206	0.000179571	0.000210983	0.0022904	0.00334674	6.21339e-05		0.000143038	0.000685087	0.000564958	0.00100844		0.000778853
IgG1	W10	355	YIC-C355	0.00265015	0.00536527	0.00161261	0.000765176	0.0009425	0.000159716	0.000333142	0.00174495	0.00243131	0.000574912	0.02	0.00207812	0.000446428	0.000504999	0.000633494	0.00249215	0.000360259	0.00130664	0.00323273	0.000552127	0.000163062	0.000245319	0.000408886	6.56354e-05		0.000179657	0.000283136	0.00047612	0.00097009		0.00130964
IgG1	W10	401	YIC-C401	0.000311815	0.000490286	6.66481e-05	0.000554941	4.72013e-05	9.68532e-05	0.000113231	0.000465216	0.000837114	0.000559555	0.00420056	0.000322024	0.000822132	7.91065e-05	0.000227978	0.00105443	0.000149638	0.000137492	0.000193361	0.000427501	0.000244138	7.4393e-05	0.000460483	2.87735e-05		1.95313e-05	0.000434535	3.86448e-05	0.00097009		7.40584e-05
IgG1	W10	403	YIC-C403	0.000153717	0.0030227	0.00139615	0.000795895	4.72013e-05	0.000546902	0.000267776	0.00347993	0.000629772	0.000141946	0.00284659	8.42717e-05	0.02	0.000295447	0.000224766	0.00220302	5.79541e-05	0.000376203	0.000388669	0.000303434	4.17587e-05	0.000124098	0.000735836	5.86545e-05		5.20253e-05	0.000496363	0.000516936	0.00047189		0.00141296
IgG1	W10	415	YIC-C415	0.000557593	0.02	0.00813486	0.000554941	0.00219968	0.000813852	0.00165144	0.00293678	0.0069877	0.000390351	0.02	0.00104891	0.00136114	0.000734003	0.000165979	0.00148882	0.0012386	0.000455277	0.00255261	0.00175927	0.000235545	0.000290461	0.00978738	9.4259e-05		0.000832875	0.00197259	0.000598103	0.00129333		0.010751
IgG1	W10	429	YIC-C429	0.000777338	0.000691194	0.00169941	0.00106414	0.000441533	0.00411632	0.000180159	0.0056872	0.000504124	0.000472472	0.00184501	0.000333229	0.00118606	0.019468	0.00215393	0.0022538	3.86109e-05	0.000247908	0.00100627	0.000179571	0.000102996	0.00280462	0.000718646	0.000251151		0.00097951	0.000465371	0.00280745	0.00024986		0.00144138
IgG1	W10	489	YIC-C-489	0.000624567	0.000969918	0.00072069	0.0011179	7.24402e-05	9.51073e-05	4.27045e-05	0.000659409	0.000827823	0.000119117	0.02	0.00108694	0.000233124	3.19598e-05	5.28443e-05	9.38279e-05	2.48483e-05	2.95161e-05	0.000575653	0.000200006	0.000265414	5.13039e-05	9.44214e-05	0.000119518		0.000146376	0.000322696	2.4087e-05	0.000284077		0.00129229
IgG1	W10	502	YIC-C502	0.000502797	0.00114729	0.000726113	0.000288156	5.54191e-05	7.67998e-05	0.000649367	0.000366301	0.02	0.0044073	0.000783858	0.000316426	0.000215633	0.00113516	0.000185798	7.4068e-05	1.95313e-05	0.000148387	0.000476477	0.000552127	6.18458e-05	0.000767768	0.000890295	2.87735e-05		1.95313e-05	0.000403866	3.86448e-05	0.00039099		0.000851197
IgG1	W12	40	YIC-D-040	0.00141249	0.00029235	0.00629642	0.00157833	0.000423086	9.22383e-05	0.00426865	0.000497444	0.000210586	0.000529723	0.000670402	0.000272295	0.000195464	4.02129e-05	4.8223e-05	0.00200323	4.80345e-05	2.76288e-05	0.000184218	8.0302e-05	1.95313e-05	5.44413e-05	0.000483932	0.000101045		7.46698e-05	0.00027538	0.000142969	0.000284077		0.00238487
IgG1	W12	43	YIC-D-043	0.00219216	0.00305693	9.41172e-05	0.00734661	0.00730882	0.000497692	0.00186481	0.00280431	0.00132086	0.0011758	0.00352053	0.000590616	0.00347525	0.000219663	0.0108575	0.000563671	0.000211096	0.000652455	0.00153634	0.000651003	0.000922253	0.000581499	0.00327259	0.0011667		6.46361e-05	0.00177238	0.00087442	0.00250341		0.00163292
IgG1	W12	44	YIC-D-044	0.02	0.02	0.00610426	0.02	0.00864311	0.0147741	0.00326521	0.00413334	0.00253245	0.00865367	0.02	0.00719374	0.00973059	0.00153581	0.00745184	0.00561594	0.00736797	0.00180005	0.00927877	0.0191178	0.00405663	0.00331575	0.0136159	0.000451174		0.000266626	0.00764804	0.00289	0.0195306		0.00737575
IgG1	W12	47	YIC-D-047	0.0126396	0.005622	0.000921663	0.00727788	0.00578197	0.00945654	0.00538602	0.02	0.00243305	0.00967123	0.0067087	0.00391886	0.02	0.000994305	0.02	0.0060217	0.00121016	0.00349225	0.00173906	0.00200075	0.000295025	0.000805274	0.0028746	0.00105215		0.000777174	0.0016377	0.000851825	0.00502521		0.00182069
IgG1	W12	57	YIC-D-057	0.000402696	0.00421602	0.00113703	0.000598009	0.00224739	0.00198444	0.000300036	0.00167155	0.000559761	0.00199015	0.00479247	0.000637818	0.00237756	0.000107204	0.000343302	0.00230399	4.83641e-05	0.000143454	0.000267466	0.00030607	6.01159e-05	0.000373155	0.000230746	4.25391e-05		0.00021937	0.000231959	0.000467049	0.000482463		0.000890013
IgG1	W12	71	YIC-D-071	0.02	0.00399806	0.000705687	0.00108985	0.00219723	0.00138667	0.0009707	0.00168762	0.000342163	0.000803712	0.02	0.00126905	0.003228	0.00020103	0.000655552	0.000642501	0.000245618	0.000240521	0.000785574	0.00030607	0.000715136	0.00253361	0.000420829	6.62907e-05		4.21578e-05	0.00113742	0.000115976	0.000933127		0.00189592
IgG1	W12	117	YIC-D-117	0.000452696	0.000535505	0.000947905	0.00169624	0.00101003	9.22943e-05	0.000151571	0.00292661	0.000484314	0.00610647	0.00160484	0.0016301	0.000966953	0.000295336	0.00116354	0.00201175	0.000735056	0.00067016	0.000658599	0.000208948	0.000347565	0.000199223	0.00116396	6.62907e-05		0.00011061	0.000590732	8.58238e-05	0.000410333		0.000405464
IgG1	W12	118	YIC-D-118	0.00226431	0.000941044	0.00129922	0.00041906	0.00187569	0.000254188	0.000191834	0.000988163	0.000262596	0.00341484	0.000732355	0.010926	0.000539598	0.000178302	0.00198345	0.00177174	0.000150597	0.000223195	0.00169522	0.000528174	0.000291248	0.00117337	0.00116396	0.000235136		0.000336269	0.000473883	0.00151953	0.000778358		0.00151349
IgG1	W12	147	YIC-D-147	0.00132349	0.0016911	0.00608108	0.000278657	0.000759829	7.39085e-05	0.0004029	0.0028762	0.000324006	0.000664982	0.000611536	0.00374692	0.000332668	0.000447141	0.000144535	0.000296119	6.99744e-05	7.17215e-05	0.00228789	5.15511e-05	0.000102775	0.000168988	0.000372411	0.000187232		3.66972e-05	0.000590732	0.000142222	0.00229202		0.00265424
IgG1	W12	153	YIC-D-153	0.00199858	0.00209904	7.25212e-05	0.000206977	0.000367248	0.000514872	0.000587865	0.00148638	0.00226629	0.02	0.000602175	0.00297771	0.000634614	0.000316299	0.0013277	0.000668744	9.80416e-05	0.000320834	0.00108504	0.00183392	6.42201e-05	0.00136707	0.00101519	0.000178201		6.8185e-05	0.00226539	0.000464143	0.00194037		0.000294019
IgG1	W12	201	YIC-D-201	0.0026414	0.00116667	0.000944733	0.000348802	0.000302532	0.000110591	0.000414751	0.00144465	0.000218619	0.000216483	0.02	0.00200973	0.00034071	0.000123437	0.000134685	9.85416e-05	5.32892e-05	0.00248779	0.00073724	0.000528174	0.000195556	0.000153642	0.000667096	4.25391e-05		2.39267e-05	0.000450958	0.00038211	0.000778358		0.00230727
IgG1	W12	213	YIC-D-213	0.00102773	0.00160422	0.00914777	0.000445241	0.000755232	0.00058344	0.00059915	0.00176851	0.00591221	0.00156429	0.00631715	0.00668304	0.000551472	0.00106166	0.000540499	0.00237998	0.00458138	0.000209152	0.000455554	0.000208948	0.000440082	0.000429402	0.000469627	4.84202e-05		3.39611e-05	0.00054357	0.000772696	0.000855089		0.00352753
IgG1	W12	220	YIC-D-220	0.00120557	0.02	0.000324946	0.000945154	0.000592742	0.00225707	0.000204955	0.005688	0.00333394	0.000965812	0.00224043	0.00233725	0.000882011	0.000178302	0.00052659	0.000969815	0.000121248	0.000531593	0.00375936	0.000123203	6.83145e-05	0.000608847	0.000568027	8.43646e-05		0.000139057	0.000883457	0.000142222	0.02		0.00125718
IgG1	W12	237	YIC-D-237	0.00198613	0.00382832	0.00106531	0.00764215	0.000536142	0.000200865	0.000721671	0.00245477	0.000363215	0.000917266	0.00742412	0.00111033	0.000829767	0.000722714	0.00022289	0.0109643	0.000556269	0.000793151	0.000597795	0.000412883	6.62685e-05	0.000615672	0.000716772	0.000157077		4.94039e-05	0.000473883	0.000687712	0.00381537		0.00355434
IgG1	W12	238	YIC-D-238	0.000442723	0.000995306	0.000662101	0.000267246	0.00259229	0.000188936	0.00134389	0.02	0.00935654	0.00132927	0.00253514	0.000421977	0.00205998	0.000810997	0.000687525	0.00506292	9.71851e-05	0.000356413	0.000834129	0.000412883	7.85105e-05	0.00101309	0.000420829	4.84202e-05		2.39267e-05	0.000383187	0.00291322	0.000702855		0.000871014
IgG1	W12	243	YIC-D-243	0.00930026	0.00566306	0.0029826	0.00298233	0.00174975	0.00767848	0.0105701	0.0092495	0.0178595	0.00392464	0.0164603	0.00900502	0.00373653	0.000330134	0.0123281	0.00513184	0.000918913	0.00171827	0.000763577	0.000916359	0.000386604	0.00171616	0.00209077	0.00130269		0.000279243	0.000784219	0.00406768	0.0017028		0.0015163
IgG1	W12	263	YIC-D-263	0.00103086	0.000522426	0.000766089	0.000267246	0.000352431	7.39085e-05	9.46744e-05	0.00125428	0.00111763	0.000198436	0.00232811	0.00221046	7.68266e-05	0.000162905	8.53783e-05	0.00636232	3.86753e-05	0.00012039	0.00032295	0.000123203	4.56602e-05	0.000138106	0.000469627	4.25391e-05		1.95313e-05	0.000231959	4.77424e-05	0.000933127		0.00275074
IgG1	W12	268	YIC-D-268	9.65621e-05	0.02	0.000343157	0.000109681	0.000157067	0.000140898	9.46744e-05	0.000231043	0.000527933	8.37487e-05	0.003158	0.000245913	0.000239187	0.000123437	0.000461353	5.81608e-05	1.95313e-05	5.00659e-05	0.000237571	0.000123203	6.83145e-05	0.000602017	0.000141493	9.64704e-05		1.95313e-05	0.000231959	4.77424e-05	0.00022775		0.000365474
IgG1	W12	311	YIC-D-311	8.05906e-05	0.000887049	0.000471496	0.000286809	6.02128e-05	6.77585e-05	4.62554e-05	0.000118068	0.000428598	5.05621e-05	0.02	9.91291e-05	0.000161941	6.521e-05	8.53783e-05	0.000107301	1.95313e-05	9.65446e-05	0.000125693	0.000123203	3.10039e-05	0.000106266	0.000185388	3.09541e-05		1.95313e-05	0.000190904	3.33589e-05	0.000265152		4.09771e-05
IgG1	W12	331	YIC-D-331	0.000778009	0.00111153	0.00264538	0.000896195	0.000231088	0.000140898	8.7134e-05	0.000683532	0.0045494	0.000656782	0.02	0.00175507	0.0011082	0.000463352	0.000755737	8.52678e-05	2.54928e-05	6.31811e-05	0.00128697	0.000123203	3.94107e-05	0.00369508	0.000185388	0.000199249		3.30485e-05	0.000274051	0.000255751	0.000338197		0.00357354
IgG1	W12	345	YIC-D-345	0.0017782	0.00161143	0.00335225	0.00326102	0.00267125	0.000265965	0.00448906	0.00478173	0.0012467	0.000998148	0.00173545	0.00108083	0.00414207	0.000162905	0.000290633	0.000837621	7.16602e-05	0.000403994	0.00180276	0.000208948	0.000187781	0.000373155	0.00252039	4.25391e-05		3.03099e-05	0.00108603	0.00549364	0.00906841		0.0016676
IgG1	W12	355	YIC-D-355	0.00296416	0.00658824	0.00460909	0.00100451	0.00101455	0.000167985	0.0004029	0.00220362	0.00238744	0.000705911	0.02	0.0033923	0.000523765	0.000552271	0.000733043	0.00365592	0.000455166	0.00160268	0.00428232	0.00030607	0.000218766	0.000337656	0.000543348	7.83254e-05		0.000217018	0.000274051	0.000510481	0.0011757		0.00270922
IgG1	W12	401	YIC-D-401	0.000518834	0.000548596	0.000209378	0.000543669	0.000112966	0.000125773	0.000165162	0.000556437	0.00272143	0.000949636	0.00515572	0.000421977	0.00123507	0.000115355	0.000261699	0.00139332	0.000199002	0.000191343	0.000276003	0.000412883	0.000260903	0.000114342	0.000518717	4.25391e-05		2.12022e-05	0.000638411	6.17883e-05	0.00152054		0.000103945
IgG1	W12	403	YIC-D403	0.000189802	0.0032575	0.00141588	0.000870949	7.83745e-05	0.000594849	0.000204955	0.00418863	0.000875089	0.000142944	0.00331118	0.000154011	0.02	0.00030934	0.000232617	0.00291527	6.66107e-05	0.000455331	0.000563181	0.000123203	4.56602e-05	0.000138106	0.000716772	6.03039e-05		5.8393e-05	0.00054357	0.00057372	0.00472353		0.00149387
IgG1	W12	415	YIC-D415	0.00069784	0.02	0.0079035	0.000737145	0.0033053	0.00135747	0.00175176	0.00340244	0.0065338	0.000508076	0.02	0.00131915	0.00128133	0.000816822	0.000183826	0.00284805	0.001436	0.000524035	0.00256207	0.00151097	0.000336357	0.000366078	0.012033	0.000138919		0.000974615	0.00190812	0.000778352	0.00143192		0.00622546
IgG1	W12	429	YIC-D429	0.000999503	0.000680207	0.00189717	0.00137983	0.000459739	0.00518978	0.000191834	0.00592654	0.000484314	0.000508076	0.00208123	0.000412663	0.00128344	0.02	0.00251146	0.00278615	5.99203e-05	0.000317566	0.00120382	0.000208948	0.000140679	0.00324242	0.000667096	0.000288489		0.00107402	0.000450958	0.00350175	0.000410333		0.0020402
IgG1	W12	489	YIC-D489	0.000990084	0.00137607	0.0010009	0.00157173	0.000157067	0.000191921	7.94436e-05	0.00116059	0.00115851	0.0002521	0.02	0.00123911	0.000418648	8.6487e-05	0.000134685	0.000137459	6.32589e-05	9.24818e-05	0.00086071	0.000123203	0.000326996	0.000138106	0.000277199	0.000247042		0.000245063	0.000590732	4.77424e-05	0.000591663		0.001536
IgG1	W12	502	YIC-D502	0.000465971	0.000786504	0.00041451	0.000242803	6.63587e-05	8.6176e-05	0.000576552	0.000318372	0.02	0.00490832	0.000769272	0.000301311	0.000168303	0.000874699	0.000105099	7.40707e-05	2.03456e-05	0.00013393	0.000434114	0.000123203	6.21693e-05	0.000642928	0.000915769	3.67124e-05		2.30174e-05	0.000190904	4.77424e-05	0.000410333		0.000550051
IgG1	W14	40	YIC-E040	0.00287966	0.000587943	0.00965768	0.00243779	0.000787366	0.000239431	0.00837446	0.000943602	0.000591482	0.00089297	0.00122704	0.00068519	0.00046235	0.000131452	0.000114964	0.00322525	0.000102328	8.01203e-05	0.000442687	5.15511e-05	3.31153e-05	0.000138106	0.000816255	0.000250014		0.000245837	0.000735185	0.000193477	0.000555076		0.00814583
IgG1	W14	43	YIC-E043	0.0019768	0.00304038	9.49646e-05	0.00755465	0.00796348	0.000480493	0.00194698	0.00262296	0.00129409	0.0011758	0.0033378	0.000609477	0.00358161	0.000223358	0.0110399	0.000541095	0.000212824	0.000637668	0.00171468	0.000528174	0.000883038	0.000567796	0.00308571	0.00104669		6.8185e-05	0.00171838	0.000778352	0.00255749		0.00121508
IgG1	W14	44	YIC-E044	0.02	0.02	0.00577173	0.00874321	0.02	0.0128799	0.00228623	0.00302203	0.00215757	0.00398026	0.02	0.00852999	0.0114361	0.00103087	0.0115153	0.00786824	0.00153146	0.00364326	0.00372906	0.0160138	0.00233067	0.00203529	0.0164987	0.000157077		0.000209943	0.00204482	0.00232043	0.00502521		0.00661716
IgG1	W14	47	YIC-E047	0.0172564	0.00605951	0.000918953	0.00589242	0.00670155	0.00971049	0.00593241	0.02	0.00300852	0.0068464	0.0065184	0.00311416	0.02	0.00104488	0.02	0.00579306	0.00156657	0.00343581	0.00174394	0.00217083	0.000341964	0.000791808	0.00364445	0.00100841		0.000693835	0.00209976	0.00103552	0.00381537		0.00149108
IgG1	W14	51	YIC-E051	0.00141945	0.00561175	0.000135623	0.00129393	0.00133772	0.000434523	0.000911841	0.000453214	0.00138968	0.000216483	0.00137381	0.00381666	0.00138967	0.000632459	0.000232617	0.00210646	0.00333799	0.000330602	0.000958778	0.000208948	0.0011773	0.0172434	0.0049784	0.000573412		0.000385376	0.0174506	0.000298431	0.00381537		0.00140803
IgG1	W14	57	YIC-E057	0.000439396	0.00446607	0.00129875	0.000758796	0.00268987	0.00233888	0.000355006	0.00196621	0.000700518	0.00237368	0.00575204	0.000780467	0.00236772	0.000107204	0.00041439	0.00250001	5.82564e-05	0.000173219	0.000348567	0.000123203	6.01159e-05	0.000415397	0.000324485	4.84202e-05		0.000262022	0.000274051	0.000522016	0.000555076		0.00098187
IgG1	W14	71	YIC-E071	0.0126396	0.00312338	0.000473421	0.00094008	0.0011136	0.000993787	0.00092793	0.00140313	0.000348192	0.00052472	0.02	0.00085723	0.00214518	0.000162905	0.000489381	0.000473121	0.000179988	0.000187745	0.000958778	0.000412883	0.000520453	0.00180402	0.000469627	5.43447e-05		3.89747e-05	0.00106044	9.25895e-05	0.000778358		0.00160421
IgG1	W14	117	YIC-E117	0.000475912	0.00066038	0.000930023	0.00324418	0.000996489	9.22943e-05	0.000230836	0.00231938	0.000559761	0.00626682	0.00167935	0.0017813	0.0010097	0.000337011	0.00213932	0.00215863	0.000715225	0.000787324	0.000807616	0.000123203	0.000384751	0.000228975	0.0013368	6.62907e-05		0.000144829	0.000883457	8.92117e-05	0.000338197		0.000773242
IgG1	W14	118	YIC-E118	0.00259029	0.00111841	0.00132827	0.000507528	0.00215627	0.000353599	0.000268897	0.00132069	0.000314886	0.00394315	0.000870372	0.0123673	0.000622728	0.00020103	0.00243941	0.00196696	0.000183445	0.000255916	0.00187187	0.000412883	0.000325122	0.00140051	0.00155765	0.00032082		0.000395723	0.000638411	0.00169822	0.00125953		0.00446434
IgG1	W14	147	YIC-E147	0.000996364	0.00147526	0.00518329	0.000252579	0.000653497	7.39085e-05	0.00034896	0.00250244	0.000317929	0.000623924	0.000536304	0.00309626	0.000278057	0.000453638	0.000144535	0.000250545	6.32589e-05	6.74699e-05	0.00215386	0.000208948	8.46027e-05	0.000138106	0.000230746	0.000181213		4.30659e-05	0.000590732	0.000122582	0.00198922		0.00175537
IgG1	W14	153	YIC-E153	0.00186188	0.00284372	4.89107e-05	0.000171198	0.000377091	0.000765674	0.000565212	0.00146027	0.00200124	0.02	0.000536304	0.00234279	0.000539598	0.00028121	0.00126121	0.000642501	8.69308e-05	0.000294519	0.000838554	0.000780609	7.23995e-05	0.00125349	0.00116396	0.000132859		7.43629e-05	0.0016377	0.000432075	0.00152054		0.000246827
IgG1	W14	201	YIC-E201	0.00210458	0.00093428	0.00109114	0.000350434	0.000261965	0.000110591	0.000355006	0.00152307	0.000218619	0.000123798	0.02	0.0019508	0.000372777	0.000131452	0.000105099	9.85416e-05	5.65965e-05	0.00248126	0.000632503	0.000412883	0.000183886	0.000221576	0.000667096	3.67124e-05		2.21092e-05	0.000317079	0.000304477	0.000933127		0.00293695
IgG1	W14	213	YIC-E213	0.000939748	0.00104301	0.00596348	0.000392901	0.000421058	0.000526316	0.000461715	0.00151782	0.00430384	0.00141828	0.00511202	0.00476325	0.000638577	0.000828451	0.00041439	0.00188869	0.00359472	0.000180509	0.000369927	5.15511e-05	0.000425375	0.000387276	0.000420829	3.09541e-05		3.12228e-05	0.000405603	0.000625144	0.000702855		0.00272995
IgG1	W14	220	YIC-E220	0.000955496	0.0187608	0.000199454	0.00071885	0.000430762	0.00150996	0.000191834	0.00398043	0.00261169	0.00077117	0.00176357	0.00189753	0.000600947	0.000131452	0.000338534	0.000743721	0.000104044	0.00034032	0.00289455	0.00030607	6.83145e-05	0.000457309	0.000324485	7.22994e-05		9.69592e-05	0.000883457	0.000115976	0.02		0.000508765
IgG1	W14	237	YIC-E237	0.0016637	0.0033762	0.0010736	0.00580945	0.000416198	0.000164984	0.000542442	0.00208963	0.000324006	0.000738572	0.00620749	0.000842799	0.00075381	0.000686873	0.000149457	0.00932634	0.000451739	0.000628781	0.000416979	0.00030607	4.35814e-05	0.000498938	0.000469627	0.00012073		4.39734e-05	0.000295454	0.000527777	0.00312645		0.0022394
IgG1	W14	238	YIC-E238	0.000342259	0.00110466	0.000489699	0.000200467	0.00227936	0.000158975	0.00110852	0.02	0.00777431	0.00114351	0.00232322	0.000319818	0.00183773	0.000626361	0.000646399	0.00424057	9.63289e-05	0.000314292	0.000834129	0.000208948	6.42201e-05	0.000812003	0.000300752	4.84202e-05		2.12022e-05	0.000274051	0.00253858	0.000628475		0.000496544
IgG1	W14	243	YIC-E243	0.00748824	0.00618715	0.00269657	0.00285575	0.00148984	0.00631422	0.00869815	0.00743639	0.0162608	0.00350467	0.0130304	0.00785162	0.003599	0.000337011	0.0100842	0.00420086	0.000847549	0.00170168	0.001503	0.000916359	0.000351296	0.00146746	0.00175261	0.00115035		0.00023031	0.000883457	0.00337561	0.0017028		0.0016676
IgG1	W14	263	YIC-E263	0.000933444	0.000548596	0.000774945	0.00021186	0.000322591	4.92331e-05	0.000109394	0.00102791	0.00119957	0.000198436	0.00223073	0.00186041	7.68266e-05	0.000162905	9.52357e-05	0.00668522	3.23736e-05	0.000124284	0.000374201	0.000256207	4.35814e-05	0.000138106	0.000445187	4.25391e-05		1.95313e-05	0.000231959	4.77424e-05	0.000855089		0.00247184
IgG1	W14	268	YIC-E268	0.000109564	0.02	0.00033299	0.000135514	0.000124162	0.000116671	8.7134e-05	0.000220576	0.000548201	6.21431e-05	0.00290891	0.000236699	0.000230945	0.000123437	0.000433214	6.72876e-05	1.95313e-05	4.56009e-05	0.000327218	0.000208948	7.64756e-05	0.000608847	0.000141493	7.22994e-05		1.95313e-05	0.000405603	4.77424e-05	0.000518687		0.000484401
IgG1	W14	311	YIC-E311	7.74423e-05	0.000920765	0.000436033	0.000265616	5.39486e-05	7.39085e-05	4.62554e-05	0.000112471	0.000501795	3.80352e-05	0.02	8.99933e-05	0.000142726	5.65074e-05	7.55324e-05	0.000111655	1.95313e-05	0.000108576	0.000134402	5.15511e-05	3.31153e-05	8.98006e-05	9.96076e-05	1.97213e-05		1.95313e-05	0.000151007	4.77424e-05	0.000189191		4.67564e-05
IgG1	W14	331	YIC-E331	0.00101205	0.00109093	0.00280418	0.000832339	0.000199749	0.000122741	9.46744e-05	0.000864732	0.00566773	0.000557906	0.02	0.00157332	0.00170009	0.000868941	0.0007012	7.63206e-05	2.47452e-05	6.31811e-05	0.00110322	0.000123203	3.94107e-05	0.00326439	0.000230746	0.00021124		3.30485e-05	0.000317079	0.000174428	0.000482463		0.00297619
IgG1	W14	340	YIC-E340	0.00231149	0.00321541	0.000117841	0.00176181	0.00206547	0.000312845	0.00166946	0.0053073	0.000686203	0.00462499	0.001163	0.00108083	0.00158705	0.000424255	0.00123459	0.000886599	0.000702301	0.00106868	0.000684753	0.000208948	0.000276104	0.00267444	0.00417548	0.000102532		0.000164425	0.000735185	0.00066499	0.00113435		0.000947719
IgG1	W14	345	YIC-E345	0.00201726	0.00267453	0.00350235	0.00342224	0.0031042	0.000385474	0.00483657	0.00504278	0.00149253	0.00113544	0.00194762	0.0012192	0.00419811	0.00018212	0.000300245	0.000905472	8.18234e-05	0.000397704	0.00262653	0.00030607	0.000241813	0.000471214	0.00294508	4.84202e-05		3.21357e-05	0.00108603	0.00623096	0.00634774		0.00251866
IgG1	W14	355	YIC-E355	0.00254568	0.00530806	0.00393865	0.00085079	0.000805685	0.000128803	0.000373064	0.00196342	0.00187116	0.000852436	0.02	0.00273295	0.000428593	0.000437361	0.000609702	0.00317022	0.000391749	0.00132189	0.00411758	0.000412883	0.00016433	0.000316207	0.000420829	7.22994e-05		0.000189342	0.000274051	0.000370271	0.00125953		0.00148549
IgG1	W14	401	YIC-E401	0.000465971	0.000719958	0.000170303	0.000810567	0.00025172	0.000137878	0.000165162	0.000605359	0.00332174	0.00107892	0.00646953	0.000482653	0.00127922	8.22804e-05	0.000242328	0.0016402	0.000186903	0.000209152	0.000365654	0.000208948	0.000241813	0.000153642	0.000518717	3.67124e-05		1.95313e-05	0.000450958	6.17883e-05	0.0017028		0.00012405
IgG1	W14	403	YIC-E403	0.000203354	0.00232854	0.0012997	0.000688965	7.83745e-05	0.000471886	0.000204955	0.00420714	0.000806364	0.000142944	0.003179	0.000108266	0.02	0.000259781	0.000213148	0.00254351	7.33486e-05	0.000397704	0.000554542	0.000123203	4.35814e-05	0.000106266	0.000617502	6.03039e-05		5.21091e-05	0.000567084	0.000579446	0.00318627		0.00128904
IgG1	W14	415	YIC-E-415	0.000426905	0.0146579	0.00547228	0.000669964	0.00220288	0.000972405	0.00116234	0.00210893	0.00449148	0.000298803	0.02	0.00124194	0.00084362	0.000455422	9.30184e-05	0.00133288	0.000825836	0.000279586	0.00186716	0.00120078	0.00020203	0.000194065	0.00793057	6.6312e-05		0.000561761	0.00102435	0.000350881	0.0011311		0.00226875
IgG1	W14	429	YIC-E429	0.00132349	0.000988509	0.00208067	0.00176546	0.000630192	0.00576081	0.000256301	0.00724692	0.000697655	0.00072225	0.00249543	0.0159146	0.00138753	0.02	0.00285607	0.00327813	7.16602e-05	0.000481442	0.00215386	0.000208948	0.000156469	0.003665	0.000816255	0.000358778		0.00121025	0.000520195	0.00431322	0.000555076		0.00178496
IgG1	W14	489	YIC-E-489	0.000564458	0.000853684	0.000571329	0.000911305	8.04098e-05	8.93892e-05	4.27045e-05	0.000716012	0.000715916	9.3408e-05	0.02	0.000624989	0.000212876	2.67609e-05	5.75701e-05	5.30911e-05	3.04064e-05	3.33363e-05	0.000575653	0.000228548	0.000180561	5.76301e-05	0.000115458	9.20619e-05		0.000105705	0.000298748	2.4087e-05	0.000245015		0.00101048
IgG1	W14	502	YIC-E502	0.00074602	0.00216736	0.000530937	0.000329217	7.83745e-05	9.84029e-05	0.00122923	0.000376228	0.02	0.00519691	0.000824482	0.000329079	0.00018517	0.00114225	0.000193615	8.97113e-05	2.17945e-05	0.000158464	0.000851842	0.000256207	6.42201e-05	0.000825456	0.00136142	3.09541e-05		2.75718e-05	0.000317079	4.41841e-05	0.000410333		0.000814736
IgG1	W16	40	YIC-F-040	0.0013812	0.000343737	0.00498709	0.00119212	0.000329041	8.09672e-05	0.0038218	0.000476242	0.000197213	0.000409751	0.000529093	0.000204241	0.000171121	2.93274e-05	4.37145e-05	0.0014627	3.20286e-05	2.11654e-05	0.00020396	0.000172881	1.95313e-05	3.93169e-05	0.000340818	8.32665e-05		7.98706e-05	0.000230489	9.91981e-05	0.0001745		0.00224008
IgG1	W16	43	YIC-F043	0.00214833	0.00315676	8.50092e-05	0.00786006	0.00801437	0.000480493	0.00199834	0.00267477	0.00151083	0.00111122	0.00340196	0.000628365	0.00356427	0.000215958	0.0113956	0.000601237	0.000243893	0.000637668	0.00168551	0.00030607	0.000800971	0.000595183	0.0035749	0.00115035		6.64122e-05	0.00155744	0.000846176	0.00229202		0.0016358
IgG1	W16	44	YIC-F044	0.02	0.02	0.00537642	0.00487321	0.02	0.00692401	0.00248219	0.00313812	0.00277704	0.00222272	0.0152389	0.00418494	0.00740415	0.000620252	0.0072619	0.00492661	0.00069369	0.00293465	0.00207745	0.0135782	0.0014087	0.00160167	0.0109203	0.000126795		0.000135746	0.00166455	0.00136623	0.00355683		0.00483336
IgG1	W16	47	YIC-F047	0.02	0.00637001	0.00103361	0.00600994	0.00966676	0.0102191	0.00598605	0.02	0.00318103	0.0074355	0.0085666	0.0050489	0.02	0.000991485	0.02	0.00659714	0.0012954	0.00393383	0.00225678	0.00217083	0.000289358	0.00091941	0.00364445	0.00109583		0.000680088	0.00204482	0.00128301	0.02		0.00141901
IgG1	W16	51	YIC-F051	0.00150913	0.00571456	0.000137739	0.00143809	0.00141378	0.000457528	0.000906471	0.000492644	0.00153836	0.000287209	0.00152138	0.00397675	0.00143475	0.000589535	0.000242328	0.00214555	0.00345007	0.000380325	0.00122223	0.000123203	0.00123454	0.02	0.00616705	0.000564944		0.000356429	0.0189012	0.000286302	0.00381537		0.00112969
IgG1	W16	57	YIC-F057	0.000426072	0.00457888	0.00103315	0.000687306	0.00231595	0.00215408	0.000318503	0.00177664	0.00058284	0.00230644	0.00509957	0.000704188	0.0020859	9.06715e-05	0.000390783	0.00229954	5.32892e-05	0.000165872	0.000357109	0.000123203	6.21693e-05	0.000373155	0.000324485	3.96181e-05		0.000215448	0.000295454	0.000487353	0.000628475		0.000894781
IgG1	W16	117	YIC-F117	0.000502355	0.000680207	0.000708763	0.00777136	0.000960326	8.92364e-05	0.000217952	0.00171718	0.000559761	0.00611711	0.00172141	0.00176031	0.000981182	0.000302353	0.00205464	0.00218923	0.000813724	0.00073476	0.000825284	5.15511e-05	0.000381044	0.000199223	0.00128751	7.22994e-05		0.000137403	0.000958822	9.59575e-05	0.000338197		0.000464335
IgG1	W16	71	YIC-F-071	0.02	0.00147616	0.000295036	0.000494628	0.000433255	0.000537745	0.000503283	0.000910173	0.00011219	0.000222731	0.02	0.000493835	0.0013637	4.59771e-05	0.000296939	0.000457925	7.21177e-05	8.19818e-05	0.000298326	0.000147256	0.000303198	0.00128914	0.000184349	2.2515e-05		1.95313e-05	0.00037223	5.45143e-05	0.000284077		0.00061748
IgG1	W16	118	YIC-F118	0.00165018	0.000643494	0.00089154	0.000318436	0.0013493	0.000180366	0.000132967	0.000919007	0.000133615	0.00266125	0.000497813	0.00702516	0.000336765	9.10215e-05	0.0016287	0.00126241	0.00011035	0.000136729	0.00121167	0.000379984	0.000202759	0.000862966	0.000843593	0.000158543		0.000233705	0.000252038	0.00115406	0.000442305		0.0011913
IgG1	W16	147	YIC-F147	0.000800263	0.00142323	0.00371711	0.000203279	0.000466057	7.29449e-05	0.000269113	0.00211914	0.000230866	0.000631008	0.000422867	0.00261065	0.000206949	0.000297838	8.39576e-05	0.000185019	5.1479e-05	4.42402e-05	0.00151349	6.81514e-05	6.33909e-05	0.000105941	0.00013909	0.000129302		2.69094e-05	0.000399121	9.80559e-05	0.00138508		0.00164443
IgG1	W16	153	YIC-F153	0.000905003	0.00150902	2.86643e-05	0.000110003	0.000162765	0.000409651	0.000290226	0.000847249	0.000988885	0.02	0.000286789	0.00119632	0.000282261	0.000110436	0.000706278	0.000318017	5.1037e-05	0.000157713	0.000413033	0.000531304	4.18109e-05	0.00067805	0.000338429	6.44375e-05		3.1589e-05	0.000808688	0.000218354	0.000539616		0.000133419
IgG1	W16	201	YIC-F201	0.00190127	0.00086535	0.000621417	0.000276671	0.000157742	9.06938e-05	0.000203929	0.00104954	0.000132362	9.38813e-05	0.0141741	0.00124768	0.000224874	5.40562e-05	5.06195e-05	8.46763e-05	3.44041e-05	0.00166142	0.000582421	0.000308974	0.000105377	0.000370408	0.000338429	2.36648e-05		1.95313e-05	0.000139694	0.000182226	0.000292568		0.00133333
IgG1	W16	213	YIC-F213	0.000736099	0.00143271	0.00506307	0.000496071	0.000263587	0.000522857	0.000413261	0.00146391	0.00426094	0.00126815	0.005484	0.00462718	0.000614842	0.000641846	0.000376825	0.00206331	0.00480089	0.000291288	0.000515134	6.81514e-05	0.000426329	0.000389875	0.00022238	3.25112e-05		2.24623e-05	0.000442306	0.000405741	0.00059129		0.0019558
IgG1	W16	220	YIC-F220	0.000648079	0.02	0.000125341	0.000482486	0.000260949	0.00107818	9.55161e-05	0.003307	0.0018272	0.00045615	0.00135705	0.00171719	0.000543078	5.914e-05	0.000267729	0.000498244	8.09497e-05	0.000191358	0.00211521	4.48873e-05	4.10756e-05	0.000312664	0.000179455	4.40989e-05		5.66529e-05	0.000420522	7.6536e-05	0.0122649		0.000478663
IgG1	W16	237	YIC-F237	0.00109697	0.00206651	0.000518629	0.0046914	0.000234695	8.81226e-05	0.000332874	0.00158025	0.000195744	0.000411362	0.00436378	0.000512513	0.000480844	0.000334927	6.78126e-05	0.00752831	0.000293139	0.000403862	0.000250001	0.000308974	3.74426e-05	0.000293669	0.000267459	6.21076e-05		1.95313e-05	0.000146803	0.000479921	0.00257529		0.00118327
IgG1	W16	238	YIC-F238	0.000250197	0.00088235	0.000477644	0.000171484	0.00230194	0.000106341	0.00101073	0.02	0.0091333	0.00102703	0.00204546	0.000245239	0.00185766	0.000372275	0.000414665	0.00464774	7.82514e-05	0.00026407	0.000627397	0.000120292	4.70334e-05	0.000604941	0.000200625	3.14972e-05		1.95313e-05	0.000192519	0.0027141	0.000396781		0.000412502
IgG1	W16	243	YIC-F243	0.00441342	0.00333601	0.00158459	0.00183504	0.000863439	0.00422389	0.00508897	0.00452173	0.0108003	0.00266125	0.00781672	0.00598841	0.00243307	0.000127428	0.00643546	0.00292814	0.000496812	0.000894836	0.000439915	0.00122253	0.00162847	0.000867105	0.000928538	0.000542528		0.00010287	0.000243151	0.00213077	0.00059129		0.000768961
IgG1	W16	263	YIC-F263	0.000442279	0.00027303	0.000504073	0.000118121	0.000128038	3.96831e-05	4.25522e-05	0.000676801	0.000515998	8.7075e-05	0.00143721	0.00117718	4.53711e-05	6.17108e-05	4.33856e-05	0.00516029	2.12201e-05	5.90696e-05	0.000183678	4.48873e-05	3.2487e-05	5.85627e-05	0.00013909	2.75157e-05		1.95313e-05	7.19903e-05	3.18233e-05	0.000236922		0.00204763
IgG1	W16	268	YIC-F268	0.000247006	0.02	0.000212592	0.000109195	8.99326e-05	8.30143e-05	5.14342e-05	0.000139112	0.00031401	4.34687e-05	0.00233741	0.000141442	0.000154587	5.65882e-05	0.00025799	5.44184e-05	1.95313e-05	2.96481e-05	0.000183678	4.48873e-05	5.39264e-05	0.000385973	5.32105e-05	3.55954e-05		1.95313e-05	0.000132736	3.75825e-05	0.000142069		0.000240402
IgG1	W16	311	YIC-F311	5.34339e-05	0.000623726	0.000281769	0.000171484	2.7058e-05	3.52641e-05	0.000149598	6.77587e-05	0.000213184	4.34687e-05	0.0198827	4.67606e-05	7.70042e-05	2.57005e-05	3.47726e-05	6.67653e-05	1.95313e-05	5.24596e-05	8.11071e-05	2.40009e-05	3.17924e-05	4.29848e-05	2.7207e-05	1.95313e-05		1.95313e-05	6.18905e-05	2.75763e-05	3.63363e-05		2.86157e-05
IgG1	W16	331	YIC-F331	0.000402112	0.000511969	0.00189376	0.000484423	7.62454e-05	6.06704e-05	4.25522e-05	0.000437539	0.00443028	0.000247628	0.02	0.000779926	0.000809289	0.000247357	0.000307017	3.54732e-05	1.95313e-05	2.64625e-05	0.000530495	1.95313e-05	3.0414e-05	0.00168219	1.95313e-05	8.1153e-05		1.95313e-05	6.18905e-05	7.04349e-05	7.04633e-05		0.00116093
IgG1	W16	340	YIC-F340	0.00144566	0.0019947	5.86776e-05	0.00106707	0.00122341	0.000157914	0.000831332	0.00312397	0.000325635	0.0028739	0.000686949	0.000526046	0.000918331	0.000159233	0.000633161	0.000496108	0.000377663	0.000509772	0.000314224	1.95313e-05	0.000136542	0.00158247	0.0024963	4.95959e-05		7.11349e-05	0.000261047	0.000362527	0.000489936		0.000392576
IgG1	W16	345	YIC-F345	0.00169252	0.0010829	0.00244522	0.00367351	0.00215856	0.00423717	0.00295872	0.00349453	0.000658957	0.000826265	0.00126256	0.00074501	0.000949464	0.000124577	0.000144806	0.00189936	5.50213e-05	0.00370474	0.00125203	0.000178479	0.00014565	0.00121886	0.00179313	5.07106e-05		1.95313e-05	0.000641563	0.00485048	0.0027571		0.00103703
IgG1	W16	355	YIC-F355	0.00146922	0.00361617	0.00175072	0.000555887	0.000384168	5.34985e-05	0.000144021	0.000904885	0.000977311	0.000264271	0.0157047	0.00217335	0.000173962	0.000182785	0.000267729	0.00204449	0.000216641	0.000868248	0.00194721	6.81514e-05	7.80845e-05	0.00011232	0.000158923	4.84863e-05		9.55356e-05	7.19903e-05	0.000150919	0.000514523		0.000795726
IgG1	W16	401	YIC-F401	0.000176291	0.000175339	0.000118568	0.000211105	4.82217e-05	5.11441e-05	5.14342e-05	0.000198455	0.00144436	0.000398043	0.00367949	0.000178539	0.000396505	2.78821e-05	9.64946e-05	0.000642601	7.64543e-05	6.23832e-05	8.26873e-05	1.95313e-05	0.000101896	4.29848e-05	0.000120025	1.99607e-05		1.95313e-05	8.27981e-05	3.18233e-05	0.00035342		4.13185e-05
IgG1	W16	403	YIC-F403	0.000105427	0.00149464	0.00079617	0.000392725	3.06739e-05	0.00026453	8.525e-05	0.00268973	0.000374445	6.7436e-05	0.00188996	5.87766e-05	0.02	8.82901e-05	0.000100744	0.00180289	4.9712e-05	0.000239485	0.000293914	1.95313e-05	3.74426e-05	5.32086e-05	0.000302486	3.35324e-05		2.11185e-05	0.000208872	0.000316352	0.00142185		0.000577618
IgG1	W16	415	YIC-F415	0.000459118	0.0140512	0.00424971	0.00072774	0.00206269	0.000778606	0.000991075	0.00199555	0.00620924	0.000264271	0.02	0.00104516	0.000803568	0.000406705	9.43824e-05	0.000966392	0.000726639	0.000321175	0.00132735	0.000862922	0.000202759	0.000212091	0.0076899	8.85106e-05		0.000592089	0.00100049	0.000264078	0.00107027		0.00269734
IgG1	W16	429	YIC-F429	0.0005717	0.000266599	0.000996588	0.000852327	0.000216472	0.00259544	9.0355e-05	0.00414904	0.000233608	0.000402476	0.00135092	0.00101424	0.000673289	0.0136128	0.00164807	0.00264982	4.5308e-05	0.000189673	0.000955498	2.40009e-05	8.30973e-05	0.00399331	0.000279027	0.000124079		0.000511004	0.000106463	0.02	5.20103e-05		0.000576429
IgG1	W16	502	YIC-F502	0.000375537	0.00149464	0.000263315	0.000200678	3.63082e-05	6.06704e-05	0.000447639	0.000284722	0.02	0.0032553	0.000449508	0.000194274	0.000105693	0.00065148	0.000120249	5.44184e-05	1.95313e-05	7.90109e-05	0.000348779	0.000178479	4.77897e-05	0.000464652	0.000704297	2.75157e-05		1.95313e-05	8.84617e-05	2.89842e-05	0.000142069		0.000286429
IgG1	W20	40	YIC-G040	0.00154236	0.000567243	0.00608871	0.00119827	0.00046234	0.00015195	0.00457996	0.000554396	0.000364174	0.00045196	0.00084959	0.00030524	0.000336989	7.91065e-05	8.36455e-05	0.00171525	3.59869e-05	4.17068e-05	0.000273205	0.000179571	1.95313e-05	8.46167e-05	0.000753022	0.00014774		0.000176245	0.000574463	0.00011161	0.000559345		0.00280119
IgG1	W20	43	YIC-G043	0.00131149	0.002266	5.38096e-05	0.00468336	0.0056348	0.000367073	0.00134376	0.00189428	0.000893264	0.00078992	0.00264243	0.000474512	0.00266067	0.000145951	0.0082151	0.000364536	0.000187927	0.000470878	0.00137395	0.000427501	0.000661546	0.000449409	0.00248274	0.000832413		5.20253e-05	0.0014357	0.000577856	0.00155919		0.00104438
IgG1	W20	47	YIC-G047	0.0166449	0.00465321	0.000578852	0.00380067	0.0056348	0.00677953	0.0046184	0.02	0.00232753	0.00749007	0.0055253	0.00330788	0.02	0.000678954	0.02	0.00398365	0.000800601	0.00255375	0.0019519	0.00208089	0.000238001	0.000648021	0.00259763	0.000728222		0.00042964	0.00180386	0.000755958	0.00414071		0.000932356
IgG1	W20	51	YIC-G051	0.00065486	0.002921	3.35478e-05	0.000626648	0.000708471	0.000191866	0.000315325	0.000209203	0.000620938	0.000119117	0.000764464	0.00213951	0.000761303	0.000267849	8.77389e-05	0.00105796	0.00211188	0.000183915	0.000635818	0.000355485	0.000616367	0.00877041	0.00280766	0.000215929		0.000145893	0.0115655	0.000129854	0.00300004		0.00058233
IgG1	W20	57	YIC-G057	0.000242875	0.00259416	0.000838869	0.000433286	0.00138805	0.00156674	0.000184236	0.001122	0.000367516	0.00156359	0.00343189	0.000392288	0.00153987	5.7737e-05	0.000250319	0.00154828	1.95313e-05	0.000100955	0.000193361	0.000179571	2.13252e-05	0.000245319	0.000169523	2.5685e-05		0.000141647	0.00016633	0.000302151	0.000154559		0.000602985
IgG1	W20	71	YIC-G071	0.0135192	0.00256647	0.000433254	0.000624205	0.000465303	0.000420532	0.000514105	0.000962676	0.000228641	0.000297655	0.02	0.000688266	0.00144274	0.000145951	0.000464169	0.0004025	0.000105458	0.000121412	0.000670692	0.000241527	0.000402137	0.00161468	0.000305928	4.50027e-05		1.95313e-05	0.000558777	7.61711e-05	0.000365522		0.000772371
IgG1	W20	117	YIC-G117	0.000374566	0.000580913	0.00070488	0.00640243	0.00082574	6.46449e-05	0.000196404	0.00101532	0.000467481	0.00481482	0.00158378	0.00171573	0.000913931	0.000333606	0.0014388	0.00182995	0.000445141	0.00101473	0.000606823	0.000179571	0.000354431	0.000162219	0.00126534	0.000153338		0.000117075	0.000527502	7.61711e-05	0.000209226		0.00036578
IgG1	W20	118	YIC-G118	0.00190292	0.00501836	0.00124188	0.000802053	0.00233612	0.000311395	0.00237995	0.00108511	0.000269828	0.00292621	0.000975558	0.0123742	0.000790898	0.000324694	0.00189807	0.00770374	0.000136845	0.000321449	0.00132889	0.00214531	0.000215897	0.00107494	0.00228513	0.000353139		0.000314191	0.00156905	0.001376	0.00427123		0.00188177
IgG1	W20	147	YIC-G147	0.000738741	0.00115704	0.00352218	0.000186037	0.000553203	6.26087e-05	0.00027167	0.00179998	0.000313854	0.00069774	0.000425716	0.0017703	0.000236655	0.000360114	0.000118659	0.000196753	3.07034e-05	4.4821e-05	0.00182269	5.37647e-05	5.94579e-05	0.000143285	0.000203508	0.000142151		1.95313e-05	0.000558777	0.00011161	0.00179504		0.00160454
IgG1	W20	153	YIC-G153	0.00103738	0.00286312	3.65222e-05	0.000123133	0.000224455	0.000630889	0.000374612	0.000925108	0.00107675	0.02	0.000323135	0.00111089	0.000454494	0.000180507	0.00102506	0.000463891	5.41298e-05	0.000241423	0.00048556	0.00111979	2.91242e-05	0.000831766	0.000667048	9.06331e-05		4.06321e-05	0.00100736	0.000332946	0.0010474		0.000186368
IgG1	W20	201	YIC-G201	0.00192365	0.000427595	0.000560724	0.000536935	0.000204743	6.46449e-05	0.000228445	0.000946315	0.000125019	8.94172e-05	0.0117051	0.00106126	0.000453149	8.43864e-05	8.36455e-05	7.4068e-05	1.95313e-05	0.00152763	0.000418957	0.000552127	0.00011277	0.000733603	0.000477691	2.26647e-05		1.95313e-05	0.000298037	0.0002494	0.00039099		0.00179892
IgG1	W20	237	YIC-G237	0.0014349	0.00274992	0.000612286	0.00467989	0.000315761	8.79723e-05	0.000419982	0.00196712	0.000208905	0.000574055	0.00647384	0.000678738	0.000601124	0.000383708	8.25234e-05	0.00978469	0.000357212	0.000465986	0.000271291	0.000228548	3.43235e-05	0.000413299	0.000454601	7.46766e-05		1.95313e-05	0.000252617	0.000504788	0.00246207		0.00170442
IgG1	W20	238	YIC-G238	0.00278267	0.00366903	0.00179267	0.0051934	0.00327762	0.000957665	0.00190282	0.02	0.02	0.00788768	0.00607332	0.001495	0.02	0.00122341	0.00222443	0.02	0.000305338	0.00180194	0.00236836	0.00156679	0.000208526	0.00392621	0.0014345	0.000116216		0.000105151	0.001905	0.0126602	0.00536044		0.00268466
IgG1	W20	243	YIC-G243	0.00445131	0.00363485	0.00207356	0.0027186	0.000915017	0.00452851	0.00479141	0.00575367	0.02	0.00270509	0.00855029	0.00622857	0.00214994	0.000230719	0.00704052	0.00333138	0.00056913	0.0010006	0.000597795	0.00151097	0.0027185	0.00154793	0.00121343	0.00071625		0.000131179	0.000686572	0.00226429	0.00125953		0.00127308
IgG1	W20	263	YIC-G263	0.000568053	0.000340336	0.000681347	0.000226514	0.000189184	4.92331e-05	7.94436e-05	0.000683532	0.000863625	0.000142944	0.00190968	0.0012192	7.68266e-05	0.000123437	7.06158e-05	0.00427476	2.47452e-05	9.45166e-05	0.000216191	0.000208948	0.000136716	0.000122334	0.000277199	4.84202e-05		1.95313e-05	0.000190904	5.47995e-05	0.000591663		0.00216273
IgG1	W20	268	YIC-G268	0.000250872	0.02	0.000354602	0.000203722	0.000157067	0.000146933	0.000123734	0.00021006	0.000478476	6.21431e-05	0.0031161	0.000282824	0.000239187	0.000123437	0.000442606	7.18153e-05	1.95313e-05	5.00659e-05	0.00032295	0.000208948	8.05432e-05	0.000663326	0.000230746	4.84202e-05		1.95313e-05	0.000317079	4.77424e-05	0.000410333		0.000464335
IgG1	W20	311	YIC-G311	0.000142664	0.000880318	0.000458024	0.0012521	8.42716e-05	5.85113e-05	9.46744e-05	0.000126417	0.000431546	6.21431e-05	0.02	0.000117406	0.000147014	5.65074e-05	7.55324e-05	0.000124623	3.23736e-05	0.000116475	0.000134402	0.000208948	4.56602e-05	0.000106266	9.96076e-05	2.52824e-05		1.95313e-05	0.000190904	4.77424e-05	0.00558024		5.15048e-05
IgG1	W20	340	YIC-G340	0.00275047	0.00258696	0.000117418	0.00144163	0.00154802	0.000257135	0.00106629	0.00394084	0.000501795	0.0036313	0.00108531	0.000866861	0.00136191	0.000288288	0.000985264	0.000800023	0.000590572	0.000730369	0.000459845	0.00030607	0.000211049	0.00192617	0.00392195	9.04138e-05		0.00012283	0.00054357	0.000536411	0.0011757		0.000547967
IgG1	W20	355	YIC-G355	0.00257435	0.00625141	0.00154226	0.000828987	0.000602124	0.000116671	0.000293846	0.00149423	0.001566	0.000557906	0.0151293	0.00275024	0.000324616	0.000614132	0.000470708	0.0030417	0.000343702	0.00134973	0.00272954	0.000208948	0.000120803	0.000287409	0.000420829	9.64704e-05		0.000206	0.000405603	0.000252676	0.00161082		0.00142452
IgG1	W20	401	YIC-G401	0.000227106	0.000301474	0.000111911	0.000288439	0.000101624	9.84029e-05	0.000109394	0.000396187	0.00136268	0.0017518	0.00464192	0.00046863	0.00053564	8.22804e-05	0.000154376	0.00178626	0.000107479	0.000124284	0.000125693	0.000123203	0.000172168	0.000122334	0.000277199	3.09541e-05		1.95313e-05	0.000317079	5.47995e-05	0.000855089		8.46769e-05
IgG1	W20	403	YIC-G403	0.000149356	0.00166206	0.00114657	0.000474725	6.63587e-05	0.000318681	0.000137774	0.00526129	0.000657551	0.000114045	0.00267517	9.91291e-05	0.02	0.000162905	0.000154376	0.00214555	5.32892e-05	0.000749384	0.000416979	5.15511e-05	4.35814e-05	0.000122334	0.000518717	6.03039e-05		4.30659e-05	0.000405603	0.000452503	0.00161082		0.000947719
IgG1	W20	415	YIC-G415	0.000816266	0.02	0.00735144	0.00145049	0.00297137	0.00122385	0.00169005	0.00289506	0.00959654	0.000557906	0.02	0.00136948	0.00140896	0.000799326	0.000213148	0.00144091	0.00105572	0.000593102	0.00239236	0.00225702	0.000332615	0.000401356	0.01049	0.000163119		0.00105948	0.00221005	0.000370271	0.00189197		0.0101057
IgG1	W20	429	YIC-G429	0.00131729	0.000988509	0.00190747	0.00173626	0.000606811	0.00348166	0.000230836	0.00750893	0.000726272	0.000819964	0.00261495	0.00108083	0.00127079	0.02	0.00305756	0.00482267	6.66107e-05	0.000453789	0.00201175	0.000412883	0.000176079	0.00837564	0.000915769	0.000341291		0.000969821	0.000450958	0.02	0.000628475		0.0018657
IgG1	W20	489	YIC-G489	0.00101519	0.0013479	0.00109692	0.00146646	0.000241428	0.000230558	7.94436e-05	0.000889335	0.0010769	0.0002521	0.02	0.00103184	0.000422627	8.22804e-05	0.000144535	0.000107301	7.33486e-05	8.8391e-05	0.0010805	0.000208948	0.000199437	0.000184174	0.000230746	0.000229173		0.000260101	0.000638411	4.77424e-05	0.000591663		0.00247184
IgG1	W20	502	YIC-G502	0.00074602	0.00158261	0.000337649	0.000265616	6.63587e-05	0.000110591	0.000677435	0.000287841	0.02	0.00328993	0.000824482	0.000375462	0.000134117	0.000880451	0.000193615	0.000150173	2.32615e-05	0.000126224	0.000829705	0.000412883	7.03581e-05	0.000932806	0.000915769	3.96181e-05		2.75718e-05	0.000274051	5.47995e-05	0.000410333		0.000628614
IgG1	W24	44	YIC-H044	0.00831368	0.00442803	0.00346871	0.00134865	0.00823627	0.00233781	0.00172353	0.00142394	0.00406639	0.000645084	0.00527894	0.00150825	0.00143603	0.00020662	0.00300225	0.00167764	9.71981e-05	0.00130153	0.000220347	0.00400621	0.000581929	0.000665827	0.00587273	3.35324e-05		2.96352e-05	0.000208872	0.00033543	0.000728848		0.00297706
IgG1	W24	47	YIC-H047	0.015835	0.02	0.00690993	0.00352475	0.00664669	0.0123812	0.02	0.02	0.00351336	0.00870628	0.00387883	0.00732372	0.019056	0.02	0.02	0.00387465	0.000971098	0.0035767	0.00493059	0.00150538	0.00030471	0.000621138	0.00258624	0.000862924		0.000368393	0.00102877	0.00366781	0.00317933		0.00377847
IgG1	W24	51	YIC-H051	0.00111571	0.00579842	0.000110588	0.000957471	0.00103512	0.000681539	0.000419497	0.000975898	0.00102387	0.000429206	0.000931052	0.00275225	0.00116684	0.000453915	0.000875016	0.0103524	0.00735265	0.000235254	0.00130213	0.00027481	0.000723509	0.02	0.0100793	0.000290546		0.000197052	0.0114717	0.000302068	0.0040212		0.000494318
IgG1	W24	57	YIC-H057	0.000180932	0.0019641	0.000493118	0.000320268	0.00100062	0.00106179	9.29287e-05	0.000850347	0.000199746	0.00113677	0.00310288	0.000273908	0.00109512	3.12294e-05	0.000115865	0.00123206	2.7963e-05	5.8242e-05	0.000109174	1.95313e-05	3.45912e-05	0.000125318	3.94572e-05	2.17932e-05		7.6096e-05	4.38877e-05	0.00017909	9.16561e-05		0.000255792
IgG1	W24	71	YIC-H071	0.00799571	0.00134793	0.000231192	0.000375835	0.000219066	0.000276432	0.000828087	0.0008287	0.000128613	0.000151982	0.02	0.000453752	0.000946487	5.40562e-05	0.000219427	0.000251629	7.15199e-05	8.06777e-05	0.000311951	2.40009e-05	0.000271847	0.001126	8.45222e-05	3.14972e-05		1.95313e-05	0.000337335	4.34296e-05	0.00017118		0.000487587
IgG1	W24	117	YIC-H117	0.00021373	0.000299146	0.000348917	0.00278024	0.000452344	4.42013e-05	7.52229e-05	0.000549865	0.000215888	0.00342269	0.000986207	0.00105759	0.000498842	0.00010484	0.000656611	0.00115781	0.000269069	0.000439525	0.000289445	1.95313e-05	0.0002085	6.97011e-05	0.000622411	3.97992e-05		4.24037e-05	0.000192519	4.63803e-05	5.20103e-05		0.000143539
IgG1	W24	118	YIC-H118	0.00143782	0.00164464	0.000684868	0.000391785	0.00175755	0.000197443	0.000760094	0.000776521	0.000141173	0.00217939	0.00054112	0.00752387	0.000382948	0.000113248	0.00144148	0.00281065	0.000108987	0.000191358	0.00116854	0.000692923	0.000136542	0.0006699	0.0011008	0.000174819		0.000220618	0.000442306	0.000991267	0.000816866		0.000883897
IgG1	W24	147	YIC-H147	0.000578601	0.000890878	0.00223482	0.000273074	0.00070511	6.5535e-05	0.00036363	0.00156069	0.000156475	0.000384782	0.00060671	0.00147128	0.000493687	0.000242803	9.64946e-05	0.000244789	4.13631e-05	4.9988e-05	0.00185426	1.95313e-05	5.62648e-05	8.13512e-05	0.00013909	9.84785e-05		0.000478121	0.000317584	0.000240404	0.000940278		0.00120581
IgG1	W24	201	YIC-H201	0.00601123	0.000373931	0.000552567	0.000719489	0.000208705	0.000249744	0.000189421	0.000941054	9.92415e-05	9.38813e-05	0.0158487	0.00178012	0.000362161	0.000111841	5.62198e-05	8.28729e-05	3.91803e-05	0.00129845	0.000355791	0.000454213	0.000112393	0.000588774	0.000489599	3.14972e-05		1.95313e-05	0.000192519	0.000276726	0.000816866		0.00137089
IgG1	W24	213	YIC-H213	0.000805639	0.00207682	0.00370313	0.000205884	0.00012317	0.000288398	0.000212695	0.00108514	0.00288243	0.0042691	0.0044438	0.0053305	0.000296327	0.000444451	0.000181621	0.00138877	0.00536976	9.98809e-05	0.000201797	9.33753e-05	0.00120373	0.000159024	0.000158923	2.5573e-05		1.95313e-05	0.000146803	0.00025776	0.000202818		0.00159032
IgG1	W24	220	YIC-H220	0.00110259	0.0177143	0.000117217	0.00044685	0.000298072	0.00105997	0.000105994	0.00448161	0.00186138	0.000483293	0.0016636	0.00305854	0.00363386	5.53196e-05	0.000176959	0.000432725	7.91505e-05	0.000151834	0.00196455	6.81514e-05	4.40333e-05	0.000219347	0.000179455	3.76848e-05		5.96273e-05	0.000378115	6.73947e-05	0.0116281		0.000389459
IgG1	W24	237	YIC-H237	0.00100032	0.00250929	0.000450354	0.00339735	0.00021388	0.000138601	0.000339007	0.00156424	0.000209137	0.000393616	0.00397986	0.000472308	0.000454088	0.000267164	6.00289e-05	0.007044	0.000248403	0.000331452	0.000318782	4.48873e-05	4.03432e-05	0.000305049	0.000211433	5.74964e-05		1.95313e-05	0.000106463	0.00036572	0.00157229		0.00111061
IgG1	W24	238	YIC-H238	0.000513397	0.000615858	0.00042477	0.000726708	0.00275331	0.000146838	0.00068598	0.02	0.00593184	0.00268409	0.00216312	0.000451112	0.0152143	0.000205123	0.000422265	0.00360361	0.000151001	0.000644021	0.000457221	0.000120292	8.14205e-05	0.00269132	0.000200625	3.14972e-05		1.95313e-05	0.000208872	0.02	0.000757742		0.000782297
IgG1	W24	243	YIC-H243	0.00300077	0.0021701	0.00114161	0.00174804	0.000568222	0.00288187	0.00343324	0.00385363	0.0149991	0.00172548	0.00496631	0.00517202	0.00205334	8.96544e-05	0.00409858	0.00221959	0.000353628	0.000611486	0.000330243	0.000862922	0.000807786	0.000834023	0.000515739	0.000383255		5.36799e-05	0.000252038	0.00138562	0.000374826		0.000392576
IgG1	W24	311	YIC-H311	5.07805e-05	0.000332623	0.000202335	0.000541085	3.63082e-05	3.09557e-05	3.41249e-05	6.25889e-05	0.000401641	4.91842e-05	0.0199014	5.35455e-05	0.000104683	2.46257e-05	3.47726e-05	6.49907e-05	1.95313e-05	5.8242e-05	6.29109e-05	4.48873e-05	3.45912e-05	5.32086e-05	3.94572e-05	1.99607e-05		1.95313e-05	6.18905e-05	2.89842e-05	0.02		4.80089e-05
IgG1	W24	331	YIC-H331	0.000232691	0.000219685	0.00149751	0.000353471	6.73573e-05	4.42013e-05	3.41249e-05	0.000218861	0.00363125	0.000175105	0.02	0.000580811	0.000460432	9.9282e-05	0.000181621	3.04454e-05	1.95313e-05	2.17449e-05	0.000321066	1.95313e-05	2.63692e-05	0.00113863	3.94572e-05	5.97937e-05		1.95313e-05	4.38877e-05	5.53196e-05	2.34691e-05		0.00103854
IgG1	W24	345	YIC-H345	0.00088501	0.0143685	0.00539138	0.00479826	0.00131993	0.00171168	0.00352781	0.00299181	0.000695211	0.000510625	0.00125954	0.000398915	0.00276897	0.000262583	0.00446626	0.000946792	3.39719e-05	0.000205687	0.000911762	4.48873e-05	0.000121257	0.000125318	0.000971331	2.75157e-05		1.95313e-05	0.000243151	0.00216948	0.00376804		0.000780959
IgG1	W24	355	YIC-H355	0.0014046	0.00362207	0.000625943	0.000384268	0.000266228	4.19305e-05	0.000122056	0.00087832	0.000684799	0.000231159	0.00783291	0.00179418	0.000191451	0.000163625	0.000207522	0.00165877	0.000227826	0.00074103	0.00186111	2.40009e-05	6.82273e-05	0.000125318	0.000101805	3.55954e-05		9.13716e-05	7.73068e-05	0.000182226	0.000539616		0.000422053
IgG1	W24	429	YIC-H429	0.000437239	0.000225799	0.000681564	0.000722581	0.000203543	0.00177037	6.54678e-05	0.0035469	0.00022813	0.000289537	0.00104474	0.00026909	0.00056415	0.00969309	0.00157897	0.00284117	3.39719e-05	0.000157713	0.000670399	2.40009e-05	7.23059e-05	0.00310941	0.000189964	0.00010861		0.000351422	7.19903e-05	0.0119319	9.16561e-05		0.000587163
IgG1	W24	489	YIC-H489	0.000476017	0.000707675	0.000698102	0.000848083	9.45782e-05	0.000106341	4.69409e-05	0.000599652	0.00061817	0.000122199	0.02	0.000501734	0.000223747	3.93454e-05	5.62198e-05	5.96876e-05	6.79388e-05	4.58794e-05	0.000558919	6.81514e-05	9.32743e-05	5.85627e-05	3.94572e-05	0.000106062		0.000119112	0.000225755	2.89842e-05	0.000202818		0.00144577
IgG1	W24	502	YIC-H502	0.000355716	0.000732093	0.00017659	0.000182584	4.61829e-05	5.11441e-05	0.000366718	0.000179487	0.0120268	0.00191797	0.000489732	0.000240518	8.08807e-05	0.00046023	5.62198e-05	5.79273e-05	1.95313e-05	6.73623e-05	0.000425203	6.81514e-05	4.62795e-05	0.000417285	0.000412687	2.17932e-05		1.95313e-05	6.18905e-05	5.83238e-05	7.04633e-05		0.000169189
IgG1	W28	40	YIC-J040	0.00162809	0.000309095	0.00536899	0.0011914	0.00036521	9.06938e-05	0.0039877	0.000526612	0.000229497	0.000367195	0.000796516	0.000254731	0.000516967	4.65901e-05	4.87849e-05	0.00164575	4.18004e-05	3.93402e-05	0.000166017	1.95313e-05	2.90503e-05	4.8012e-05	0.000302486	0.000100997		0.000139693	0.000161468	7.95958e-05	0.000142069		0.00285809
IgG1	W28	43	YIC-J043	0.00129424	0.00198959	4.49825e-05	0.00463167	0.00598227	0.000318579	0.000984528	0.00181475	0.000695211	0.000678065	0.00276472	0.000490996	0.00253168	0.000124577	0.0089003	0.000328069	0.000145038	0.000364965	0.00132735	0.000120292	0.000559389	0.000305049	0.00285597	0.000710713		3.86573e-05	0.00105726	0.000470203	0.00142185		0.000750448
IgG1	W28	44	YIC-J044	0.0105176	0.00501645	0.00470447	0.00167798	0.00836066	0.00270206	0.00195464	0.00261988	0.0043999	0.00123767	0.00728125	0.00209597	0.00139942	0.000261057	0.00352361	0.00219054	0.000128114	0.00141791	0.000365192	0.00500425	0.000703706	0.00103364	0.0076899	4.40989e-05		4.81353e-05	0.000442306	0.000416983	0.00117188		0.0047968
IgG1	W28	47	YIC-J047	0.010776	0.00906476	0.00197141	0.0031166	0.00481951	0.00653403	0.00804251	0.02	0.00232277	0.0033567	0.00367554	0.00511797	0.0150298	0.00223531	0.02	0.00281065	0.000847304	0.00229714	0.00279824	0.000862922	0.000158533	0.00050045	0.00171868	0.000576479		0.000297614	0.000604698	0.00190761	0.00172792		0.00144753
IgG1	W28	51	YIC-J051	0.00145154	0.0129577	0.000375498	0.000776535	0.0022769	0.000568497	0.000577208	0.000776521	0.0009201	0.00402347	0.00090796	0.00406906	0.00120793	0.00943424	0.00593305	0.00535786	0.00454674	0.000597091	0.000755479	0.000379984	0.000904387	0.02	0.00718848	0.000435776		0.000196656	0.0112446	0.00020106	0.0054016		0.000698554
IgG1	W28	57	YIC-J057	0.000194925	0.00220141	0.000497547	0.000363699	0.00111015	0.00112579	0.000144021	0.00103023	0.000257133	0.00134987	0.00356553	0.000337868	0.00127515	3.23638e-05	0.000131323	0.00133724	3.0957e-05	6.8193e-05	0.000152618	1.95313e-05	3.52992e-05	0.000138609	3.94572e-05	2.5573e-05		8.48262e-05	6.18905e-05	0.000229373	7.04633e-05		0.000361773
IgG1	W28	71	YIC-J071	0.00672577	0.00135729	0.000291022	0.000430608	0.000183031	0.000203177	0.000431989	0.000944212	0.000143706	0.000159621	0.02	0.000493676	0.000934606	8.01685e-05	0.000209897	0.000250651	6.9281e-05	8.73506e-05	0.000420325	6.81514e-05	0.000238463	0.00126549	0.000120025	2.94911e-05		1.95313e-05	0.000388568	4.93465e-05	0.000202818		0.000616145
IgG1	W28	117	YIC-J117	0.000235865	0.000332623	0.000365621	0.00246501	0.000479794	4.64946e-05	7.52229e-05	0.0138387	0.000286732	0.00350709	0.00146826	0.00120591	0.000721702	0.000116068	0.00105107	0.00131572	0.000261544	0.000425582	0.000325647	1.95313e-05	0.000214261	6.97011e-05	0.000704297	3.66369e-05		4.85311e-05	0.000261047	4.93465e-05	5.20103e-05		0.00019586
IgG1	W28	118	YIC-J118	0.00138318	0.000899423	0.000555673	0.000298371	0.00135518	0.0001607	0.000379088	0.000703795	0.000128613	0.00189643	0.000422867	0.0069917	0.00029986	7.48195e-05	0.00137311	0.0015302	9.44836e-05	0.000172842	0.00163185	0.000209483	0.000116813	0.000516427	0.000704297	0.000153166		0.000192303	0.000225755	0.00145601	0.00059129		0.000986275
IgG1	W28	147	YIC-J147	0.000556205	0.000764937	0.00208096	0.000161311	0.000303406	3.30953e-05	0.000116659	0.00126862	0.000178556	0.000328043	0.000279077	0.00111389	0.000129291	0.000168029	4.51674e-05	0.000113842	3.83091e-05	3.36654e-05	0.00122716	1.95313e-05	5.39264e-05	5.85627e-05	0.000101805	7.63092e-05		1.95313e-05	0.000261047	6.73947e-05	0.00100448		0.000747818
IgG1	W28	153	YIC-J-153	0.000821796	0.0012551	2.45501e-05	0.000111622	0.000157742	0.000358353	0.000242211	0.000629179	0.000724947	0.02	0.000243321	0.00266153	0.000286937	0.00010484	0.00066966	0.00028511	5.9908e-05	0.000172842	0.000362836	0.000610959	4.62795e-05	0.000488493	0.00050264	7.63092e-05		2.84655e-05	0.000592563	0.000349765	0.00113763		8.14381e-05
IgG1	W28	201	YIC-J-201	0.00365884	0.000409238	0.000438767	0.000513616	0.00017794	0.00047937	0.000130225	0.00114066	0.000101644	0.000190843	0.0126545	0.00128652	0.000252168	0.000191693	3.81558e-05	0.000121216	4.0926e-05	0.00100258	0.000316501	4.48873e-05	0.000100162	0.000282343	0.000200625	2.36648e-05		1.95313e-05	9.42953e-05	0.000251445	0.000236922		0.00105673
IgG1	W28	213	YIC-J-213	0.00206864	0.00488183	0.00377716	0.000336817	0.000118328	0.000350659	0.00027212	0.0011341	0.00299481	0.00321374	0.00533785	0.00482221	0.000378039	0.000514082	0.000219427	0.00154855	0.00585697	0.000159393	0.000254313	1.95313e-05	0.00106081	0.000201279	0.000158923	2.75157e-05		1.95313e-05	0.000154062	0.000305241	0.000186687		0.00132656
IgG1	W28	220	YIC-J-220	0.000635859	0.0150115	9.84205e-05	0.000403096	0.000219066	0.000746021	7.52229e-05	0.00238197	0.00135697	0.000402476	0.00128379	0.0017731	0.00172504	5.15451e-05	0.000151619	0.000445293	6.74917e-05	0.000104062	0.00134	1.95313e-05	2.90503e-05	0.000179938	0.000120025	3.66369e-05		4.43785e-05	0.000298277	5.38217e-05	0.0125849		0.000460986
IgG1	W28	237	YIC-J-237	0.000883196	0.0018629	0.000402807	0.0029798	0.000183031	9.58687e-05	0.00026611	0.0013963	0.000133615	0.000341026	0.00337953	0.000440581	0.0004924	0.000235227	5.81171e-05	0.00606223	0.000216641	0.000257281	0.000203838	6.81514e-05	3.74426e-05	0.000237643	0.000179455	5.29542e-05		1.95313e-05	0.000132736	0.000292557	0.00157229		0.00117847
IgG1	W28	238	YIC-J-238	0.000298487	0.000781479	0.000372605	0.000305648	0.00274686	0.000130428	0.000769789	0.02	0.00686917	0.00230101	0.00177924	0.000594656	0.0047676	0.000173917	0.00034926	0.00331719	0.000126744	0.000404729	0.000716775	0.000120292	6.17936e-05	0.00220344	0.00013909	2.94911e-05		1.95313e-05	0.000225755	0.02	0.000442305		0.000569315
IgG1	W28	243	YIC-J-243	0.00278878	0.00204593	0.0010731	0.00182629	0.000909018	0.00278921	0.00355699	0.00404434	0.0156548	0.00235667	0.00509043	0.00410064	0.00157157	9.9282e-05	0.00393714	0.00245086	0.000386347	0.000588114	0.000430094	0.000862922	0.000448228	0.000867105	0.000663174	0.000402688		5.30854e-05	0.000225755	0.00129558	0.000672422		0.000486469
IgG1	W28	263	YIC-J-263	0.000296865	0.000192746	0.000483289	0.000103559	9.45782e-05	3.30953e-05	4.69409e-05	0.000632142	0.000569806	8.03927e-05	0.00147449	0.000946892	4.71549e-05	5.65882e-05	3.81558e-05	0.00511157	1.95313e-05	8.73506e-05	0.0001109	2.40009e-05	3.8887e-05	5.85627e-05	0.000244672	2.94911e-05		1.95313e-05	9.42953e-05	2.89842e-05	0.000202818		0.00145637
IgG1	W28	268	YIC-J-268	7.53284e-05	0.02	0.000142605	7.21027e-05	5.44508e-05	5.82624e-05	4.9175e-05	0.000112436	0.000185136	6.42893e-05	0.00173085	0.000120456	0.00010166	4.9056e-05	0.000186298	3.37889e-05	1.95313e-05	2.17449e-05	0.000121418	1.95313e-05	3.8887e-05	0.000282343	1.95313e-05	3.14972e-05		1.95313e-05	5.25171e-05	2.34065e-05	2.34691e-05		0.000172468
IgG1	W28	311	YIC-J-311	5.34339e-05	0.000266599	0.000164371	0.000398377	3.44037e-05	2.8847e-05	3.01072e-05	6.0014e-05	0.000255738	3.79646e-05	0.01401	3.86162e-05	7.50766e-05	2.46257e-05	2.82832e-05	5.09265e-05	1.95313e-05	5.08114e-05	6.58409e-05	1.95313e-05	2.90503e-05	4.29848e-05	2.7207e-05	1.95313e-05		1.95313e-05	3.60188e-05	3.18233e-05	0.02		2.42551e-05
IgG1	W28	340	YIC-J-340	0.00111008	0.00144695	5.46638e-05	0.000845963	0.000931863	0.000116962	0.000769789	0.00209967	0.000236355	0.00198282	0.00065916	0.000422261	0.000908011	0.000100668	0.000727252	0.000401541	0.000300243	0.000421231	0.000203838	1.95313e-05	9.4131e-05	0.00130799	0.00194233	4.62821e-05		5.16988e-05	0.000146803	0.000359335	0.000442305		0.000230587
IgG1	W28	345	YIC-J-345	0.000961669	0.00337651	0.00344852	0.00367657	0.00139641	0.00109827	0.00390242	0.00368422	0.000721431	0.000519775	0.00116926	0.00057529	0.00449483	8.55705e-05	0.00115328	0.000748344	3.91803e-05	0.000203157	0.00129585	1.95313e-05	0.000114158	0.000271074	0.00102868	2.5573e-05		1.95313e-05	0.000279427	0.0023334	0.00294258		0.000798423
IgG1	W28	355	YIC-J-355	0.00107828	0.00330139	0.000396875	0.000378644	0.000319449	4.19305e-05	0.000111304	0.00255909	0.000652111	0.0001988	0.00579536	0.00275622	0.000148204	0.000133153	0.00019099	0.00157977	0.000203624	0.000704207	0.00216842	1.95313e-05	6.33909e-05	0.000125318	5.32105e-05	3.35324e-05		8.46278e-05	8.27981e-05	0.000141551	0.000465861		0.000441375
IgG1	W28	401	YIC-J-401	0.000154794	0.000131321	4.29306e-05	0.000617703	4.21665e-05	5.46827e-05	4.69409e-05	0.0003305	0.000460362	0.00471296	0.00403276	0.000183009	0.0003573	5.27979e-05	6.5847e-05	0.00281603	7.1968e-05	6.73623e-05	6.73219e-05	1.95313e-05	9.15649e-05	5.32086e-05	8.45222e-05	1.95313e-05		1.95313e-05	0.000106463	4.04963e-05	0.00059129		3.60057e-05
IgG1	W28	415	YIC-J-415	0.000335994	0.00963344	0.00306814	0.000624745	0.00169726	0.000484176	0.000880082	0.0013791	0.0049173	0.000235259	0.02	0.00061135	0.000685667	0.00031017	7.5796e-05	0.000814831	0.000470172	0.000319463	0.00178613	0.000531304	0.000135636	0.000162477	0.00490679	6.44375e-05		0.000488706	0.000679094	0.000171256	0.000644904		0.00245464
IgG1	W28	429	YIC-J-429	0.000352422	0.000260207	0.000549711	0.000556876	0.000160251	0.00126723	4.9175e-05	0.00312849	0.000185136	0.000264271	0.00103006	0.000212552	0.000443972	0.00764167	0.00134856	0.00212336	2.62629e-05	0.000121641	0.000499876	1.95313e-05	6.5801e-05	0.00262198	0.00013909	8.85106e-05		0.000244623	5.25171e-05	0.00613256	5.20103e-05		0.000426322
IgG1	W28	502	YIC-J-502	0.000528768	0.000534668	0.000181908	0.000335895	3.25252e-05	4.64946e-05	0.000450773	0.000231145	0.0143571	0.00189643	0.000503208	0.000231126	8.18542e-05	0.000555456	5.24705e-05	5.79273e-05	1.95313e-05	7.23499e-05	0.000374649	1.95313e-05	4.32898e-05	0.000568608	0.000608909	2.17932e-05		1.95313e-05	6.18905e-05	4.93465e-05	9.16561e-05		0.000189099
IgG1	W32	43	YIC-K-043	0.00106337	0.00153786	5.13084e-05	0.0031253	0.00419944	0.000211817	0.000641069	0.00153236	0.00050796	0.000696995	0.00179219	0.000271497	0.00193806	0.000133153	0.00769024	0.000362524	0.000237168	0.000607883	0.00107433	1.95313e-05	0.000736745	0.000237643	0.00145187	0.000837405		4.77396e-05	0.000580505	0.000311588	0.00496634		0.000367869
IgG1	W32	57	YIC-K-057	0.000167044	0.00181275	0.000417116	0.000357186	0.000920436	0.000973421	0.00010073	0.00109164	0.000201084	0.00127832	0.00316288	0.000310516	0.00124942	3.46587e-05	0.00013804	0.00118111	3.31086e-05	6.40418e-05	0.000148846	1.95313e-05	3.45912e-05	0.000138609	6.82823e-05	2.17932e-05		7.19287e-05	8.27981e-05	0.000213635	0.000115542		0.000237714
IgG1	W32	71	YIC-K-071	0.00455419	0.00126432	0.000255646	0.000385207	0.000193259	0.000194584	0.00436193	0.001121	0.000141173	0.000144416	0.02	0.000504425	0.00115428	8.82901e-05	0.00019099	0.000220513	6.39185e-05	8.73506e-05	0.000420325	6.81514e-05	0.000284742	0.0013762	0.000169106	3.35324e-05		1.95313e-05	0.000420522	5.53196e-05	0.000202818		0.000546999
IgG1	W32	117	YIC-K-117	0.000210585	0.00038093	0.000403655	0.00197514	0.000460569	5.11441e-05	7.52229e-05	0.00237791	0.000404688	0.00319597	0.00106535	0.00103896	0.000609464	0.000102056	0.00114519	0.00126771	0.000241846	0.000368413	0.000289445	1.95313e-05	0.000197037	8.13512e-05	0.000731896	3.55954e-05		4.81353e-05	0.000208872	5.23268e-05	9.16561e-05		0.000111495
IgG1	W32	118	YIC-K-118	0.00131734	0.000619789	0.00049361	0.000285688	0.00108702	0.000130428	0.00026611	0.000655908	9.44623e-05	0.00171488	0.000328191	0.00575029	0.000263679	5.53196e-05	0.00126694	0.00115781	8.18498e-05	0.000145958	0.000817201	0.000120292	8.81616e-05	0.000389875	0.000476619	0.000124079		0.00018162	0.000252038	0.00114862	0.000236922		0.000617364
IgG1	W32	201	YIC-K-201	0.00355512	0.000304021	0.000384899	0.000325775	0.000352385	0.0012005	0.000103129	0.00101965	9.19495e-05	6.93215e-05	0.0186036	0.0157227	0.00030934	0.000217871	3.93284e-05	0.000217204	2.87987e-05	0.00118422	0.000255357	0.000355485	0.00111747	0.000161222	0.000286452	2.05161e-05		1.95313e-05	0.000168231	0.000257462	0.000464099		0.00079422
IgG1	W32	213	YIC-K-213	0.00203118	0.0032097	0.00412069	0.00025068	8.58244e-05	0.000299221	0.000234796	0.00115818	0.00277937	0.00189794	0.00572778	0.00721435	0.000369792	0.00053767	0.000213708	0.00157416	0.00752881	0.00010095	0.000250096	0.000228548	0.000815719	0.000181636	0.000208918	2.35366e-05		1.95313e-05	0.000230489	0.00030395	0.000369459		0.00121049
IgG1	W32	220	YIC-K-220	0.000556493	0.02	0.000172402	0.000452631	0.00110502	0.000601654	7.77504e-05	0.00338078	0.00116317	0.00078848	0.00275696	0.00228247	0.000490721	6.58757e-05	0.000183724	0.00038583	6.03637e-05	0.000128701	0.00127807	0.000200006	3.60111e-05	0.000270839	0.000286452	5.55505e-05		4.43094e-05	0.000504649	6.64845e-05	0.0147769		0.0003481
IgG1	W32	237	YIC-K-237	0.00111123	0.00155544	0.000519023	0.00333319	0.000214821	0.0001689	0.000289497	0.00167619	0.000158217	0.000420522	0.00515425	0.000535925	0.000630615	0.000244672	6.23927e-05	0.00746275	0.000243624	0.000298452	0.000194026	0.000289594	2.77385e-05	0.000288305	0.000454601	5.55505e-05		1.95313e-05	0.000219672	0.000264319	0.00183379		0.00144058
IgG1	W32	238	YIC-K-238	0.000238885	0.00062716	0.000296708	0.000164778	0.00238212	7.27453e-05	0.000564284	0.02	0.00567236	0.00178069	0.00174854	0.000651777	0.0027391	0.00010768	0.00022585	0.00265732	6.30524e-05	0.000257459	0.000739711	0.000228548	3.26517e-05	0.00180727	0.000184349	2.45723e-05		1.95313e-05	0.000209026	0.02	0.000464099		0.00048269
IgG1	W32	243	YIC-K-243	0.00405197	0.00592921	0.00130797	0.00241911	0.000635637	0.00295826	0.00477414	0.02	0.0148276	0.0113461	0.0158984	0.02	0.00217097	0.000137856	0.00408876	0.00468384	0.000427041	0.00136049	0.000667949	0.00120078	0.000292043	0.00128432	0.000984705	0.00829876		4.45195e-05	0.000504649	0.00266414	0.000992906		0.00075645
IgG1	W32	263	YIC-K-263	0.000235264	0.000182706	0.000451161	8.31415e-05	7.50755e-05	2.08772e-05	2.24903e-05	0.000642407	0.000478819	6.93215e-05	0.00158003	0.000802083	3.06009e-05	4.02129e-05	3.50751e-05	0.00427835	1.95313e-05	4.31066e-05	0.000150957	8.0302e-05	1.99426e-05	3.93169e-05	0.000184349	2.05161e-05		1.95313e-05	5.90825e-05	2.15964e-05	0.000245015		0.00116864
IgG1	W32	311	YIC-K-311	4.77221e-05	0.000307937	9.52948e-05	0.000425005	0.000111055	2.2801e-05	3.21862e-05	5.09706e-05	0.000147187	2.80785e-05	0.014306	0.000249203	6.93647e-05	1.95313e-05	2.32369e-05	4.76699e-05	1.95313e-05	3.1419e-05	8.05631e-05	4.50502e-05	2.2996e-05	3.93169e-05	1.95313e-05	1.95313e-05		1.95313e-05	8.06298e-05	2.15964e-05	0.02		1.95e-05
IgG1	W32	331	YIC-K-331	0.000399904	0.000331695	0.00160971	0.000528471	0.02	0.00903396	4.27045e-05	0.000236182	0.00293316	0.000345827	0.02	0.000513194	0.000278616	0.000204583	0.000262696	0.000121598	1.95313e-05	2.95161e-05	0.00032592	8.0302e-05	1.95313e-05	0.00066211	9.44214e-05	0.000383754		1.95313e-05	0.000130538	6.95276e-05	0.0001745		0.00137733
IgG1	W32	340	YIC-K-340	0.00177817	0.00203188	5.59907e-05	0.00110774	0.00128262	0.000143372	0.000989787	0.00290932	0.000241304	0.00269841	0.000734061	0.000595066	0.00121364	0.000128869	0.000708513	0.00049586	0.000337566	0.00044327	0.000260644	0.000123218	0.000101665	0.00148306	0.00316182	5.0356e-05		4.85391e-05	0.000230489	0.000382394	0.000679319		0.00042547
IgG1	W32	345	YIC-K-345	0.000831404	0.00181059	0.00263684	0.00345175	0.00121853	0.000718317	0.00308905	0.00422485	0.00092504	0.000754256	0.00110889	0.000493835	0.00508954	9.05166e-05	0.000874733	0.000792141	2.25304e-05	0.000155663	0.00177141	0.000123218	0.000115792	0.000202418	0.0010338	2.66852e-05		1.95313e-05	0.000397772	0.00249542	0.00446558		0.00087087
IgG1	W32	355	YIC-K-355	0.0015025	0.00384382	0.000412429	0.000340976	0.000573494	7.82035e-05	0.000143157	0.0109308	0.000843823	0.000293635	0.00577709	0.00218551	0.000141655	0.000242749	0.00022585	0.00149226	0.000673421	0.000720778	0.00170826	0.000172881	0.000499354	0.000499997	0.000115458	3.33305e-05		3.68518e-05	0.0008307	0.00236191	0.00458161		0.0004743
IgG1	W32	401	YIC-K-401	0.00016277	0.00831314	0.00150327	0.00157558	4.98274e-05	0.000357554	5.38804e-05	0.000350037	0.000488829	0.0051625	0.00732458	0.000331555	0.000893938	3.19598e-05	6.73053e-05	0.00411023	4.28769e-05	6.53667e-05	8.44447e-05	8.0302e-05	5.637e-05	3.64745e-05	0.000184349	1.95313e-05		1.95313e-05	0.000130538	2.66378e-05	0.000369459		2.34e-05
IgG1	W32	415	YIC-K-415	0.000338931	0.00990178	0.00305323	0.000695286	0.00210276	0.000611747	0.000787508	0.00122121	0.00490169	0.000222731	0.02	0.000506728	0.000633737	0.000295086	7.23017e-05	0.0014565	0.000429285	0.000345282	0.00146117	0.000919463	0.000111732	0.000137299	0.00464423	5.42396e-05		0.000483839	0.000783862	0.000162819	0.000799084		0.0021208
IgG1	W32	429	YIC-K-429	0.000323865	0.000246873	0.000492524	0.000521889	0.000143432	0.00120963	5.38804e-05	0.00298255	0.0001678	0.000314379	0.000978072	0.000220897	0.000347565	0.00808104	0.00136774	0.00193074	1.95313e-05	0.000107322	0.000495332	0.000147256	7.32507e-05	0.00241223	0.000184349	7.18622e-05		0.000191566	9.63101e-05	0.00572508	0.00011464		0.00053035
IgG1	W32	489	YIC-K-489	0.000308877	0.000482669	0.00047532	0.000610827	8.04098e-05	7.00523e-05	2.72229e-05	0.00036891	0.000456962	0.000237673	0.02	0.000368038	0.000195464	1.95313e-05	3.93284e-05	3.11563e-05	2.32983e-05	2.02628e-05	0.000371143	0.000172881	5.09095e-05	6.41528e-05	5.6052e-05	5.0356e-05		5.89011e-05	0.000230489	1.95313e-05	0.000208465		0.00074945
IgG1	W32	502	YIC-K-502	0.000454088	0.0010111	0.000153871	0.000182001	2.7723e-05	7.4101e-05	0.000438846	0.000461635	0.00996401	0.00217286	0.000535576	0.000364974	5.96643e-05	0.000469428	3.93284e-05	4.05822e-05	1.95313e-05	4.90896e-05	0.000359719	4.50502e-05	3.09965e-05	0.000499997	0.000634818	1.95313e-05		1.95313e-05	5.24637e-05	5.45143e-05	4.63806e-05		0.00015552
IgG1	W36	40	YIC-L-040	0.000891986	0.000217713	0.00270974	0.000521889	0.000149464	3.76471e-05	0.00148733	0.00289676	0.000103408	0.000212858	0.00055508	0.000137992	0.000200409	2.93274e-05	3.50751e-05	0.000655022	2.25304e-05	2.39061e-05	0.000123921	8.0302e-05	1.95313e-05	3.36999e-05	0.000260026	4.28244e-05		4.62057e-05	0.000130538	4.29406e-05	0.000191154		0.00162765
IgG1	W36	43	YIC-L-043	0.000767219	0.00143129	2.36515e-05	0.00272801	0.00458578	0.000156034	0.000431295	0.00119628	0.000486823	0.000720159	0.00192829	0.000234968	0.001648	7.39184e-05	0.00720975	0.000190669	0.000125603	0.000226609	0.000664722	0.000172881	0.000664872	0.000177522	0.00108315	0.000673539		1.95313e-05	0.000862293	0.000213176	0.0011311		0.0003276
IgG1	W36	44	YIC-L-044	0.00779132	0.00642384	0.00285736	0.00247449	0.00572752	0.00864983	0.00172006	0.00285423	0.00569716	0.00268538	0.018483	0.00801952	0.0024742	0.000322502	0.00238555	0.00220171	0.0012761	0.00256662	0.00070365	0.0135633	0.000985079	0.00223861	0.00473398	8.32665e-05		7.04053e-05	0.00154465	0.000788938	0.00294962		0.0021547
IgG1	W36	47	YIC-L-047	0.0156869	0.0173338	0.000640766	0.00376603	0.00570936	0.00726576	0.00426403	0.02	0.00227572	0.00583095	0.00395074	0.0046481	0.02	0.00116992	0.02	0.00451705	0.000874089	0.00283267	0.00828643	0.00139753	0.000265414	0.00113531	0.00707861	0.00100978		0.000344182	0.0021232	0.00526989	0.00183379		0.00103244
IgG1	W36	51	YIC-L-051	0.00255306	0.00291437	5.9727e-05	0.000439843	0.000935719	0.000134018	0.000213223	0.00029101	0.00045894	0.000377631	0.000591043	0.00211867	0.000636862	0.000581986	0.000189675	0.00132387	0.00291701	0.000126555	0.000411707	0.000172881	0.000485444	0.02	0.00203599	0.000181577		0.000100571	0.00753118	0.000156181	0.00150589		0.00064279
IgG1	W36	57	YIC-L-057	0.000133934	0.00212941	0.00624575	0.000285835	0.00630926	0.000976789	0.000472906	0.00113167	0.000217339	0.00130851	0.0058431	0.000343644	0.000899007	0.000354016	0.00206008	0.0012011	3.86471e-05	0.000111581	0.000160283	4.50502e-05	0.000155129	0.00130845	0.000115458	2.05161e-05		0.000326798	0.000139652	0.000794568	0.0001745		0.00124812
IgG1	W36	71	YIC-L-071	0.0168777	0.00172844	0.000245305	0.000418673	0.000263165	0.000218746	0.00607157	0.00114112	0.000155049	0.000262897	0.02	0.000716082	0.00195388	0.00010768	0.000244199	0.00046264	4.80345e-05	0.000105195	0.000594524	0.00120078	0.000186978	0.00266058	0.000483932	4.78094e-05		1.95313e-05	0.00140154	6.34603e-05	0.00127613		0.00069897
IgG1	W36	117	YIC-L-117	0.000199453	0.000307937	0.000244118	0.00153861	0.000375849	3.99403e-05	6.85937e-05	0.00101227	0.000406212	0.00271145	0.000911854	0.00110886	0.000703256	6.7469e-05	0.000828037	0.00105375	0.000189415	0.000262984	0.000221632	0.000123218	0.000186978	7.08557e-05	0.000696845	2.88508e-05		2.61345e-05	0.00027538	4.29406e-05	8.89182e-05		9.87e-05
IgG1	W36	118	YIC-L-118	0.00116974	0.000364041	0.000343175	0.000164778	0.000802562	8.37531e-05	0.000136355	0.000484382	7.53565e-05	0.00144622	0.000207094	0.00544256	0.000135902	4.59771e-05	0.000908155	0.000656278	4.28769e-05	7.15646e-05	0.00105779	0.000147256	4.37837e-05	0.000262153	0.000340818	8.32665e-05		0.000111805	0.000168231	0.000917839	0.000245015		0.00040741
IgG1	W36	147	YIC-L-147	0.000275459	0.000702501	0.0013527	7.99829e-05	0.000198974	2.08772e-05	6.5593e-05	0.000946384	0.000101959	0.000164707	0.000166865	0.000532668	9.39471e-05	9.05166e-05	2.70153e-05	5.95145e-05	1.95313e-05	1.95313e-05	0.000952733	8.0302e-05	3.09965e-05	4.22239e-05	0.000115458	4.40567e-05		1.95313e-05	0.000148976	3.73423e-05	0.000926464		0.00082214
IgG1	W36	153	YIC-L-153	0.000650812	0.000740879	1.95313e-05	6.15726e-05	0.000122657	0.000263698	0.000170782	0.000650899	0.000437289	0.02	0.000189721	0.00254455	0.000191772	5.49597e-05	0.000761532	0.000190669	3.61422e-05	0.000117987	0.000229313	0.000355485	2.93584e-05	0.000314721	0.000313397	4.28244e-05		1.95313e-05	0.00037223	0.000162819	0.000514742		5.5e-05
IgG1	W36	201	YIC-L-201	0.00601714	0.000149484	0.000223901	0.000184747	0.000173965	0.00106745	7.16209e-05	0.000543517	3.33501e-05	4.7322e-05	0.00923513	0.00386245	0.000200409	6.7469e-05	3.09663e-05	9.38279e-05	1.95313e-05	0.000671415	0.0001174	0.000172881	0.000490078	7.42701e-05	0.000234164	2.05161e-05		1.95313e-05	6.59898e-05	0.000174484	0.000284077		0.00114019
IgG1	W36	213	YIC-L-213	0.0105953	0.00216012	0.00355126	0.000256484	0.000105337	0.000508206	0.000170782	0.000979215	0.0022567	0.00133834	0.00513326	0.00445456	0.000344806	0.000461423	0.0001719	0.00129395	0.00671888	0.000107322	0.000239652	8.0302e-05	0.00062817	0.000177522	0.000160527	2.15081e-05		1.95313e-05	0.000188261	0.000278065	0.000464099		0.00162508
IgG1	W36	220	YIC-L-220	0.000701605	0.0174337	9.32404e-05	0.000226743	0.000463849	0.000500376	7.77504e-05	0.00176666	0.000972357	0.000453009	0.00173308	0.00136622	0.000541557	5.1924e-05	0.000142851	0.00026259	4.45866e-05	7.98905e-05	0.000938895	0.000355485	2.61375e-05	0.00016934	0.000313397	5.55505e-05		2.76801e-05	0.000707341	5.30436e-05	0.011112		0.00023137
IgG1	W36	237	YIC-L-237	0.000887791	0.00166452	0.000445262	0.00244522	0.000161645	0.0114332	0.00024203	0.00128113	0.000207226	0.000314379	0.004129	0.000411379	0.00533655	0.000210267	6.23927e-05	0.00560771	0.000181797	0.000239811	0.000337106	4.50502e-05	1.95313e-05	0.000202418	0.000313397	4.78094e-05		1.95313e-05	0.000148976	0.000226746	0.00166686		0.0011524
IgG1	W36	238	YIC-L-238	0.000316361	0.000526876	0.000286999	0.000222006	0.00219544	0.000302815	0.000526122	0.02	0.00464083	0.00168875	0.00142974	0.000552256	0.0023553	0.000260105	0.000268892	0.00346092	8.31825e-05	0.000365446	0.000697131	0.000123218	6.66048e-05	0.00161503	0.000208918	3.79936e-05		1.95313e-05	0.000168231	0.02	0.000369459		0.0004743
IgG1	W36	243	YIC-L-243	0.00273414	0.00689729	0.00114055	0.00164323	0.000587278	0.00259253	0.00404385	0.00915074	0.0112361	0.00599039	0.00726402	0.0113677	0.00147981	8.04814e-05	0.00344368	0.00304831	0.00032563	0.000930343	0.000331503	0.00083005	0.000230256	0.000849919	0.000573687	0.00779626		3.6444e-05	0.000450305	0.00135444	0.000567527		0.00049389
IgG1	W36	263	YIC-L-263	0.000147396	0.000112317	0.000424293	0.000122706	6.46711e-05	1.95313e-05	2.24903e-05	0.000362607	0.0004629	5.43873e-05	0.00124942	0.000712674	2.90186e-05	3.4654e-05	3.50751e-05	0.00425339	1.95313e-05	2.76288e-05	7.29754e-05	1.95313e-05	1.95313e-05	7.08557e-05	0.000196545	2.05161e-05		1.95313e-05	6.59898e-05	1.95313e-05	0.000208465		0.00112254
IgG1	W36	268	YIC-L-268	0.000297689	0.02	0.000121327	8.47297e-05	6.46711e-05	8.37531e-05	7.77504e-05	0.00124625	0.000161399	4.7322e-05	0.00205549	0.000125467	0.000199171	4.02129e-05	0.000408015	2.78408e-05	1.95313e-05	2.48298e-05	0.001956	0.000100864	2.77385e-05	0.000279557	5.6052e-05	3.33305e-05		1.95313e-05	0.000148976	1.95313e-05	0.00015851		0.00022877
IgG1	W36	311	YIC-L-311	3.46722e-05	0.000284634	9.95568e-05	0.000308692	0.000119737	1.95313e-05	2.24903e-05	3.83628e-05	0.000116639	2.80785e-05	0.0109385	3.16667e-05	4.49415e-05	1.95313e-05	1.96479e-05	3.79714e-05	1.95313e-05	5.3119e-05	5.85536e-05	0.000100864	1.99426e-05	5.13039e-05	2.40866e-05	1.95313e-05		1.95313e-05	8.06298e-05	2.66378e-05	0.0121176		1.95e-05
IgG1	W36	331	YIC-L-331	0.000648789	0.00044797	0.000778897	0.000387267	0.00231845	0.00588204	3.47461e-05	0.000127483	0.00220629	0.000127987	0.02	0.00189669	0.00224498	6.7469e-05	0.000131469	3.11563e-05	1.95313e-05	1.95313e-05	0.00026862	4.50502e-05	1.95313e-05	0.000227769	3.9122e-05	0.000145058		1.95313e-05	0.000130538	3.73423e-05	8.89182e-05		0.00090696
IgG1	W36	340	YIC-L-340	0.00129023	0.000969918	3.58361e-05	0.000598449	0.000813045	8.09672e-05	0.000702503	0.00157683	0.000161399	0.00148236	0.00043932	0.000263591	0.00102446	0.000100755	0.00038879	0.000295591	0.000194001	0.000286239	0.000167372	4.50502e-05	5.91339e-05	0.000798054	0.00162189	3.56401e-05		2.8069e-05	0.000112966	0.000213176	0.000369459		0.00018145
IgG1	W36	345	YIC-L-345	0.000542583	0.00107359	0.00179403	0.00285901	0.000872544	0.000455752	0.00231759	0.00293449	0.000873753	0.000518693	0.000808656	0.00037418	0.00306717	5.1924e-05	0.00068207	0.000412357	1.95313e-05	0.000112648	0.00121581	6.16519e-05	6.66048e-05	0.000153172	0.00071248	2.05161e-05		1.95313e-05	0.000241472	0.00173606	0.00255711		0.00057812
IgG1	W36	355	YIC-L-355	0.000925629	0.0040669	0.0002659	0.000297723	0.000243697	8.37531e-05	0.000103129	0.00364384	0.000556036	0.000366993	0.02	0.00130193	0.000152131	9.56119e-05	0.000166029	0.000905065	0.000385831	0.00065387	0.00166907	4.50502e-05	7.61273e-05	0.000145196	0.000115458	2.66852e-05		3.0028e-05	0.000518502	0.000338673	0.00142772		0.00100223
IgG1	W36	401	YIC-L-401	0.00159802	0.00156684	0.00032176	0.00268685	3.18277e-05	6.60597e-05	4.00077e-05	0.000268031	0.000583048	0.00404492	0.00380337	0.000220897	0.00493081	1.95313e-05	5.28443e-05	0.00232598	3.53132e-05	3.72101e-05	0.000119562	1.95313e-05	5.09095e-05	3.93169e-05	7.45611e-05	1.95313e-05		1.95313e-05	0.000112966	3.73423e-05	0.000464099		1.95e-05
IgG1	W36	403	YIC-L-403	5.88514e-05	0.0011157	0.000537859	0.000206962	2.7723e-05	0.000241037	2.72229e-05	0.00366867	0.00034558	5.43873e-05	0.00157624	3.50398e-05	0.02	3.74062e-05	4.8223e-05	0.00122595	2.4071e-05	0.000366568	0.000339915	8.0302e-05	2.14577e-05	2.83682e-05	0.000208918	2.99526e-05		1.95313e-05	0.02	0.000203033	0.00039227		0.00063576
IgG1	W36	415	YIC-L-415	0.000312616	0.00912265	0.00287696	0.000570491	0.00167078	0.000541704	0.000779765	0.00113923	0.00486525	0.000183704	0.02	0.000468209	0.00102097	0.000285336	7.23017e-05	0.00177559	0.000394694	0.00033187	0.00125602	0.000577854	0.000158286	0.000117935	0.00405296	5.29368e-05		0.000459092	0.000647603	0.000146263	0.000622402		0.00205014
IgG1	W36	429	YIC-L-429	0.000130601	0.000664589	0.000170705	0.0011844	0.000329041	0.00053379	3.73541e-05	0.00224019	0.00696959	7.71447e-05	0.00315123	0.000161194	0.000141655	3.74062e-05	0.000160187	0.000137789	0.000540556	0.000465986	0.000337106	1.95313e-05	8.38749e-05	0.000129485	9.44214e-05	1.95313e-05		4.13839e-05	9.63101e-05	0.000129854	0.000347227		6.74e-05
IgG1	W36	489	YIC-L-489	0.000357867	0.0014257	0.000710596	0.000663089	6.98272e-05	8.65606e-05	2.72229e-05	0.000397422	0.000482818	9.75905e-05	0.02	0.00033759	0.000204133	1.95313e-05	4.37145e-05	2.78408e-05	2.4071e-05	1.95313e-05	0.000323136	8.0302e-05	4.4664e-05	5.13039e-05	6.51249e-05	5.0356e-05		5.78092e-05	0.000139652	1.95313e-05	0.0001745		0.00071581
IgG1	W36	502	YIC-L-502	0.000310746	0.00355426	0.000148042	0.000154058	2.00916e-05	0.000326348	0.000465326	0.000287936	0.00634856	0.00156701	0.000404588	0.000220897	5.21709e-05	0.00044543	6.23927e-05	5.58318e-05	1.95313e-05	3.72101e-05	0.000339915	1.95313e-05	2.2996e-05	0.000481652	0.000313397	1.95313e-05		1.95313e-05	9.63101e-05	8.81265e-05	8.89182e-05		0.00020552
IgG1	W4	40	YIB-040	0.00299474	0.000816351	0.0142538	0.000670893	0.000994347	0.000373086	0.0136589	0.000881696	0.000636819	0.00157067	0.00130373	0.000881299	0.000476807	0.000223512	0.000172554	0.00499334	0.000196127	0.000101826	0.000334201	0.000573637	4.04377e-05	0.000121071	0.00162985	0.000357815		0.000235782	0.00213017	0.000391284	0.00103623		0.00873044
IgG1	W4	43	YIB-043	0.00198618	0.00262885	0.000108568	0.0067553	0.00597142	0.000583464	0.0019233	0.00332192	0.00150383	0.00145336	0.002444	0.00057977	0.00390492	0.000276073	0.0118325	0.000457869	0.000232783	0.00079742	0.00147493	0.00134453	0.000840099	0.000630773	0.00433583	0.00100842		6.4706e-05	0.00303312	0.000868804	0.00421646		0.00116705
IgG1	W4	44	YIB-044	0.02	0.00184418	0.00806283	0.00138329	0.00504022	0.0028233	0.00233394	0.00280163	0.000644208	0.000782735	0.00801285	0.00135516	0.000482435	0.000348134	0.00225949	0.00158169	0.00024578	0.000591	0.000281154	0.00200526	0.00100987	0.00132216	0.00718888	6.83352e-05		5.78477e-05	0.000843481	0.000371696	0.00258452		0.00569583
IgG1	W4	47	YIB-047	0.00699045	0.0034309	0.000715033	0.00313746	0.00284433	0.00580514	0.00484179	0.02	0.00148304	0.00271241	0.00519615	0.00123776	0.0143044	0.000686852	0.0130668	0.0028906	0.000541637	0.00175911	0.000984896	0.00183861	0.000143343	0.000502455	0.00232407	0.000790724		0.000332157	0.000963443	0.000811012	0.0012782		0.00205309
IgG1	W4	51	YIB-051	0.00121546	0.0118732	0.000166324	0.00103777	0.00132725	0.000479543	0.000833758	0.000435993	0.000699993	0.000318598	0.000945009	0.00596641	0.00138113	0.000737304	0.000326607	0.00243761	0.00360492	0.000268449	0.000879931	0.000718618	0.00116841	0.02	0.00573279	0.000775936		0.000498882	0.02	0.000170562	0.00520484		0.00139282
IgG1	W4	71	YIB-071	0.02	0.00206352	0.000789256	0.000849076	0.000544878	0.00036917	0.00141841	0.00117916	0.000224999	0.00168291	0.02	0.00107499	0.00198946	0.000308879	0.00065713	0.000584385	0.0003178	0.000195396	0.000612932	0.000793353	8.20198e-05	0.00206119	0.000611609	9.58248e-05		6.23245e-05	0.00169603	0.000111458	0.00136394		0.00190325
IgG1	W4	117	YIB-117	0.000381345	0.000570962	0.000712942	0.00101638	0.0008108	0.000107065	0.000154888	0.0035948	0.000279454	0.00627184	0.00153564	0.00153359	0.000888042	0.000313529	0.00110069	0.00164867	0.000740267	0.000601907	0.000578631	0.000573637	0.000400709	0.000181642	0.00149665	8.78804e-05		0.000110597	0.00116507	8.97337e-05	0.000452478		0.000402384
IgG1	W4	118	YIB-118	0.00261241	0.000556995	0.00160663	0.000291808	0.00173214	0.000169802	0.000172236	0.000983621	0.000169431	0.00419293	0.000625923	0.0105874	0.000533515	0.000164507	0.00158819	0.00141012	0.000123941	0.000171711	0.0014829	0.000718618	0.000453052	0.00116325	0.00104986	0.000177488		0.000274645	0.000491184	0.000618	0.000684977		0.00150093
IgG1	W4	147	YIB-147	0.00160135	0.00236959	0.0107947	0.000257492	0.00112177	0.000103294	0.000722615	0.00364466	0.000263197	0.000882543	0.0007193	0.0100735	0.000426568	0.000413842	0.000208061	0.000324166	8.5065e-05	8.75257e-05	0.000893743	0.000436079	0.000107348	0.000211106	0.000569398	0.000235857		5.03546e-05	0.00100362	0.000152825	0.00193061		0.00562347
IgG1	W4	153	YIB-153	0.00204924	0.00225197	5.31885e-05	0.000158377	0.0002931	0.000489473	0.000806025	0.00131972	0.00346253	0.02	0.000441112	0.00691948	0.000434889	0.000271348	0.00102126	0.000442391	8.44793e-05	0.000208142	0.00303144	0.000573637	5.23794e-05	0.00135984	0.000486522	9.58248e-05		4.25243e-05	0.00888708	0.000461106	0.000960715		0.000323036
IgG1	W4	201	YIB-201	0.00262034	0.00118587	0.00133747	0.000195573	0.000268912	0.000233181	0.000440673	0.00160637	0.00021032	0.000295489	0.02	0.00408776	0.000259144	0.000144392	0.000367799	8.30607e-05	6.81551e-05	0.000488181	0.000245402	0.00118321	0.000173207	0.000141573	0.000784233	5.68921e-05		1.96104e-05	0.00128685	0.000279935	0.00119499		0.00255341
IgG1	W4	213	YIB-213	0.0012544	0.00132545	0.00926245	0.000316516	0.000256797	0.000607658	0.000746483	0.0014669	0.00221551	0.00119797	0.00494185	0.00254122	0.000759362	0.00153184	0.00132659	0.00189073	0.00352909	0.000195396	0.000163986	0.000869351	0.000407405	0.000437871	0.000784233	6.64109e-05		4.19207e-05	0.000863411	0.000255383	0.00103623		0.00315639
IgG1	W4	220	YIB-220	0.00191892	0.016693	0.000351135	0.00103301	0.000759893	0.00260352	0.000266252	0.00791893	0.00391046	0.00130678	0.00210596	0.00306763	0.000903848	0.000301888	0.000769937	0.000873309	0.00011567	0.000764987	0.0125124	0.000869351	7.95122e-05	0.000799758	0.000784233	9.98191e-05		0.000189112	0.0018609	0.000152825	0.02		0.00147569
IgG1	W4	237	YIB-237	0.00258079	0.00306196	0.00145668	0.00569867	0.000694124	0.000150707	0.000674776	0.00210364	0.000293863	0.000912013	0.00792882	0.00125655	0.0010788	0.000716326	0.000271197	0.0174159	0.000634411	0.00102435	0.000240394	0.00102455	5.84586e-05	0.000630773	0.000960783	0.000169203		5.36563e-05	0.000843481	0.000778388	0.00345428		0.00257497
IgG1	W4	238	YIB-238	0.000533127	0.000841172	0.000658996	0.00032744	0.00242271	0.00020431	0.00188278	0.02	0.00772891	0.00194274	0.00229281	0.000324182	0.00245523	0.00553656	0.00105434	0.0066869	0.000107409	0.000393189	0.000356028	0.00134453	8.45326e-05	0.00107059	0.00131815	0.000122003		3.5273e-05	0.00165491	0.00290467	0.0033231		0.00110265
IgG1	W4	243	YIB-243	0.02	0.00592212	0.0046179	0.00357676	0.00237533	0.0134176	0.0135893	0.0159108	0.02	0.0043503	0.02	0.0104415	0.00583721	0.000386828	0.02	0.00734538	0.00103227	0.0019604	0.000907612	0.0016727	0.000438261	0.00185163	0.0049889	0.0016324		0.000446915	0.0010842	0.00593116	0.00173188		0.00212628
IgG1	W4	263	YIB-263	0.000730595	0.000896234	0.000773514	0.000145129	0.000220358	6.22365e-05	0.000137452	0.000102257	0.00065346	0.000318598	0.00230464	0.000222155	9.05595e-05	0.000211374	0.000129474	0.00667905	1.99156e-05	0.000187907	0.000105927	0.000436079	2.22378e-05	0.000141573	0.000697267	6.44931e-05		1.96104e-05	0.000453131	4.52644e-05	0.000817541		0.00257497
IgG1	W4	311	YIB-311	0.000208778	0.000584983	0.000505218	0.000463159	6.68607e-05	0.000137379	6.66827e-05	0.000148004	0.000372715	0.000185542	0.02	0.000188913	0.000227723	0.0001595	0.000186797	0.000152851	1.95313e-05	9.94647e-05	0.000107953	0.000436079	3.80919e-05	0.000121071	0.000173144	3.15082e-05		1.95313e-05	0.000685168	3.35182e-05	0.000307546		6.67785e-05
IgG1	W4	331	YIB-331	0.000369366	0.000767103	0.00259639	0.000583673	0.000177653	0.000103294	6.66827e-05	0.000199564	0.0025586	0.000538269	0.02	0.000898955	0.000701917	0.00024278	0.000643823	5.70395e-05	2.29768e-05	4.2123e-05	0.00067976	0.00030818	3.34524e-05	0.00590797	0.000157759	0.000160937		2.71143e-05	0.000304679	0.000134723	0.00022543		0.00222575
IgG1	W4	340	YIB-340	0.00304782	0.00225197	0.000116972	0.00143894	0.0015516	0.000264083	0.00168945	0.00712477	0.000532617	0.00644771	0.00109874	0.00202347	0.00174052	0.000404863	0.00176453	0.000738281	0.000679618	0.00118901	0.000400661	0.000869351	0.000351297	0.00290484	0.00428154	8.78804e-05		0.000168569	0.00190222	0.000701897	0.00193061		0.00124061
IgG1	W4	345	YIB-345	0.00209079	0.00158567	0.0030432	0.00238257	0.00344465	0.000279573	0.00554658	0.00457345	0.000907054	0.00136764	0.00172346	0.00135516	0.00499098	0.000218666	0.000489923	0.00076619	7.68803e-05	0.00042492	0.00104216	0.000718618	0.000229501	0.000382135	0.00395107	6.44931e-05		3.46683e-05	0.00177839	0.0076438	0.00862606		0.00202896
IgG1	W4	355	YIB-355	0.00358206	0.00389987	0.000907763	0.000655677	0.00165579	0.000328154	0.000513965	0.0022299	0.0026474	0.000912013	0.02	0.00409868	0.000582466	0.00066995	0.000882413	0.00155648	0.000560725	0.00119229	0.00142343	0.00150786	0.000367296	0.000410055	0.000916403	0.000119974		0.000173303	0.00100362	0.0005455	0.00224683		0.00305514
IgG1	W4	401	YIB-401	0.00136812	0.000456321	0.000109809	0.000599677	0.000128575	0.000217771	0.000350006	0.000914216	0.000634973	0.000841375	0.0054908	0.00107134	0.000280267	0.000129147	0.000243251	0.00110964	0.000298915	0.000209199	0.000250436	0.00094646	0.000461128	0.000211106	0.0015189	9.18449e-05		2.92272e-05	0.00153181	0.000113822	0.00213902		0.000123964
IgG1	W4	403	YIB-403	0.000249167	0.0031699	0.00211344	0.000475557	9.7761e-05	0.000913301	0.000379003	0.00385149	0.000629441	0.00026081	0.0027137	0.00014141	0.02	0.000589003	0.000298977	0.00242403	7.45485e-05	0.000454595	0.000268249	0.000869351	6.70644e-05	0.00017172	0.00109451	0.000111878		5.09554e-05	0.00118533	0.000656122	0.000653517		0.00129789
IgG1	W4	415	YIB-415	0.00111263	0.00495404	0.0131594	0.000614674	0.00232815	0.000754613	0.00203726	0.00486514	0.00908363	0.000491956	0.02	0.00185204	0.00160196	0.000989404	0.000229211	0.00100516	0.00156942	0.000448664	0.00339376	0.00200526	0.00039268	0.000382135	0.02	0.000111878		0.00105868	0.00202641	0.00030821	0.00154295		0.00874769
IgG1	W4	429	YIB-429	0.00165632	0.00103914	0.00284921	0.00134868	0.00068815	0.010147	0.000432484	0.00778359	0.000622073	0.00094745	0.00233231	0.000650144	0.00260757	0.02	0.00302211	0.00380849	8.97557e-05	0.000341328	0.00113707	0.00399879	0.000240026	0.00498032	0.00193732	0.000442217		0.00178379	0.00136831	0.0034864	0.00213902		0.00274795
IgG1	W4	489	YIB-489	0.000900754	0.00329271	0.00139821	0.00219588	0.000262856	0.00036917	0.000111121	0.00121389	0.00121885	0.000642726	0.02	0.00156514	0.000499377	0.000164507	0.000267713	0.000193908	7.68803e-05	0.000118128	0.00312312	0.000869351	0.000230816	0.000220841	0.000446003	0.000452774		0.000377926	0.00248482	5.63312e-05	0.000887813		0.00189858
IgG1	W4	502	YIB-502	0.000961005	0.00139641	0.000862199	0.000342389	9.46744e-05	8.82631e-05	0.000976026	0.000419259	0.02	0.000776881	0.000729005	0.000586429	0.000183759	0.00122106	0.000281633	0.000110913	3.03647e-05	0.000171711	0.000288967	0.00118321	0.000224244	0.00086835	0.00167408	6.06779e-05		3.01335e-05	0.00126652	5.63312e-05	0.000923937		0.00124061
IgG1	W6	40	YIC-A-040	0.00276725	0.00101334	0.02	0.000748981	0.000921943	0.000337903	0.0126904	0.000888903	0.000670159	0.00137985	0.0015107	0.000714671	0.000485253	0.000169499	0.000143894	0.00396658	0.00016299	7.77959e-05	0.000511535	0.000503807	3.80919e-05	0.00013137	0.0013405	0.00030094		0.000205657	0.00144997	0.000352001	0.000817541		0.00653735
IgG1	W6	43	YIC-A-043	0.00202006	0.00306196	0.000114787	0.00977903	0.00736244	0.00057944	0.0024341	0.00369808	0.00183298	0.00160174	0.00450824	0.000589762	0.00435656	0.000261868	0.0141174	0.000586825	0.000282389	0.000879253	0.0023996	0.000573637	0.000947244	0.000795189	0.00471005	0.00122647		6.4111e-05	0.00282135	0.00111978	0.0033231		0.0010359
IgG1	W6	44	YIC-A-044	0.0103046	0.00309556	0.00450855	0.00106286	0.00391066	0.00213156	0.00175369	0.00212249	0.000752688	0.000503529	0.00613015	0.000807761	0.000306869	0.000213808	0.00167614	0.00132789	0.000154703	0.000389214	0.000296833	0.000718618	0.000706548	0.000886664	0.00549932	4.57415e-05		3.5273e-05	0.000341119	0.000296136	0.0012782		0.00433621
IgG1	W6	47	YIC-A-047	0.0100615	0.0043588	0.000912168	0.00423702	0.00444422	0.00758159	0.00679498	0.02	0.00184819	0.00399141	0.00758465	0.00153359	0.02	0.00094846	0.02	0.00357579	0.000692923	0.00241205	0.00130283	0.0023397	0.000184946	0.000644483	0.00383902	0.00105496		0.000437198	0.00130719	0.000932763	0.00163618		0.00146732
IgG1	W6	51	YIC-A-051	0.000950584	0.00567781	0.000117597	0.000828631	0.0011431	0.000341805	0.000634787	0.000385836	0.000897227	0.000208729	0.00103155	0.00369781	0.00103432	0.000524186	0.000229211	0.00196489	0.00299679	0.00019326	0.000835438	0.00030818	0.000753625	0.0187715	0.00460413	0.000476001		0.000363929	0.0117118	0.000174946	0.00213902		0.000983202
IgG1	W6	57	YIC-A-057	0.000383341	0.00352169	0.00147025	0.000469353	0.00235509	0.000985558	0.000416076	0.00200588	0.000485653	0.00186607	0.00447255	0.000494027	0.00305293	8.78021e-05	0.000401921	0.00178281	4.52571e-05	0.000131824	0.000187067	0.000193064	4.9966e-05	0.000307025	0.00025639	3.49831e-05		0.000232507	0.000199198	0.000399092	0.000307546		0.00114417
IgG1	W6	71	YIC-A-071	0.02	0.00354275	0.000701792	0.00091103	0.000568754	0.000563365	0.00171352	0.001709	0.000265006	0.00271241	0.02	0.00104224	0.00752013	0.000247568	0.00069036	0.000680541	0.000269992	0.000177133	0.000603528	0.00030818	0.000395356	0.00269746	0.000367235	6.44931e-05		4.58412e-05	0.000943389	0.000125511	0.000684977		0.00191027
IgG1	W6	117	YIC-A-117	0.000357384	0.000718392	0.00171774	0.00140004	0.000724006	9.57671e-05	0.000137452	0.00232739	0.000474855	0.00650372	0.00158575	0.00142051	0.000884889	0.000247568	0.0022384	0.00164867	0.000736007	0.000571191	0.000774844	0.00024878	0.000372635	0.000151693	0.00104986	6.06779e-05		9.70192e-05	0.000645963	8.22784e-05	0.000188834		0.000439175
IgG1	W6	118	YIC-A-118	0.00317221	0.0011965	0.00178746	0.000454917	0.00242271	0.000300917	0.000249319	0.00118493	0.00031542	0.00548587	0.000931772	0.0145637	0.000735063	0.000247568	0.00250432	0.00221593	0.000180744	0.000231244	0.00188909	0.00102455	0.000572163	0.00181221	0.00171822	0.000290423		0.000352085	0.000803707	0.000832167	0.00103623		0.00240767
IgG1	W6	147	YIC-A-147	0.00126308	0.00361326	0.0100265	0.000325452	0.00109438	8.82631e-05	0.000634787	0.00355768	0.000376292	0.000806167	0.00075493	0.00629808	0.000466979	0.000462798	0.000179682	0.000340663	9.26916e-05	7.28644e-05	0.00190631	0.00030818	9.84369e-05	0.000230538	0.000446003	0.000240045		4.22225e-05	0.000744279	0.000192304	0.00163618		0.0034457
IgG1	W6	153	YIC-A-153	0.00225701	0.00451069	6.6946e-05	0.000213843	0.000404372	0.000717577	0.000912855	0.00159792	0.00449839	0.02	0.00064518	0.00662553	0.000596995	0.000375502	0.00134661	0.00063097	0.000103872	0.000294959	0.00183772	0.00217237	7.4514e-05	0.00164154	0.00149665	0.00024214		7.77267e-05	0.0071276	0.000556961	0.00414435		0.000343193
IgG1	W6	201	YIC-A-201	0.00206876	0.001446	0.000975186	0.000188866	0.000202083	0.000137379	0.000325028	0.0012567	0.00023231	0.00016813	0.0189512	0.00235271	0.000201783	8.78021e-05	0.000172554	5.43923e-05	5.14819e-05	0.00060786	0.000469923	0.00030818	0.000138172	4.36628e-05	0.00032919	2.81005e-05		1.95313e-05	0.000268811	0.000263603	0.000452478		0.0019954
IgG1	W6	213	YIC-A-213	0.000961005	0.00221517	0.00683914	0.000385579	0.000244666	0.000589505	0.000658795	0.00151015	0.00382242	0.00123413	0.0054908	0.0032444	0.000629174	0.00122915	0.000908858	0.00219566	0.00359991	0.00016517	0.000323415	0.00030818	0.000353962	0.000410055	0.000406209	5.31386e-05		2.77177e-05	0.000415404	0.000316226	0.000506457		0.00182223
IgG1	W6	220	YIC-A-220	0.000973527	0.02	0.000226422	0.000582609	0.000467223	0.00196601	0.000240828	0.0038321	0.00211633	0.000806167	0.00144344	0.00205742	0.000596995	0.000134244	0.0004291	0.000639604	7.92152e-05	0.000397161	0.00314364	0.000193064	3.92628e-05	0.000447123	0.00032919	5.31386e-05		0.000101945	0.000843481	8.72621e-05	0.0145671		0.0015777
IgG1	W6	237	YIC-A-237	0.00189267	0.00445731	0.00122298	0.00502305	0.000628438	0.000141183	0.000666788	0.00201279	0.000288464	0.000876656	0.00782457	0.00101329	0.000833237	0.000640261	0.000236237	0.015481	0.000581041	0.000840243	0.000426318	0.000573637	5.72379e-05	0.000649052	0.000784233	0.000165068		4.40326e-05	0.000626427	0.000682817	0.00443618		0.00247339
IgG1	W6	238	YIC-A-238	0.000613374	0.000831228	0.000535028	0.000256517	0.00184759	0.000143087	0.00136292	0.02	0.0079488	0.00133717	0.00204086	0.000170971	0.00198946	0.00222608	0.000660456	0.00407536	9.32792e-05	0.000292929	0.00056013	0.00030818	7.32683e-05	0.000795189	0.000611609	6.44931e-05		1.96104e-05	0.000304679	0.002415	0.000887813		0.000473799
IgG1	W6	243	YIC-A-243	0.0126823	0.00542129	0.0028131	0.00268879	0.00183793	0.00789112	0.0120234	0.00979463	0.02	0.00362819	0.0196702	0.00832484	0.00545931	0.000332042	0.0160637	0.00550666	0.000872304	0.00162964	0.00102417	0.00134453	0.000337983	0.00160774	0.00338049	0.00134312		0.000315446	0.00104387	0.00419204	0.00154295		0.00178572
IgG1	W6	263	YIC-A-263	0.000710298	0.000836198	0.000728284	0.000830897	0.000171535	5.12403e-05	9.34376e-05	9.86825e-05	0.000819493	0.00026081	0.00228493	0.000213047	7.46526e-05	0.000181916	0.000107722	0.00558759	0.000181928	0.00013634	0.000173125	0.00030818	0.000422151	0.000121071	0.000446003	4.94206e-05		1.95313e-05	0.000304679	3.94991e-05	0.000401312		0.00241551
IgG1	W6	268	YIC-A-268	9.8059e-05	0.02	0.000392463	0.000100189	9.7761e-05	8.26521e-05	7.56356e-05	0.000153209	0.000465865	6.25099e-05	0.00235611	0.000147286	0.00021732	7.73131e-05	0.000298977	5.43923e-05	1.95313e-05	3.67614e-05	0.000240394	0.000193064	5.23794e-05	0.000368131	0.000101384	2.81005e-05		1.95313e-05	0.000378049	2.04872e-05	0.000155269		0.000395395
IgG1	W6	311	YIC-A-311	9.8059e-05	0.000547715	0.000494722	0.000373476	6.68607e-05	6.77759e-05	3.953e-05	0.000128799	0.000437149	7.44582e-05	0.02	0.000135555	0.000170954	7.20479e-05	0.000143894	0.000125844	1.95313e-05	8.5109e-05	0.000103912	2.34619e-05	3.00243e-05	5.57699e-05	7.67733e-05	2.47688e-05		1.95313e-05	0.000165731	1.95313e-05	0.000188834		4.6828e-05
IgG1	W6	331	YIC-A-331	0.000403961	0.000803033	0.00259871	0.00073253	0.000227717	0.000100837	9.58351e-05	0.000563791	0.00231046	0.000595385	0.02	0.00158779	0.000805075	0.000247188	0.000719541	5.83196e-05	1.95313e-05	3.36886e-05	0.00100627	0.000303434	2.91242e-05	0.00515049	0.000169523	0.000183312		1.95313e-05	0.000419179	0.000145775	0.00024986		0.00272218
IgG1	W6	340	YIC-A-340	0.00194444	0.00289715	9.20072e-05	0.00146	0.00209241	0.000213505	0.00126336	0.00550818	0.000601152	0.00502603	0.000963528	0.00120492	0.00169755	0.000353518	0.00133441	0.000702294	0.000599564	0.00085615	0.000564335	0.000677359	0.000269904	0.00260586	0.00347613	6.56354e-05		0.000156486	0.000813029	0.000625679	0.0013798		0.000908438
IgG1	W6	345	YIC-A-345	0.00136961	0.00152433	0.00290622	0.00190068	0.00264439	0.000202056	0.00396896	0.00337343	0.000957206	0.000959331	0.00139952	0.000935709	0.00380969	0.000140939	0.000294348	0.000654856	4.83532e-05	0.000331696	0.00152016	0.000303434	0.000139729	0.000254395	0.0023511	3.19225e-05		1.95313e-05	0.000909869	0.00492961	0.00728285		0.00170032
IgG1	W6	355	YIC-A-355	0.0020618	0.00473073	0.000755511	0.000673661	0.001119	0.00038185	0.000433981	0.00146191	0.00171205	0.000472472	0.0193902	0.00227365	0.000459876	0.000475807	0.000616181	0.00175886	0.000387019	0.00114435	0.00281145	0.000552127	0.000201154	0.000245319	0.000512118	7.26977e-05		0.000134917	0.000283136	0.000355857	0.00129333		0.00185393
IgG1	W6	401	YIC-A-401	0.000480866	0.000658864	5.00472e-05	0.000765176	7.12059e-05	0.000120636	0.000188302	0.000617108	0.000562577	0.000590267	0.00422081	0.000554693	0.00067448	0.00019022	0.0003924	0.00180853	0.000218757	0.000218442	0.000273205	0.00156679	0.000332398	0.000162219	0.00119744	4.83706e-05		1.95313e-05	0.000974793	5.07006e-05	0.00225004		0.00012813
IgG1	W6	403	YIC-A-403	0.000146015	0.00307441	0.00139399	0.000506976	4.72013e-05	0.00058525	0.000228445	0.0030335	0.000601152	0.000152396	0.00212606	6.24804e-05	0.02	0.00032246	0.000227978	0.00187883	5.41298e-05	0.00032658	0.000400786	0.000303434	3.13916e-05	0.000114389	0.000615418	6.21339e-05		1.95313e-05	0.000465371	0.000453766	0.00034082		0.000911842
IgG1	W6	415	YIC-A-415	0.000513759	0.0178535	0.00817189	0.000514959	0.00193821	0.000857968	0.00160461	0.00274797	0.00450547	0.000328599	0.02	0.00107673	0.001383	0.000702627	0.000155975	0.000848418	0.00113024	0.000358102	0.00237194	0.00143873	0.00023309	0.000254395	0.0105888	8.34171e-05		0.000739234	0.00130301	0.00028274	0.000895212		0.00559058
IgG1	W6	429	YIC-A-429	0.00096252	0.000840645	0.00251597	0.00123957	0.000471222	0.00638712	0.000228445	0.00585959	0.000616291	0.000533955	0.0019097	0.000389467	0.00155755	0.02	0.00233376	0.00294452	5.28503e-05	0.000263977	0.00132889	0.000803162	0.000147094	0.00352092	0.000856015	0.000281371		0.00134483	0.000283136	0.00305473	0.00039099		0.00159169
IgG1	W6	489	YIC-A-489	0.000630672	0.00166673	0.000933464	0.00182899	0.000198114	0.000182885	8.69932e-05	0.000889374	0.000928683	0.00031829	0.02	0.000908452	0.000298598	8.17495e-05	0.000125525	0.0001663	2.53684e-05	6.26974e-05	0.00105	0.000552127	0.000197468	0.000133727	0.000237572	0.000232276		0.0002854	0.000653342	2.86409e-05	0.00024986		0.00199777
IgG1	W6	502	YIC-A-502	0.000603258	0.00100709	0.00067264	0.000302095	4.72013e-05	6.8708e-05	0.000652883	0.000299628	0.02	0.00169628	0.00070334	0.000355682	0.000161894	0.000893844	0.000185798	7.54793e-05	1.95313e-05	0.00013627	0.00047345	0.000677359	0.00012869	0.000716509	0.00107831	3.8376e-05		1.95313e-05	0.000373378	3.36938e-05	0.000500325		0.00100889
IgG1	W8	40	YIC-B-040	0.00197362	0.000765586	0.00797618	0.000642345	0.000696421	0.000223017	0.00661366	0.000727553	0.0004808	0.000830929	0.00102979	0.000457434	0.000336989	0.000120684	9.78014e-05	0.00253421	9.76157e-05	5.97992e-05	0.000388669	0.000179571	2.57536e-05	0.000114389	0.000856015	0.000207767		0.000188247	0.000764881	0.000239502	0.00039099		0.0051295
IgG1	W8	43	YIC-B-043	0.00146931	0.00251129	7.62942e-05	0.0064125	0.00538773	0.000435233	0.00165813	0.00248019	0.00120333	0.00110891	0.003534	0.00041772	0.00314373	0.000199866	0.00944514	0.000498043	0.000194131	0.000613145	0.0015628	0.00092948	0.000748776	0.00055344	0.00334674	0.000945594		4.604e-05	0.00165271	0.000801841	0.00279792		0.00108031
IgG1	W8	44	YIC-B-044	0.00858963	0.00266086	0.00518481	0.00110785	0.00364735	0.00209669	0.00170833	0.00210011	0.000774659	0.000585149	0.00630339	0.00086326	0.00029992	0.000214217	0.00169432	0.00144864	0.00015426	0.000494177	0.000309765	0.00105625	0.000725405	0.00101515	0.00444046	3.8376e-05		2.35186e-05	0.000343083	0.000309878	0.00120907		0.00432476
IgG1	W8	47	YIC-B-047	0.00829773	0.0040102	0.000758311	0.00364191	0.00405953	0.00612109	0.00502746	0.02	0.00154929	0.00331829	0.00551622	0.00142295	0.0157571	0.000826983	0.0139734	0.00347516	0.000670782	0.00198868	0.00129043	0.00208089	0.000153234	0.000605101	0.0024663	0.000899244		0.000432604	0.00100736	0.00088643	0.00165202		0.00160454
IgG1	W8	51	YIC-B-051	0.000843717	0.00421516	0.000118395	0.000917874	0.00102815	0.000341145	0.000652883	0.000353665	0.000865111	0.00018367	0.000969542	0.00297213	0.000989576	0.000488353	0.000218328	0.00171665	0.00270422	0.000212898	0.00082673	0.000552127	0.000741393	0.0129348	0.00375037	0.00049251		0.000293465	0.00998927	0.000207497	0.00235618		0.000751409
IgG1	W8	57	YIC-B-057	0.00033032	0.0043787	0.0012782	0.00055394	0.00217139	0.000994765	0.000333142	0.00160338	0.000510793	0.00174965	0.004128	0.000534572	0.00246199	7.91065e-05	0.000386359	0.0018071	3.07034e-05	0.000126406	0.000242623	0.000241527	4.29246e-05	0.000308368	0.000203508	3.19225e-05		0.000225485	0.000253519	0.000442561	0.000316894		0.00101242
IgG1	W8	71	YIC-B-071	0.0165288	0.00348966	0.000593551	0.000866991	0.00700258	0.000594378	0.00127342	0.0014494	0.000273233	0.00136897	0.02	0.000975271	0.00479476	0.000226072	0.00091804	0.000569858	0.000273823	0.00020172	0.000704226	0.000179571	0.000468156	0.0027808	0.000408886	5.17705e-05		2.83466e-05	0.00100736	9.40816e-05	0.000621171		0.00146594
IgG1	W8	117	YIC-B-117	0.000451602	0.000916356	0.00132694	0.00133285	0.000923106	0.000100837	0.000130313	0.00342138	0.000467481	0.00576756	0.00160269	0.00144253	0.000849238	0.000329155	0.00128373	0.00175039	0.000694981	0.000616955	0.000959597	0.000241527	0.000323827	0.000171608	0.00129924	5.51993e-05		0.000104545	0.000558777	8.06895e-05	0.000271403		0.000624351
IgG1	W8	118	YIC-B-118	0.00196318	0.00108903	0.00146875	0.000405456	0.00170754	0.00028524	0.000204468	0.000913717	0.000252743	0.00352736	0.000605016	0.0104115	0.000543812	0.00019022	0.00185196	0.00166642	0.000134506	0.000185847	0.00187348	0.000552127	0.000326276	0.00122912	0.00123141	0.000232276		0.000296304	0.000434535	0.000689924	0.00082282		0.00182174
IgG1	W8	147	YIC-B-147	0.00110519	0.00203097	0.00706106	0.000291144	0.000842484	6.8708e-05	0.000452332	0.00276385	0.000256168	0.000595385	0.000581171	0.00428813	0.000411572	0.000377608	0.000132353	0.000321546	5.73181e-05	5.97992e-05	0.00172858	0.000427501	7.26496e-05	0.000162219	0.000374524	0.000190829		1.95313e-05	0.000653342	0.000141561	0.00189285		0.00204622
IgG1	W8	153	YIC-B-153	0.00144771	0.00185779	2.69714e-05	0.00015976	0.000307432	0.000363374	0.000550042	0.0012496	0.00245636	0.02	0.000473675	0.00275832	0.000530206	0.000237838	0.00093496	0.000452105	6.4283e-05	0.000239254	0.00139332	0.00220976	5.46992e-05	0.00104503	0.000821709	0.000119904		4.21951e-05	0.0033124	0.000363464	0.00174687		0.000296747
IgG1	W8	201	YIC-B-201	0.00191121	0.00109872	0.000951422	0.000240251	0.000217912	9.68532e-05	0.000306431	0.001217	0.000176006	0.000152396	0.0160304	0.00162124	0.000241915	7.3802e-05	0.000125525	3.59804e-05	3.07034e-05	0.00118927	0.000646339	0.000552127	0.000134821	8.46167e-05	0.000443278	2.5685e-05		1.95313e-05	0.000312997	0.000237517	0.000293751		0.00264178
IgG1	W8	213	YIC-B-213	0.000817869	0.00118144	0.00529492	0.000355783	0.000211341	0.000451751	0.000514105	0.00128932	0.0027039	0.000969622	0.0040679	0.00215716	0.000562906	0.000941188	0.000581436	0.00171945	0.00305405	0.000160292	0.0004129	0.000303434	0.00029565	0.000361669	0.000443278	4.16699e-05		1.95313e-05	0.000403866	0.000251375	0.000559345		0.00216771
IgG1	W8	220	YIC-B-220	0.000940158	0.02	0.000205679	0.000659506	0.000459375	0.0018055	0.000180159	0.00384293	0.00225	0.000738696	0.00145231	0.00173615	0.000649518	0.000130853	0.000434419	0.000659592	7.36776e-05	0.000415989	0.00265531	0.000427501	4.99662e-05	0.000466829	0.000374524	5.17705e-05		9.90451e-05	0.000621704	8.51796e-05	0.02		0.00106229
IgG1	W8	237	YIC-B-237	0.0019611	0.00439769	0.00107171	0.0059355	0.000622375	0.000184807	0.000677444	0.00209607	0.000313854	0.00117105	0.00693288	0.00101199	0.000969115	0.000629213	0.000224766	0.0124581	0.00052016	0.000809615	0.000612898	0.000803162	4.99662e-05	0.000592203	0.000770202	0.000142151		3.42163e-05	0.000558777	0.000675247	0.00414071		0.00160454
IgG1	W8	238	YIC-B-238	0.000457092	0.00127472	0.000540901	0.00024925	0.00198015	0.000175183	0.00141068	0.02	0.00771499	0.00121257	0.00188054	0.000177532	0.00187623	0.00132558	0.000523113	0.00434304	6.86814e-05	0.00034494	0.000814436	0.000992813	5.46992e-05	0.00075496	0.000546552	5.86545e-05		1.95313e-05	0.000574463	0.00218757	0.000895212		0.000736992
IgG1	W8	243	YIC-B-243	0.00932725	0.00453129	0.00286886	0.00216381	0.00156677	0.00647174	0.0116878	0.00835182	0.0141914	0.00320603	0.0141469	0.00699219	0.00406911	0.000320223	0.0125363	0.00465375	0.000792972	0.00129969	0.00100627	0.00150273	0.000304228	0.00146216	0.00279399	0.00121369		0.000292518	0.000700997	0.0035862	0.0018437		0.00208545
IgG1	W8	263	YIC-B-263	0.00055394	0.000499293	0.000575541	0.000387573	0.000230973	2.94416e-05	8.69932e-05	0.00010422	0.000666967	0.000173257	0.0016977	0.000199621	5.40599e-05	0.000145951	7.64773e-05	0.00412434	6.61711e-05	0.000100955	0.000174736	0.000303434	0.000134821	8.46167e-05	0.000374524	3.8376e-05		1.95313e-05	0.000312997	3.86448e-05	0.000444183		0.00228548
IgG1	W8	268	YIC-B-268	9.13856e-05	0.02	0.000293105	0.000100594	0.000101186	7.8816e-05	9.14277e-05	0.000171959	0.000367516	5.74457e-05	0.00245596	0.00018857	0.000253757	8.96419e-05	0.000362089	4.05519e-05	1.95313e-05	2.16429e-05	0.000180956	0.000303434	4.29246e-05	0.000405686	0.000101681	9.4259e-05		1.95313e-05	0.000224166	2.86409e-05	0.00017193		0.000309063
IgG1	W8	311	YIC-B-311	8.34575e-05	0.000580913	0.000472288	0.000312046	7.12059e-05	5.23766e-05	5.01469e-05	0.000113149	0.000354139	7.88218e-05	0.02	0.000128027	0.000171057	5.7737e-05	0.0001048	0.00010584	1.95313e-05	7.12342e-05	9.86053e-05	0.000303434	2.24245e-05	8.46167e-05	0.000101681	2.26647e-05		1.95313e-05	0.000224166	1.95313e-05	0.000138053		2.62331e-05
IgG1	W8	331	YIC-B-331	0.000411299	0.000562692	0.00228226	0.000572971	0.000136876	8.28408e-05	7.80339e-05	0.000463651	0.00235694	0.000400628	0.02	0.00130986	0.000576578	0.000185372	0.000581436	4.05519e-05	1.95313e-05	2.52184e-05	0.000903815	5.37647e-05	1.95313e-05	0.00346048	0.000169523	0.000123598		1.95313e-05	0.000283136	8.96431e-05	0.000107678		0.00186318
IgG1	W8	340	YIC-B-340	0.00144379	0.00208929	6.89878e-05	0.00115722	0.00142101	0.000161654	0.000925833	0.00387819	0.000429198	0.00333016	0.000754021	0.000773742	0.00119666	0.000251843	0.000903932	0.000527469	0.000477069	0.000708152	0.000337115	0.000427501	0.000176578	0.00190173	0.00249917	5.86545e-05		0.000111158	0.00059018	0.000455631	0.00097009		0.000618229
IgG1	W8	345	YIC-B-345	0.00136961	0.00160547	0.00266897	0.00223274	0.00247942	0.000190567	0.00347941	0.00332584	0.000969739	0.00088224	0.00141502	0.000911475	0.00344557	0.000125779	0.000275578	0.000686855	4.89975e-05	0.000341891	0.0016952	0.000179571	0.000144639	0.000281478	0.00220254	2.87735e-05		1.95313e-05	0.000877512	0.00478013	0.00593308		0.00150731
IgG1	W8	355	YIC-B-355	0.00194236	0.00404725	0.000787118	0.000677709	0.000923106	0.000205876	0.000321727	0.00145119	0.00132981	0.000359496	0.0162399	0.00181495	0.000384862	0.000429313	0.000552344	0.00182137	0.000338783	0.00105421	0.00266269	0.000614668	0.000156919	0.000222511	0.000460483	5.86545e-05		0.000141089	0.000195096	0.000317586	0.000621171		0.00204866
IgG1	W8	403	YIC-B-403	0.000140223	0.0022714	0.00129973	0.000625212	3.86576e-05	0.000481073	0.000220487	0.00288321	0.000574301	0.000110499	0.00229304	7.0647e-05	0.02	0.000261114	0.000179218	0.00194274	3.86109e-05	0.00033578	0.000340151	0.000303434	3.13916e-05	0.000104585	0.000546552	4.50027e-05		2.07828e-05	0.000373378	0.000406935	0.000209226		0.00119839
IgG1	W8	415	YIC-B-415	0.000480866	0.0165567	0.00818773	0.000530939	0.00205305	0.000645496	0.00143075	0.00285545	0.0050713	0.000338903	0.02	0.000902409	0.00137987	0.000653163	0.000152625	0.00115366	0.00108621	0.000398154	0.00216659	0.00150273	0.000208526	0.000254395	0.00988338	7.98289e-05		0.000676863	0.00140246	0.000292463	0.000895212		0.0141039
IgG1	W8	429	YIC-B-429	0.00111086	0.000765586	0.00244273	0.00122868	0.000535763	0.00634181	0.000256053	0.00743918	0.000555883	0.000605621	0.00227286	0.000409234	0.00158983	0.02	0.00269719	0.00314992	5.79541e-05	0.000283017	0.00135462	0.000677359	0.000193782	0.00371937	0.000890295	0.00033426		0.0013403	0.000403866	0.00329041	0.000293751		0.00256013
IgG1	W8	489	YIC-B-489	0.000643472	0.00138381	0.0008174	0.00121129	0.000143845	0.00016746	8.69932e-05	0.00075456	0.00087565	0.000225229	0.02	0.000717626	0.000261658	7.91065e-05	0.000111751	0.000139102	1.95313e-05	5.68717e-05	0.000780679	0.000365408	0.000276036	0.000104585	0.000271715	0.000160815		0.000214746	0.000621704	2.34508e-05	0.000293751		0.00122867
IgG1	W8	502	YIC-B-502	0.000420467	0.000765586	0.000511649	0.000222226	3.86576e-05	5.64803e-05	0.00054646	0.000290022	0.02	0.00294932	0.000566263	0.000252287	0.000137054	0.000769061	0.000139145	5.24761e-05	1.95313e-05	0.000110005	0.000394728	0.000552127	6.66365e-05	0.000544811	0.000684251	2.87735e-05		1.95313e-05	0.000312997	2.86409e-05	0.00024986		0.000847867
IgG1	W0	513	YIA-513	0.000265262	0.00162529	0.0034169	0.000280006	0.000268912	0.000779417	6.66827e-05	0.000591274	0.000234134	0.000923816	0.00158575	0.000536705	0.000434889	0.000167005	9.31363e-05	0.000155286	2.71619e-05	6.78846e-05	0.00338319	5.54449e-05	4.04377e-05	0.000196426	0.000205255	3.49831e-05		1.95313e-05	0.00116507	4.52644e-05	0.000188834		0.00191261
IgG1	W4	513	YIB-513	0.000393321	0.00163096	0.00270507	0.000262375	0.000256797	0.000615741	8.45526e-05	0.000570845	0.000206636	0.000829631	0.00137327	0.000477716	0.00039898	0.000129147	7.84774e-05	0.000150413	2.5056e-05	9.23293e-05	0.00174892	0.00030818	4.27991e-05	0.00017172	0.000292196	4.21057e-05		1.95313e-05	0.0021094	4.52644e-05	0.00035299		0.00208466
IgG1	W6	513	YIC-A-513	0.000224081	0.00104556	0.00212297	0.000276198	0.000171279	0.00052132	6.89332e-05	0.000444863	0.000197252	0.00045196	0.00121189	0.000227304	0.000350262	7.64574e-05	5.82249e-05	0.000129898	1.95313e-05	4.63611e-05	0.0043573	0.000303434	3.13916e-05	0.000114389	0.000169523	2.5685e-05		1.95313e-05	0.000893681	2.86409e-05	0.000209226		0.00150107
IgG1	W8	513	YIC-B-513	0.00020331	0.000935384	0.00235022	0.000275201	0.000157645	0.00057247	5.9656e-05	0.000451127	0.000206023	0.000307975	0.00115094	0.000199621	0.000309175	7.3802e-05	5.07539e-05	0.000140411	1.95313e-05	4.4821e-05	0.00338257	0.000179571	2.68728e-05	0.000114389	0.000169523	2.26647e-05		1.95313e-05	0.000958537	2.86409e-05	0.000138053		0.00220571
IgG1	W10	513	YIC-C513	0.0003044	0.000935384	0.00229246	0.00031304	0.000211341	0.000674717	5.01469e-05	0.000473041	0.00019373	0.000276996	0.00122411	0.000183049	0.000358235	8.96419e-05	4.31496e-05	0.000156007	1.95313e-05	4.4821e-05	0.00293214	1.95313e-05	2.79964e-05	7.4393e-05	0.000169523	1.95313e-05		1.95313e-05	0.000877512	2.86409e-05	0.000122423		0.00178984
IgG1	W12	513	YIC-D513	0.000439396	0.00104984	0.00296036	0.000381463	0.000189184	0.000782749	6.34688e-05	0.000527029	0.000287339	0.000321915	0.00125451	0.000264358	0.000406703	9.89772e-05	5.59035e-05	0.000244541	2.32615e-05	6.74699e-05	0.00350178	5.15511e-05	3.10039e-05	0.000138106	0.000230746	3.09541e-05		1.95313e-05	0.00111169	5.47995e-05	0.000410333		0.00226194
IgG1	W16	513	YIC-F513	0.000352422	0.000576867	0.00203268	0.000262319	9.92613e-05	0.000671442	4.69409e-05	0.000378103	0.000153908	0.000151982	0.000884948	0.000625327	0.00026599	3.69865e-05	4.87849e-05	0.000192649	1.95624e-05	4.17867e-05	0.00262095	1.95313e-05	3.60105e-05	6.40635e-05	6.82823e-05	2.36648e-05		1.95313e-05	0.000604698	3.18233e-05	9.16561e-05		0.00146879
IgG1	W24	513	YIC-H513	0.000242226	0.000925168	0.00155921	0.000262319	6.73573e-05	0.000792393	4.69409e-05	0.000352845	0.000113784	0.000100804	0.000879207	0.000619729	0.000363379	7.88261e-05	0.000402021	0.000146317	2.03896e-05	4.75211e-05	0.00148747	1.95313e-05	3.60105e-05	5.32086e-05	5.32105e-05	2.08719e-05		1.95313e-05	0.00050986	0.000267239	7.04633e-05		0.000836575
IgG1	W28	513	YIC-J-513	0.000300109	0.00052329	0.00147435	0.000278472	6.29944e-05	0.000756286	3.01072e-05	0.000329107	0.000123639	0.000114969	0.000762602	0.000818102	0.000240737	7.48195e-05	9.64946e-05	0.000102841	1.95313e-05	3.77137e-05	0.00147775	1.95313e-05	3.74426e-05	5.32086e-05	5.32105e-05	1.95313e-05		1.95313e-05	0.000453339	5.23268e-05	7.04633e-05		0.000675683
IgG1	W32	513	YIC-K-513	0.00017662	0.000688228	0.00150441	0.000216344	5.22305e-05	0.000529841	2.24903e-05	0.000257372	9.76414e-05	0.000146116	0.000581209	0.000480995	0.000243381	4.8929e-05	2.70153e-05	9.18758e-05	1.95313e-05	1.95313e-05	0.00186716	4.50502e-05	1.95313e-05	0.000386188	3.9122e-05	1.95313e-05		1.95313e-05	0.000504649	2.4087e-05	7.71506e-05		0.00060623
IgG1	W36	513	YIC-L-513	0.000228041	0.02	0.0109228	0.00020323	5.9614e-05	0.00246017	3.73541e-05	0.000294088	0.000248243	0.00169486	0.000995607	0.000729738	0.00223404	0.00463151	0.000901466	0.000283436	2.4071e-05	6.43381e-05	0.00504433	3.06552e-05	2.06972e-05	0.000219273	9.44214e-05	1.95313e-05		1.95313e-05	0.000560672	2.4087e-05	0.000143197		0.00311691
IgG1	Neg control	Neg control	TRC072	0.000246672	0.00354791	1.95313e-05	0.00102062	0.000244777	0.000305628	8.15623e-05	0.000256243	0.000346706	0.000210329	0.00240654	0.000568843	7.33235e-05	3.50034e-05	3.05665e-05	0.000158123	5.6697e-05	0.000105179	0.000785839	0.000195491	0.000240974	0.000329137	0.000190252	1.95313e-05		1.95313e-05	0.00117807	2.93886e-05	0.000115415		0.000210433
IgG1	Neg control	Neg control	TRC001	0.00193605	0.000312564	0.000221025	0.000323771	0.000136562	4.64662e-05	0.000188839	0.000231494	3.54372e-05	6.20802e-05	0.000195283	0.000219026	5.42199e-05	2.77875e-05	0.000106862	0.000965395	2.86245e-05	3.54783e-05	0.000234307	0.000158657	2.81297e-05	4.47867e-05	0.000108133	1.95313e-05		1.95313e-05	7.66269e-05	3.44529e-05	0.000159109		1.95313e-05
IgG1	Neg control	Neg control	TRC002	0.000304897	0.000277826	1.95313e-05	3.59732e-05	1.95313e-05	2.45722e-05	1.95313e-05	8.76671e-05	1.95313e-05	2.83686e-05	2.09962e-05	2.09269e-05	0.000297762	1.95313e-05	1.95313e-05	1.98021e-05	1.95313e-05	1.95313e-05	1.95313e-05	6.70401e-05	3.16857e-05	1.95313e-05	3.0203e-05	1.95313e-05		1.95313e-05	6.03451e-05	1.95313e-05	3.24434e-05		1.95313e-05
IgG1	Neg control	Neg control	TRC003	8.31935e-05	0.000875029	1.95313e-05	0.000279831	3.27821e-05	7.22615e-05	3.69348e-05	0.000142629	0.000130461	0.0155732	0.00221221	0.000472318	0.00108941	5.24997e-05	7.03111e-05	6.91059e-05	3.46385e-05	4.3149e-05	0.000380037	0.000121437	6.97427e-05	0.000115874	0.000118656	4.05644e-05		1.95313e-05	0.000160002	3.10808e-05	0.000483024		2.28829e-05
IgG1	Neg control	Neg control	TRC004	0.000251528	0.00182079	1.95313e-05	0.000783853	4.35195e-05	0.000154673	0.000113875	0.000281854	6.36062e-05	9.72163e-05	0.000254766	9.12738e-05	6.56935e-05	5.42083e-05	0.000100484	0.00011982	1.95313e-05	2.81578e-05	8.35411e-05	0.000210191	3.16857e-05	0.000133849	0.00027857	2.81468e-05		1.95313e-05	0.000174508	3.52933e-05	0.000491199		0.000130578
IgG1	Neg control	Neg control	TRC005	0.000332395	0.000380041	1.95313e-05	9.32984e-05	0.000160505	0.000149653	0.000331829	0.000156554	9.52252e-05	0.000410534	0.00036883	0.000261348	0.000574306	0.000148892	0.000181482	0.0019653	2.91475e-05	0.000183987	7.8652e-05	0.000964085	6.82045e-05	0.000453925	0.000781757	9.89836e-05		2.3296e-05	0.000592023	0.000127598	0.00149792		8.04741e-05
IgG1	Neg control	Neg control	TRC006	6.36909e-05	5.22655e-05	2.31038e-05	3.90751e-05	1.95313e-05	1.95313e-05	2.87328e-05	2.82532e-05	4.28739e-05	2.83686e-05	0.00044116	2.81416e-05	0.00154548	0.00159544	0.000566175	0.000217696	1.95313e-05	1.95313e-05	1.95313e-05	0.000113897	2.60181e-05	2.91203e-05	3.0203e-05	1.95313e-05		1.95313e-05	5.08347e-05	3.61326e-05	6.3624e-05		1.95313e-05
IgG1	Neg control	Neg control	TRC007	9.91663e-05	0.000240278	1.95313e-05	0.000100881	5.40021e-05	5.03446e-05	0.000116308	0.000255534	0.000120037	6.9523e-05	0.000185703	0.000334461	0.000651448	0.000662732	0.000159006	5.53077e-05	1.95313e-05	2.35343e-05	5.0241e-05	0.00134353	6.36083e-05	4.98222e-05	0.000180208	2.40639e-05		1.95313e-05	0.000211341	3.44529e-05	0.000356737		2.49852e-05
IgG1	Neg control	Neg control	TRC008	5.17283e-05	0.000335436	1.95313e-05	0.000577593	2.72978e-05	2.0137e-05	2.87328e-05	0.000389062	0.000323895	3.58765e-05	0.00161759	8.04621e-05	3.69769e-05	0.000140183	4.94377e-05	2.41916e-05	1.95313e-05	2.16758e-05	0.000357993	7.51503e-05	2.81297e-05	4.98222e-05	6.49057e-05	1.95313e-05		2.38557e-05	0.000124407	2.25844e-05	6.3624e-05		1.95313e-05
IgG1	Neg control	Neg control	TRC009	2.85166e-05	8.667e-05	1.95313e-05	2.98234e-05	2.17174e-05	0.000257624	2.59771e-05	4.92474e-05	1.95313e-05	4.713e-05	4.24587e-05	0.00107939	5.13472e-05	0.000306159	1.95313e-05	6.81307e-05	1.95313e-05	1.95313e-05	2.90421e-05	9.86543e-05	2.04818e-05	1.95313e-05	1.95313e-05	1.95313e-05		1.95313e-05	5.71515e-05	1.95313e-05	0.00166692		1.95313e-05
IgG1	Neg control	Neg control	TRC010	0.00290023	0.000564192	1.95313e-05	0.000231895	0.000439213	5.55128e-05	8.6624e-05	0.000146805	9.39156e-05	5.08747e-05	0.000356969	9.12738e-05	0.000115926	0.000485601	9.19336e-05	0.000122143	3.07165e-05	2.99971e-05	0.000656643	9.09253e-05	8.68486e-05	5.97045e-05	8.67841e-05	2.20369e-05		1.95313e-05	0.00029473	2.429e-05	0.000159109		2.49852e-05
IgG1	Neg control	Neg control	TRC011	0.00177649	0.000401733	1.95313e-05	0.000162356	6.42703e-05	2.8407e-05	4.7714e-05	0.000643248	6.0948e-05	0.00030482	0.0162174	0.000320765	0.00103417	0.000805121	8.11675e-05	0.000290609	0.000140105	6.16683e-05	0.000182226	0.000158657	2.53182e-05	0.000115874	0.000220079	1.95313e-05		1.95313e-05	7.33315e-05	0.000112443	0.000205335		1.95313e-05
IgG1	Neg control	Neg control	TRC012	0.00108091	9.86334e-05	6.76146e-05	0.000549113	0.000266026	1.95313e-05	2.32111e-05	3.73396e-05	7.0233e-05	9.17054e-05	3.02431e-05	0.000852053	5.42199e-05	1.95313e-05	1.95313e-05	2.95814e-05	1.95313e-05	1.95313e-05	0.000301943	0.000158657	2.672e-05	2.36052e-05	1.95313e-05	1.95313e-05		1.95313e-05	5.08347e-05	1.95313e-05	0.000121488		1.95313e-05
IgG1	Neg control	Neg control	TRC013	4.48647e-05	7.49299e-05	1.95313e-05	0.000101967	2.17174e-05	1.95313e-05	8.40976e-05	3.52397e-05	1.95313e-05	2.83686e-05	6.64806e-05	4.1134e-05	3.69769e-05	2.41353e-05	1.95313e-05	0.00015353	1.95313e-05	1.95313e-05	2.34748e-05	8.30995e-05	0.000107051	0.000102194	4.21722e-05	2.00213e-05		1.95313e-05	5.71515e-05	0.000356847	4.2498e-05		1.95313e-05
IgG1	Neg control	Neg control	TRC014	0.000119183	0.000187019	8.27112e-05	0.000236999	4.35195e-05	1.95313e-05	6.61537e-05	0.00011759	3.9499e-05	3.963e-05	0.000567554	9.97685e-05	0.000154361	0.00101464	8.97874e-05	0.000241582	1.95313e-05	2.16758e-05	5.70564e-05	0.000955591	0.00027583	2.91203e-05	0.000220079	1.95313e-05		0.000134876	0.00417144	3.7808e-05	0.000282439		0.000135493
IgG1	Neg control	Neg control	TRC015	3.45425e-05	0.000337204	1.95313e-05	3.59732e-05	4.08611e-05	1.95313e-05	6.09384e-05	5.62488e-05	7.0233e-05	3.58765e-05	6.4995e-05	0.00610875	0.00235955	2.96029e-05	2.83469e-05	8.35804e-05	1.95313e-05	2.26056e-05	0.000118665	9.86543e-05	2.672e-05	3.44598e-05	5.36825e-05	2.3049e-05		1.95313e-05	4.77137e-05	9.86403e-05	0.000109401		1.95313e-05
IgG1	Neg control	Neg control	TRC016	2.93772e-05	0.000281275	1.95313e-05	9.87121e-05	3.54934e-05	1.95313e-05	3.96465e-05	4.50445e-05	2.59135e-05	5.08747e-05	0.000124431	0.000677522	3.8892e-05	7.09284e-05	4.16783e-05	2.41916e-05	1.95313e-05	2.35343e-05	4.9382e-05	0.000643454	2.60181e-05	4.47867e-05	6.49057e-05	1.95313e-05		1.95313e-05	6.35608e-05	2.59929e-05	0.000109401		1.95313e-05
IgG1	Neg control	Neg control	TRC017	0.000130788	0.000203478	9.00152e-05	0.000273516	0.000293372	5.16371e-05	3.69348e-05	0.00019776	3.9499e-05	9.17054e-05	0.000541154	0.000109559	8.28366e-05	5.92925e-05	0.000513138	8.64452e-05	1.95313e-05	3.41133e-05	4.67946e-05	0.000158657	4.40579e-05	5.97045e-05	0.000118656	1.95313e-05		2.0401e-05	8.32714e-05	2.25844e-05	0.000121488		2.07865e-05
IgG1	Neg control	Neg control	TRC018	0.000309748	9.71267e-05	1.95313e-05	0.000129254	2.4521e-05	5.22832e-05	2.87328e-05	0.000109244	3.20426e-05	0.000697961	0.000258784	0.000486753	0.000274452	8.944e-05	2.83469e-05	3.59231e-05	1.95313e-05	7.03016e-05	6.12697e-05	0.000627584	4.73936e-05	5.47916e-05	6.49057e-05	1.95313e-05		1.95313e-05	0.00039659	2.76925e-05	9.75574e-05		1.95313e-05
IgG1	Neg control	Neg control	TRC019	6.19861e-05	0.000274383	1.95313e-05	8.14367e-05	6.42703e-05	2.07673e-05	0.000193361	0.000211087	9.19502e-05	4.713e-05	6.35073e-05	0.000207264	0.000114043	2.77875e-05	2.83469e-05	5.0292e-05	1.95313e-05	1.95313e-05	0.000821724	6.70401e-05	2.42724e-05	3.70798e-05	5.36825e-05	1.95313e-05		1.95313e-05	5.71515e-05	2.59929e-05	6.91021e-05		1.95313e-05
IgG1	Neg control	Neg control	TRC020	2.93772e-05	6.06209e-05	1.95313e-05	9.11366e-05	5.40021e-05	2.0137e-05	2.32111e-05	8.13946e-05	1.95313e-05	0.000290901	3.94174e-05	0.00449348	8.7583e-05	1.95313e-05	1.95313e-05	2.09063e-05	1.95313e-05	1.98131e-05	2.90421e-05	0.000173415	8.21514e-05	2.36052e-05	4.21722e-05	1.95313e-05		1.95313e-05	9.33626e-05	1.95313e-05	7.46539e-05		1.95313e-05
IgG1	Neg control	Neg control	TRC021	9.24554e-05	0.00014828	5.79113e-05	0.000194698	2.72978e-05	8.12415e-05	3.96465e-05	0.000274723	3.54372e-05	4.52562e-05	0.000278819	5.46779e-05	0.000122509	3.14108e-05	0.000136265	0.000228711	1.95313e-05	2.44617e-05	6.7116e-05	0.000188137	3.96471e-05	5.23144e-05	0.000244623	1.95313e-05		1.95313e-05	7.66269e-05	3.44529e-05	0.000133809		1.95313e-05
IgG1	Neg control	Neg control	TRC022	0.000264472	0.00595497	1.95313e-05	0.00214821	6.93332e-05	0.00041743	0.000215749	0.000583219	0.000970739	0.00025775	0.00215594	0.000736312	0.00082991	0.000200801	5.49601e-05	0.000294333	0.000139863	0.000278137	0.00295563	0.000173415	0.00077723	0.000806908	0.000470284	1.95313e-05		2.08855e-05	0.00145313	6.56396e-05	0.000260906		4.08607e-05
IgG1	Neg control	Neg control	TRC023	0.000345347	0.000103172	1.95313e-05	8.78981e-05	8.18058e-05	3.22614e-05	4.23469e-05	0.000505949	3.13627e-05	0.00249418	0.000327924	0.00111715	0.000490778	2.04583e-05	0.000106862	0.000187457	1.95313e-05	1.95313e-05	5.19541e-05	0.000113897	2.95468e-05	4.98222e-05	6.49057e-05	2.40639e-05		3.86715e-05	7.66269e-05	4.3637e-05	9.75574e-05		1.95313e-05
IgG1	Neg control	Neg control	TRC024	0.000332395	0.00124652	2.04499e-05	0.000501276	0.000715665	0.000111817	8.91418e-05	0.000273299	0.000370455	8.98654e-05	0.00176165	0.000256016	0.00130061	0.000178692	4.8331e-05	0.000152151	3.75117e-05	6.03638e-05	0.000635526	0.000173415	0.000441569	0.000226981	0.000259228	2.10276e-05		2.20933e-05	0.00025267	3.44529e-05	0.000159109		2.86054e-05
IgG1	Neg control	Neg control	TRC025	1.95313e-05	3.62049e-05	1.95313e-05	2.98234e-05	2.17174e-05	2.07673e-05	7.13286e-05	3.2442e-05	1.95313e-05	2.83686e-05	0.000940486	0.00046369	0.000372751	8.70637e-05	1.95313e-05	3.59231e-05	1.95313e-05	1.95313e-05	0.000688695	8.30995e-05	9.39361e-05	2.36052e-05	8.67841e-05	1.95313e-05		1.95313e-05	2.66946e-05	2.00221e-05	4.2498e-05		1.95313e-05
IgG1	Neg control	Neg control	TRC026	7.04958e-05	0.000165895	1.95313e-05	0.000461245	9.40434e-05	2.58477e-05	6.35512e-05	0.000227969	3.54372e-05	0.00239914	0.00234823	9.49058e-05	9.98922e-05	4.38473e-05	6.5943e-05	0.000102532	1.95313e-05	2.49249e-05	0.000400649	0.000143842	8.56722e-05	0.000287763	0.000382712	1.95313e-05		1.95313e-05	0.000142076	5.59503e-05	0.000198588		2.31828e-05
IgG1	Neg control	Neg control	TRC027	8.74085e-05	0.000247051	2.87418e-05	0.000429396	4.35195e-05	0.00054412	2.59771e-05	0.000844045	4.28739e-05	3.963e-05	0.00229234	0.000226902	0.000277247	0.000239183	1.95313e-05	2.74378e-05	1.95313e-05	6.64298e-05	6.37823e-05	0.000128937	0.000167922	2.91203e-05	4.21722e-05	1.95313e-05		1.95313e-05	8.9983e-05	1.95313e-05	9.75574e-05		1.95313e-05
IgG1	Neg control	Neg control	TRC028	0.000204501	0.00014828	0.000120867	0.000109578	0.00107307	2.20314e-05	0.000931471	6.04465e-05	8.47327e-05	4.713e-05	0.0162029	0.000119431	0.00037652	0.000945976	3.16772e-05	3.48749e-05	1.95313e-05	0.000279691	7.37314e-05	6.70401e-05	6.36083e-05	0.000102194	4.21722e-05	1.95313e-05		1.95313e-05	0.00010359	0.000110918	0.000146352		1.95313e-05
IgG1	Neg control	Neg control	TRC029	0.00373776	5.78149e-05	1.95313e-05	3.18644e-05	0.000131938	9.27449e-05	8.15623e-05	0.000167707	1.95313e-05	0.00205648	0.00171319	2.39786e-05	7.52283e-05	3.50034e-05	2.94564e-05	0.00318022	1.95313e-05	1.95313e-05	4.59285e-05	0.000113897	3.78226e-05	2.91203e-05	8.67841e-05	1.95313e-05		1.95313e-05	4.46192e-05	2.08765e-05	0.000121488		1.95313e-05
IgG1	Neg control	Neg control	TRC030	0.000838315	0.00048091	1.95313e-05	0.00109942	0.000344239	0.000235828	0.000380602	0.00132475	6.22777e-05	0.02	0.000266809	0.000149473	0.000159964	0.00264847	0.000130011	9.59356e-05	1.95313e-05	4.27007e-05	0.000177618	0.000510258	6.59028e-05	0.00031676	0.000636571	1.95313e-05		1.97536e-05	0.000317948	3.61326e-05	0.000172072		2.61895e-05
IgG1	Neg control	Neg control	TRC031	0.00015879	0.000410825	7.00978e-05	7.28562e-05	5.14028e-05	1.95313e-05	0.000144993	2.96482e-05	4.48945e-05	0.00183595	0.000101567	3.56408e-05	2.64739e-05	7.33833e-05	2.39197e-05	4.82704e-05	8.56259e-05	1.95313e-05	6.87761e-05	8.30995e-05	2.04818e-05	3.96723e-05	8.67841e-05	1.95313e-05		1.95313e-05	2.95968e-05	2.08765e-05	5.28987e-05		1.95313e-05
IgG1	Neg control	Neg control	TRC032	5.34413e-05	0.000267515	0.000113899	0.000101967	7.93312e-05	0.000129518	4.7714e-05	4.08412e-05	5.29449e-05	0.000224426	0.02	8.04621e-05	4.08078e-05	4.55927e-05	2.39197e-05	3.69681e-05	1.95313e-05	9.18888e-05	0.000265738	9.86543e-05	2.91919e-05	0.000111335	0.000118656	1.95313e-05		1.95313e-05	9.67573e-05	2.59929e-05	9.75574e-05		1.95313e-05
IgG1	Neg control	Neg control	TRC033	0.000460093	0.000436443	1.95313e-05	0.000179044	0.0007623	0.000110549	7.00386e-05	0.000335047	0.000170885	0.000370728	0.000196648	0.000192978	0.000138458	6.76348e-05	9.83513e-05	0.000101592	3.17626e-05	5.42408e-05	0.000260364	0.000335812	4.55376e-05	0.000175597	0.000645439	4.26525e-05		1.95313e-05	0.000271704	5.6763e-05	0.000600347		6.90698e-05
IgG1	Neg control	Neg control	TRC034	4.48647e-05	0.00101547	1.95313e-05	0.000760444	0.000378125	3.09749e-05	2.32111e-05	0.000134976	5.96172e-05	4.33815e-05	0.000193916	0.000631809	0.000294962	0.000108091	3.27883e-05	3.27683e-05	0.000109441	2.16758e-05	0.000218999	0.000202841	2.95468e-05	4.47867e-05	6.49057e-05	1.95313e-05		1.95313e-05	0.000120906	5.10531e-05	0.000899804		5.82757e-05
IgG1	Neg control	Neg control	TRC035	4.91566e-05	8.96411e-05	1.95313e-05	0.000111212	0.000179531	1.95313e-05	0.000705733	1.95313e-05	2.59135e-05	2.83686e-05	4.85153e-05	2.39786e-05	0.000114043	0.000116447	1.95313e-05	3.48749e-05	1.95313e-05	1.95313e-05	4.50606e-05	0.000173415	2.53182e-05	1.95313e-05	4.21722e-05	1.95313e-05		1.95313e-05	9.67573e-05	2.76925e-05	0.000109401		2.49852e-05
IgG1	Neg control	Neg control	TRC036	8.48805e-05	7.78423e-05	1.95313e-05	2.32664e-05	0.000444282	0.000202184	2.32111e-05	7.44192e-05	0.000236732	0.00014624	0.02	0.000104653	0.000760658	0.000151774	6.5943e-05	5.97794e-05	1.95313e-05	1.95313e-05	3.62652e-05	0.000173415	2.32315e-05	0.000199301	1.95313e-05	1.95313e-05		1.95313e-05	7.99405e-05	1.95313e-05	0.000109401		1.95313e-05
IgG1	Neg control	Neg control	TRC037	8.82505e-05	0.000312564	1.95313e-05	0.000234163	9.16132e-05	3.87104e-05	0.000319239	0.000359758	4.95966e-05	4.33815e-05	0.00403807	0.00017494	0.000256763	0.000631215	3.50112e-05	5.68025e-05	2.34028e-05	3.18304e-05	0.00228586	0.000202841	5.37525e-05	6.93878e-05	6.49057e-05	2.35561e-05		7.51306e-05	0.000218796	2.34375e-05	0.000387486		1.95907e-05
IgG1	Neg control	Neg control	TRC038	3.28206e-05	0.000383644	1.95313e-05	0.000147966	3.8186e-05	8.76381e-05	0.00140239	0.000207577	4.15251e-05	6.9523e-05	0.00359148	0.00664996	3.31502e-05	5.24997e-05	2.17158e-05	2.74378e-05	1.95313e-05	1.98131e-05	5.53615e-05	4.09967e-05	8.92057e-05	3.44598e-05	5.36825e-05	1.95313e-05		1.95313e-05	8.32714e-05	0.000205878	9.75574e-05		1.95313e-05
IgG1	Neg control	Neg control	TRC039	0.000329968	0.000298602	1.95313e-05	0.000685852	0.000503915	0.00338919	0.000227916	0.000150982	0.000153264	7.69419e-05	0.00131413	0.00153332	0.00203048	0.000119459	0.000325399	0.000288284	1.95313e-05	4.76114e-05	0.000116302	0.0004109	4.11124e-05	0.02	0.000259228	1.95313e-05		1.95313e-05	0.000207624	3.7808e-05	0.00025381		1.95313e-05
IgG1	Neg control	Neg control	TRC040	3.79857e-05	0.000193582	1.95313e-05	2.27678e-05	1.95313e-05	2.32999e-05	2.04352e-05	2.54687e-05	0.000255405	4.713e-05	0.00765857	6.62694e-05	0.000701649	9.57257e-05	4.16783e-05	2.63599e-05	1.95313e-05	1.95313e-05	0.0120666	8.30995e-05	2.08233e-05	1.95313e-05	3.0203e-05	1.95313e-05		1.95313e-05	7.00548e-05	6.88403e-05	5.28987e-05		1.95313e-05
IgG1	Neg control	Neg control	TRC041	0.000118353	0.00134788	9.99077e-05	0.00270547	4.87897e-05	5.93852e-05	0.000356833	0.000142629	8.14456e-05	0.000370728	0.00215769	7.33311e-05	0.00297298	0.000170276	5.27535e-05	0.000160877	1.95313e-05	3.684e-05	0.000250394	0.000202841	3.38393e-05	0.000115874	0.000249501	3.32944e-05		1.95313e-05	0.000988472	0.000106329	0.000909356		3.93112e-05
IgG1	Neg control	Neg control	TRC042	0.000615935	0.00204424	6.04605e-05	0.000511042	9.16132e-05	3.61282e-05	2.87328e-05	0.000343023	4.62397e-05	3.58765e-05	6.94458e-05	4.1134e-05	0.000192583	3.23118e-05	2.17158e-05	0.00029806	8.11082e-05	2.16758e-05	0.000143661	0.000306065	3.38393e-05	0.000378411	0.000149735	5.7373e-05		1.95313e-05	0.00010359	4.28075e-05	0.000159109		2.86054e-05
IgG1	Neg control	Neg control	TRC043	0.000407843	0.000169124	1.95313e-05	0.000103052	0.00010846	8.89156e-05	4.50361e-05	0.000102287	8.93277e-05	5.08747e-05	0.000396468	0.000164709	5.80478e-05	9.3377e-05	4.61157e-05	3.48749e-05	1.95313e-05	2.21408e-05	5.45119e-05	0.000863121	4.55376e-05	4.47867e-05	0.000118656	1.95313e-05		1.95313e-05	0.000211341	2.76925e-05	0.00263997		1.95313e-05
IgG1	Neg control	Neg control	TRC044	7.64313e-05	6.20314e-05	1.95313e-05	4.32339e-05	2.17174e-05	1.95313e-05	2.32111e-05	8.76671e-05	2.72773e-05	4.713e-05	0.00505903	0.000466563	9.61095e-05	0.000181481	3.05665e-05	0.00108956	1.95313e-05	1.95313e-05	1.95313e-05	9.09253e-05	2.25404e-05	0.000366122	5.36825e-05	2.40639e-05		1.95313e-05	3.25357e-05	3.2769e-05	9.1731e-05		1.95313e-05
IgG1	Neg control	Neg control	TRC045	0.000261237	0.000161066	2.47497e-05	3.4943e-05	2.4521e-05	1.95313e-05	3.69348e-05	4.08412e-05	2.04533e-05	0.000429568	0.00614327	3.23969e-05	0.000127206	2.04583e-05	2.17158e-05	0.000177381	1.95313e-05	1.98131e-05	0.000111566	0.000291244	0.000784379	2.91203e-05	0.000600992	1.95313e-05		1.95313e-05	7.66269e-05	2.00221e-05	0.000133809		1.95313e-05
IgG1	Neg control	Neg control	TRC046	4.31462e-05	0.000412646	1.95313e-05	0.00436484	0.000212475	3.22614e-05	8.91418e-05	9.25426e-05	5.29449e-05	5.64833e-05	0.000794932	0.000643939	0.00614385	8.86491e-05	3.72343e-05	0.00167715	1.95313e-05	4.13539e-05	0.000281885	8.30995e-05	4.25828e-05	6.4568e-05	8.13719e-05	1.95313e-05		1.95313e-05	0.000124407	2.429e-05	9.1731e-05		1.95313e-05
IgG1	Neg control	Neg control	TRC047	0.00016207	0.00372392	1.95313e-05	0.00026092	3.27821e-05	0.000115618	3.14778e-05	0.000369985	3.9499e-05	3.963e-05	0.00112983	0.000154537	0.000204678	0.00043942	0.00184471	8.35804e-05	1.95313e-05	7.92586e-05	0.02	5.87132e-05	2.49691e-05	0.000195012	0.000335801	1.95313e-05		1.95313e-05	0.000131442	2.08765e-05	5.28987e-05		1.95313e-05
IgG1	Neg control	Neg control	TRC048	4.48647e-05	0.000116942	1.95313e-05	2.47677e-05	6.93332e-05	3.41936e-05	7.13286e-05	3.66395e-05	1.95313e-05	8.43361e-05	0.000414876	0.000945018	5.03893e-05	2.22996e-05	8.87131e-05	2.95814e-05	1.95313e-05	1.95313e-05	4.15689e-05	9.86543e-05	2.32315e-05	4.73134e-05	3.0203e-05	1.95313e-05		1.95313e-05	4.46192e-05	2.25844e-05	8.59704e-05		1.95313e-05
IgG1	Neg control	Neg control	TRC049	0.000144819	0.000362103	1.95313e-05	7.17867e-05	3.54934e-05	4.77591e-05	2.87328e-05	0.00161518	0.000135672	5.08747e-05	0.000123012	4.1134e-05	0.000191652	2.32182e-05	2.17158e-05	3.17097e-05	1.95313e-05	2.35343e-05	9.32364e-05	0.000588145	4.44274e-05	7.41683e-05	0.000180208	1.95313e-05		1.95313e-05	0.000185476	0.00233448	0.000282439		1.95313e-05
IgG1	Neg control	Neg control	TRC050	6.53943e-05	0.00101114	1.95313e-05	8.78981e-05	4.87897e-05	3.87104e-05	3.14778e-05	0.000332152	3.27222e-05	5.4615e-05	0.00195848	7.57008e-05	8.09362e-05	1.95313e-05	2.17158e-05	5.33078e-05	1.95313e-05	4.35968e-05	0.000182226	0.000202841	3.81868e-05	2.91203e-05	0.000273748	1.95313e-05		1.95313e-05	0.000124407	2.59929e-05	0.000159109		4.02403e-05
IgG1	Neg control	Neg control	TRC051	0.000232904	0.000717262	1.95313e-05	6.64498e-05	5.6588e-05	2.07673e-05	7.26161e-05	0.000114808	2.86402e-05	0.000890661	0.000351694	0.00012191	6.37835e-05	2.22996e-05	0.000178431	3.95667e-05	2.81017e-05	8.09533e-05	0.00331118	0.000306065	3.89163e-05	3.44598e-05	7.04371e-05	1.95313e-05		1.95313e-05	0.000233787	3.10808e-05	0.000152705		2.01884e-05
IgG1	Neg control	Neg control	TRC052	7.64313e-05	5.50294e-05	1.95313e-05	0.000140797	0.000282888	3.61282e-05	0.0001843	4.15417e-05	1.95313e-05	3.963e-05	3.63677e-05	5.69766e-05	0.00033142	1.95313e-05	1.95313e-05	0.000117494	1.95313e-05	6.12338e-05	5.0241e-05	0.000158657	6.89732e-05	0.000245969	8.67841e-05	1.95313e-05		1.95313e-05	7.00548e-05	2.25844e-05	0.000146352		3.28596e-05
IgG1	Neg control	Neg control	TRC053	0.000129133	0.000691275	3.89558e-05	0.000217192	3.6842e-05	0.00010166	5.03807e-05	0.000331428	0.000123295	0.000252501	0.000805801	0.000269368	5.80478e-05	3.67879e-05	3.50112e-05	5.72998e-05	3.28085e-05	6.85834e-05	0.00999312	0.000121437	2.21957e-05	6.93878e-05	0.000108133	1.95313e-05		1.95313e-05	0.000345261	0.0184318	0.00037204		3.07282e-05
IgG1	Neg control	Neg control	TRC054	0.000340489	0.00503512	1.95313e-05	7.82142e-05	2.17174e-05	0.000667437	3.42119e-05	9.81118e-05	1.95313e-05	2.83686e-05	0.00601473	4.7849e-05	0.000212119	5.59099e-05	4.16783e-05	3.27683e-05	1.95313e-05	1.95313e-05	0.000825535	5.00825e-05	8.37146e-05	3.44598e-05	0.000190252	1.95313e-05		1.95313e-05	3.85155e-05	2.08765e-05	4.2498e-05		1.95313e-05
IgG1	Neg control	Neg control	TRC055	8.90921e-05	0.000126243	1.95313e-05	0.000540485	0.000255427	2.71261e-05	4.23469e-05	0.000933563	7.35373e-05	5.08747e-05	0.00167474	3.89246e-05	0.000155295	0.000158936	5.05437e-05	8.59684e-05	1.95313e-05	5.68723e-05	3.26781e-05	8.30995e-05	0.000718959	5.47916e-05	9.21639e-05	1.95313e-05		1.95313e-05	8.9983e-05	0.000291208	0.000600347		1.95313e-05
IgG1	Neg control	Neg control	TRC056	0.000115859	0.000247051	3.93385e-05	0.000496402	0.000217899	4.00024e-05	0.00020236	0.000541256	0.000226114	0.000297863	0.000771892	0.00816806	0.000396348	0.000347922	6.81289e-05	4.92824e-05	1.95313e-05	3.18304e-05	9.88468e-05	0.000173415	4.33197e-05	0.000115874	0.000190252	2.91727e-05		1.95313e-05	0.000256465	4.11454e-05	0.000212128		4.6484e-05
IgG1	Neg control	Neg control	TRC057	0.000192296	0.00155711	1.95313e-05	0.00224375	7.93312e-05	0.000159689	5.83151e-05	0.00300179	0.000201034	0.000315247	0.000748929	0.000680592	0.000851864	2.59648e-05	7.46647e-05	7.10521e-05	4.4285e-05	7.41531e-05	0.000641665	3.11501e-05	0.000271445	0.000245969	0.000108133	1.95313e-05		1.95313e-05	0.000279357	2.93886e-05	9.75574e-05		3.4694e-05
IgG1	Neg control	Neg control	TRC058	2.42174e-05	6.20314e-05	1.95313e-05	4.42774e-05	3.8186e-05	3.09749e-05	2.04352e-05	0.000107157	1.95313e-05	2.83686e-05	0.00511443	4.33585e-05	0.000160898	1.95313e-05	5.71636e-05	2.3101e-05	1.95313e-05	1.95313e-05	5.0241e-05	5.00825e-05	0.000272321	1.95313e-05	3.0203e-05	1.95313e-05		1.95313e-05	3.55092e-05	1.95313e-05	7.46539e-05		1.95313e-05
IgG1	Neg control	Neg control	TRC059	9.41351e-05	0.000145105	1.95313e-05	2.88066e-05	3.8186e-05	3.48383e-05	3.42119e-05	3.10445e-05	2.52313e-05	4.33815e-05	0.00201099	0.000261348	5.42199e-05	3.14108e-05	7.24898e-05	4.11169e-05	1.95313e-05	2.26056e-05	4.24449e-05	8.30995e-05	2.18517e-05	4.47867e-05	0.00013945	1.95313e-05		1.95313e-05	8.32714e-05	2.25844e-05	8.59704e-05		1.95313e-05
IgG1	Neg control	Neg control	TRC060	0.000585775	0.00014352	1.95313e-05	6.43203e-05	0.000290231	1.95313e-05	1.95313e-05	2.54687e-05	0.000318398	3.21222e-05	0.000146951	3.45548e-05	0.00114316	1.95313e-05	1.95313e-05	2.95814e-05	1.95313e-05	1.95313e-05	5.87457e-05	7.51503e-05	2.49691e-05	3.44598e-05	6.49057e-05	1.95313e-05		1.95313e-05	0.00010359	1.95313e-05	0.000268043		1.95313e-05
IgG1	Neg control	Neg control	TRC061	0.000638665	0.000743437	1.95313e-05	0.000616294	1.95313e-05	5.16371e-05	2.87328e-05	5.34489e-05	2.45489e-05	2.08714e-05	0.000740842	0.000711437	5.42199e-05	0.000187729	1.95313e-05	1.98021e-05	1.95313e-05	1.95313e-05	9.16276e-05	3.11501e-05	1.98008e-05	1.95313e-05	6.49057e-05	1.95313e-05		1.95313e-05	3.25357e-05	2.68431e-05	9.75574e-05		1.95313e-05
IgG1	Neg control	Neg control	TRC062	2.85166e-05	0.000110794	1.95313e-05	0.000210428	7.43527e-05	1.95313e-05	0.000263882	0.000125935	2.59135e-05	3.21222e-05	0.000124431	2.39786e-05	0.000483082	5.42083e-05	3.05665e-05	9.73521e-05	1.95313e-05	1.95313e-05	3.44773e-05	0.000365718	6.2845e-05	2.36052e-05	9.7514e-05	3.22615e-05		1.95313e-05	0.000160002	2.76925e-05	0.000146352		1.95313e-05
IgG1	Neg control	Neg control	TRC063	9.41351e-05	0.000883404	1.95313e-05	5.53082e-05	3.41402e-05	2.969e-05	2.59771e-05	0.02	0.00023341	0.000474578	7.2403e-05	0.00050999	0.000195375	2.6877e-05	3.50112e-05	0.000107224	1.95313e-05	8.053e-05	0.000110775	0.000343273	3.81868e-05	3.96723e-05	8.67841e-05	2.00213e-05		1.95313e-05	0.000117418	2.76925e-05	0.00037204		1.95313e-05
IgG1	Neg control	Neg control	TRC064	9.41351e-05	0.0013572	1.95313e-05	0.00087074	0.00163794	0.00013708	6.35512e-05	0.000424575	0.000223465	0.000427838	0.000688489	0.000187807	0.000298695	3.3211e-05	1.95313e-05	6.22478e-05	4.06415e-05	6.38368e-05	0.000585291	8.30995e-05	0.000164592	0.000207853	0.000108133	1.95313e-05		1.95313e-05	0.000302449	0.000100183	0.000121488		1.95313e-05
IgG1	Neg control	Neg control	TRC065	7.38897e-05	0.000723286	2.07642e-05	0.000252358	6.04429e-05	1.95313e-05	1.95313e-05	0.000190059	2.72773e-05	5.64833e-05	6.64806e-05	4.55971e-05	4.55988e-05	0.000461349	1.95313e-05	8.93015e-05	1.95313e-05	1.95313e-05	0.000426223	8.30995e-05	2.11655e-05	1.95313e-05	5.36825e-05	1.95313e-05		1.95313e-05	0.00010359	1.95313e-05	0.000172072		1.95313e-05
IgG1	Neg control	Neg control	TRC066	0.00163137	0.000225129	3.47296e-05	0.000103595	4.61622e-05	5.42212e-05	2.32111e-05	0.000112026	2.72773e-05	4.33815e-05	0.000442474	5.23901e-05	0.000564515	5.92925e-05	6.37534e-05	0.000136493	1.95313e-05	9.64768e-05	3.44773e-05	0.000611768	3.38393e-05	1.95313e-05	0.000259228	1.95313e-05		1.95313e-05	0.000134976	2.25844e-05	0.000185234		2.25831e-05
IgG1	Neg control	Neg control	TRC067	7.8124e-05	0.00022178	6.52247e-05	6.16631e-05	3.00508e-05	3.22614e-05	0.00174579	2.96482e-05	3.0002e-05	4.33815e-05	0.00108117	3.67311e-05	5.03893e-05	8.06729e-05	0.000118481	5.53077e-05	1.95313e-05	1.95313e-05	6.2946e-05	0.000113897	2.08233e-05	4.47867e-05	4.21722e-05	1.95313e-05		1.95313e-05	0.000174508	0.000271743	7.46539e-05		1.95313e-05
IgG1	Neg control	Neg control	TRC068	0.000464189	0.00267924	1.95313e-05	0.00114139	5.40021e-05	0.000210911	8.6624e-05	0.000322036	0.00038172	0.000408804	0.000875525	0.00618122	0.000695592	0.000672238	8.54846e-05	0.000323324	0.00020452	0.000131318	0.00121474	9.86543e-05	0.000314766	0.000590448	0.000419811	0.000102209		1.95313e-05	0.000633791	0.00010939	0.000225848		2.49852e-05
IgG1	Neg control	Neg control	TRC069	0.000124163	8.37129e-05	1.95313e-05	0.000210991	0.000177307	0.000300634	9.5399e-05	0.000565277	0.000108298	0.000174874	0.000260122	5.23901e-05	0.000223279	2.41353e-05	2.17158e-05	0.000153071	4.45449e-05	0.000129699	7.37314e-05	0.000232244	3.6732e-05	6.4568e-05	0.000129092	1.95313e-05		2.36959e-05	0.000145642	2.51418e-05	0.000191887		1.95313e-05
IgG1	Neg control	Neg control	TRC070	4.22866e-05	0.00014828	1.95313e-05	0.00018016	3.00508e-05	2.20314e-05	6.09384e-05	9.67198e-05	1.95313e-05	2.83686e-05	0.00114135	6.16042e-05	0.000323929	6.26485e-05	3.05665e-05	0.000204861	1.95313e-05	1.95313e-05	0.000174544	9.86543e-05	2.42724e-05	0.000147161	6.49057e-05	1.95313e-05		1.95313e-05	7.66269e-05	4.28075e-05	6.3624e-05		2.49852e-05
IgG1	Neg control	Neg control	TRC071	4.14268e-05	0.000253848	1.95313e-05	0.000920176	3.54934e-05	0.000650187	4.7714e-05	8.20918e-05	7.8154e-05	7.87928e-05	0.000274819	0.000190391	0.000163697	2.41353e-05	0.000439833	0.000909511	1.95313e-05	2.26056e-05	5.19541e-05	0.000202841	3.70952e-05	4.73134e-05	9.7514e-05	2.20369e-05		1.95313e-05	0.000138521	2.08765e-05	0.00025381		1.95313e-05
IgG1	Neg control	Neg control	VBDR528	0.000246672	0.00354791	1.95313e-05	0.00102062	0.000244491	0.000305628	8.15623e-05	0.000256243	0.000346501	0.000210329	0.00240654	0.000568843	7.33051e-05	3.50034e-05	3.05665e-05	0.000158123	5.6697e-05	0.000105179	0.000786007	0.000195491	0.000240974	0.000329215	0.000190252	1.95313e-05		1.95313e-05	0.00117807	2.93886e-05	0.000115415		0.000210433
IgG1	Neg control	Neg control	VBDR529	0.00193605	0.000312564	0.000221025	0.000323771	0.000136359	4.64662e-05	0.000188839	0.000231494	3.55458e-05	6.20802e-05	0.000195283	0.000219026	5.42173e-05	2.77875e-05	0.000106862	0.000965395	2.86245e-05	3.54783e-05	0.000234374	0.000158657	2.81297e-05	4.47526e-05	0.000108133	1.95313e-05		1.95313e-05	7.66269e-05	3.44529e-05	0.000159109		1.95313e-05
IgG1	Neg control	Neg control	VBDR530	0.000304897	0.000277826	1.95313e-05	3.59732e-05	1.95313e-05	2.45722e-05	1.95313e-05	8.76671e-05	1.95313e-05	2.83686e-05	2.09962e-05	2.09269e-05	0.000297736	1.95313e-05	1.95313e-05	1.98021e-05	1.95313e-05	1.95313e-05	1.95313e-05	6.70401e-05	3.16857e-05	1.95313e-05	3.0203e-05	1.95313e-05		1.95313e-05	6.03451e-05	1.95313e-05	3.24434e-05		1.95313e-05
IgG1	Neg control	Neg control	VBDR531	8.31935e-05	0.000875029	1.95313e-05	0.000279831	3.30071e-05	7.22615e-05	3.69348e-05	0.000142629	0.000130295	0.0155732	0.00221221	0.000472318	0.00108965	5.24997e-05	7.03111e-05	6.91059e-05	3.46385e-05	4.3149e-05	0.000380169	0.000121437	6.97427e-05	0.000115942	0.000118656	4.05643e-05		1.95313e-05	0.000160002	3.10808e-05	0.000483024		2.28829e-05
IgG1	Neg control	Neg control	VBDR532	0.000251528	0.00182079	1.95313e-05	0.000783853	4.3653e-05	0.000154673	0.000113875	0.000281854	6.35916e-05	9.72163e-05	0.000254766	9.12738e-05	6.56808e-05	5.42083e-05	0.000100484	0.00011982	1.95313e-05	2.81578e-05	8.35247e-05	0.000210191	3.16857e-05	0.000133927	0.00027857	2.81467e-05		1.95313e-05	0.000174508	3.52933e-05	0.000491199		0.000130578
IgG1	Neg control	Neg control	VBDR533	0.000332395	0.000380041	1.95313e-05	9.32984e-05	0.000160269	0.000149653	0.000331829	0.000156554	9.51218e-05	0.000410534	0.00036883	0.000261348	0.000574367	0.000148892	0.000181482	0.0019653	2.91475e-05	0.000183987	7.86341e-05	0.000964085	6.82045e-05	0.000453967	0.000781757	9.89835e-05		2.3296e-05	0.000592023	0.000127598	0.00149792		8.04741e-05
IgG1	Neg control	Neg control	VBDR534	6.36909e-05	5.22655e-05	2.31038e-05	3.90751e-05	1.95313e-05	1.95313e-05	2.87328e-05	2.82532e-05	4.29443e-05	2.83686e-05	0.00044116	2.81416e-05	0.00154585	0.00159544	0.000566175	0.000217696	1.95313e-05	1.95313e-05	1.95313e-05	0.000113897	2.60181e-05	2.90256e-05	3.0203e-05	1.95313e-05		1.95313e-05	5.08347e-05	3.61326e-05	6.3624e-05		1.95313e-05
IgG1	Neg control	Neg control	VBDR535	9.91663e-05	0.000240278	1.95313e-05	0.000100881	5.4066e-05	5.03446e-05	0.000116308	0.000255534	0.000119886	6.9523e-05	0.000185703	0.000334461	0.000651537	0.000662732	0.000159006	5.53077e-05	1.95313e-05	2.35343e-05	5.02232e-05	0.00134353	6.36083e-05	4.98018e-05	0.000180208	2.40638e-05		1.95313e-05	0.000211341	3.44529e-05	0.000356737		2.49852e-05
IgG1	Neg control	Neg control	VBDR536	5.17283e-05	0.000335436	1.95313e-05	0.000577593	2.75815e-05	2.0137e-05	2.87328e-05	0.000389062	0.000323678	3.58765e-05	0.00161759	8.04621e-05	3.69956e-05	0.000140183	4.94377e-05	2.41916e-05	1.95313e-05	2.16758e-05	0.000358117	7.51503e-05	2.81297e-05	4.98018e-05	6.49057e-05	1.95313e-05		2.38557e-05	0.000124407	2.25844e-05	6.3624e-05		1.95313e-05
IgG1	Neg control	Neg control	VBDR537	2.85166e-05	8.667e-05	1.95313e-05	2.98234e-05	2.20734e-05	0.000257624	2.59771e-05	4.92474e-05	1.95313e-05	4.713e-05	4.24587e-05	0.00107939	5.13476e-05	0.000306159	1.95313e-05	6.81307e-05	1.95313e-05	1.95313e-05	2.90453e-05	9.86543e-05	2.04818e-05	1.95313e-05	1.95313e-05	1.95313e-05		1.95313e-05	5.71515e-05	1.95313e-05	0.00166692		1.95313e-05
IgG1	Neg control	Neg control	VBDR538	0.00290023	0.000564192	1.95313e-05	0.000231895	0.000439005	5.55128e-05	8.6624e-05	0.000146805	9.38151e-05	5.08747e-05	0.000356969	9.12738e-05	0.000115889	0.000485601	9.19336e-05	0.000122143	3.07165e-05	2.99971e-05	0.000656819	9.09253e-05	8.68486e-05	5.97065e-05	8.67841e-05	2.20368e-05		1.95313e-05	0.00029473	2.429e-05	0.000159109		2.49852e-05
IgG1	Neg control	Neg control	VBDR539	0.00177649	0.000401733	1.95313e-05	0.000162356	6.42789e-05	2.8407e-05	4.7714e-05	0.000643248	6.09429e-05	0.00030482	0.0162174	0.000320765	0.00103439	0.000805121	8.11675e-05	0.000290609	0.000140105	6.16683e-05	0.000182263	0.000158657	2.53182e-05	0.000115942	0.000220079	1.95313e-05		1.95313e-05	7.33315e-05	0.000112443	0.000205335		1.95313e-05
IgG1	Neg control	Neg control	VBDR540	0.00108091	9.86334e-05	6.76146e-05	0.000549113	0.000265739	1.95313e-05	2.32111e-05	3.73396e-05	7.01964e-05	9.17054e-05	3.02431e-05	0.000852053	5.42173e-05	1.95313e-05	1.95313e-05	2.95814e-05	1.95313e-05	1.95313e-05	0.000302044	0.000158657	2.672e-05	2.34782e-05	1.95313e-05	1.95313e-05		1.95313e-05	5.08347e-05	1.95313e-05	0.000121488		1.95313e-05
IgG1	Neg control	Neg control	VBDR541	4.48647e-05	7.49299e-05	1.95313e-05	0.000101967	2.20734e-05	1.95313e-05	8.40976e-05	3.52397e-05	1.95313e-05	2.83686e-05	6.64806e-05	4.1134e-05	3.69956e-05	2.41353e-05	1.95313e-05	0.00015353	1.95313e-05	1.95313e-05	2.34909e-05	8.30995e-05	0.000107051	0.000102252	4.21722e-05	2.00213e-05		1.95313e-05	5.71515e-05	0.000356847	4.2498e-05		1.95313e-05
IgG1	Neg control	Neg control	VBDR542	0.000119183	0.000187019	8.27112e-05	0.000236999	4.3653e-05	1.95313e-05	6.61537e-05	0.00011759	3.95861e-05	3.963e-05	0.000567554	9.97685e-05	0.000154317	0.00101464	8.97874e-05	0.000241582	1.95313e-05	2.16758e-05	5.70368e-05	0.000955591	0.00027583	2.90256e-05	0.000220079	1.95313e-05		0.000134876	0.00417144	3.7808e-05	0.000282439		0.000135493
IgG1	Neg control	Neg control	VBDR543	3.45425e-05	0.000337204	1.95313e-05	3.59732e-05	4.1015e-05	1.95313e-05	6.09384e-05	5.62488e-05	7.01964e-05	3.58765e-05	6.4995e-05	0.00610875	0.0023601	2.96029e-05	2.83469e-05	8.35804e-05	1.95313e-05	2.26056e-05	0.000118664	9.86543e-05	2.672e-05	3.43896e-05	5.36825e-05	2.3049e-05		1.95313e-05	4.77137e-05	9.86403e-05	0.000109401		1.95313e-05
IgG1	Neg control	Neg control	VBDR544	2.93772e-05	0.000281275	1.95313e-05	9.87121e-05	3.56928e-05	1.95313e-05	3.96465e-05	4.50445e-05	2.60797e-05	5.08747e-05	0.000124431	0.000677522	3.89078e-05	7.09284e-05	4.16783e-05	2.41916e-05	1.95313e-05	2.35343e-05	4.93645e-05	0.000643454	2.60181e-05	4.47526e-05	6.49057e-05	1.95313e-05		1.95313e-05	6.35608e-05	2.59929e-05	0.000109401		1.95313e-05
IgG1	Neg control	Neg control	VBDR545	0.000130788	0.000203478	9.00152e-05	0.000273516	0.000293088	5.16371e-05	3.69348e-05	0.00019776	3.95861e-05	9.17054e-05	0.000541154	0.000109559	8.28125e-05	5.92925e-05	0.000513138	8.64452e-05	1.95313e-05	3.41133e-05	4.67783e-05	0.000158657	4.40579e-05	5.97065e-05	0.000118656	1.95313e-05		2.0401e-05	8.32714e-05	2.25844e-05	0.000121488		2.07865e-05
IgG1	Neg control	Neg control	VBDR546	0.000309748	9.71267e-05	1.95313e-05	0.000129254	2.48387e-05	5.22832e-05	2.87328e-05	0.000109244	3.21706e-05	0.000697961	0.000258784	0.000486753	0.000274421	8.944e-05	2.83469e-05	3.59231e-05	1.95313e-05	7.03016e-05	6.12496e-05	0.000627584	4.73936e-05	5.47831e-05	6.49057e-05	1.95313e-05		1.95313e-05	0.00039659	2.76925e-05	9.75574e-05		1.95313e-05
IgG1	Neg control	Neg control	VBDR547	6.19861e-05	0.000274383	1.95313e-05	8.14367e-05	6.42789e-05	2.07673e-05	0.000193361	0.000211087	9.18543e-05	4.713e-05	6.35073e-05	0.000207264	0.000114006	2.77875e-05	2.83469e-05	5.0292e-05	1.95313e-05	1.95313e-05	0.000821887	6.70401e-05	2.42724e-05	3.70199e-05	5.36825e-05	1.95313e-05		1.95313e-05	5.71515e-05	2.59929e-05	6.91021e-05		1.95313e-05
IgG1	Neg control	Neg control	VBDR548	2.93772e-05	6.06209e-05	1.95313e-05	9.11366e-05	5.4066e-05	2.0137e-05	2.32111e-05	8.13946e-05	1.95313e-05	0.000290901	3.94174e-05	0.00449348	8.75563e-05	1.95313e-05	1.95313e-05	2.09063e-05	1.95313e-05	1.98131e-05	2.90453e-05	0.000173415	8.21514e-05	2.34782e-05	4.21722e-05	1.95313e-05		1.95313e-05	9.33626e-05	1.95313e-05	7.46539e-05		1.95313e-05
IgG1	Neg control	Neg control	VBDR549	9.24554e-05	0.00014828	5.79113e-05	0.000194698	2.75815e-05	8.12415e-05	3.96465e-05	0.000274723	3.55458e-05	4.52562e-05	0.000278819	5.46779e-05	0.00012247	3.14108e-05	0.000136265	0.000228711	1.95313e-05	2.44617e-05	6.7096e-05	0.000188137	3.96471e-05	5.23003e-05	0.000244623	1.95313e-05		1.95313e-05	7.66269e-05	3.44529e-05	0.000133809		1.95313e-05
IgG1	Neg control	Neg control	VBDR551	0.000264472	0.00595497	1.95313e-05	0.00214821	6.93181e-05	0.00041743	0.000215749	0.000583219	0.000971249	0.00025775	0.00215594	0.000736312	0.000830063	0.000200801	5.49601e-05	0.000294333	0.000139863	0.000278137	0.00295459	0.000173415	0.00077723	0.00080682	0.000470284	1.95313e-05		2.08855e-05	0.00145313	6.56396e-05	0.000260906		4.08607e-05
IgG1	Neg control	Neg control	VBDR552	0.000345347	0.000103172	1.95313e-05	8.78981e-05	8.17402e-05	3.22614e-05	4.23469e-05	0.000505949	3.14947e-05	0.00249418	0.000327924	0.00111715	0.000490809	2.04583e-05	0.000106862	0.000187457	1.95313e-05	1.95313e-05	5.19357e-05	0.000113897	2.95468e-05	4.98018e-05	6.49057e-05	2.40638e-05		3.86715e-05	7.66269e-05	4.3637e-05	9.75574e-05		1.95313e-05
IgG1	Neg control	Neg control	VBDR553	0.000332395	0.00124652	2.04499e-05	0.000501276	0.000715733	0.000111817	8.91418e-05	0.000273299	0.000370264	8.98654e-05	0.00176165	0.000256016	0.00130092	0.000178692	4.8331e-05	0.000152151	3.75117e-05	6.03638e-05	0.000635702	0.000173415	0.000441569	0.000227074	0.000259228	2.10275e-05		2.20933e-05	0.00025267	3.44529e-05	0.000159109		2.86055e-05
IgG1	Neg control	Neg control	VBDR554	1.95313e-05	3.62049e-05	1.95313e-05	2.98234e-05	2.20734e-05	2.07673e-05	7.13286e-05	3.2442e-05	1.95313e-05	2.83686e-05	0.000940486	0.00046369	0.000372744	8.70637e-05	1.95313e-05	3.59231e-05	1.95313e-05	1.95313e-05	0.000688871	8.30995e-05	9.39361e-05	2.34782e-05	8.67841e-05	1.95313e-05		1.95313e-05	2.66946e-05	2.00221e-05	4.2498e-05		1.95313e-05
IgG1	Neg control	Neg control	VBDR555	7.04958e-05	0.000165895	1.95313e-05	0.000461245	9.39369e-05	2.58477e-05	6.35512e-05	0.000227969	3.55458e-05	0.00239914	0.00234823	9.49058e-05	9.98602e-05	4.38473e-05	6.5943e-05	0.000102532	1.95313e-05	2.49249e-05	0.000400788	0.000143842	8.56722e-05	0.000287849	0.000382712	1.95313e-05		1.95313e-05	0.000142076	5.59503e-05	0.000198588		2.31829e-05
IgG1	Neg control	Neg control	VBDR556	8.74085e-05	0.000247051	2.87418e-05	0.000429396	4.3653e-05	0.00054412	2.59771e-05	0.000844045	4.29443e-05	3.963e-05	0.00229234	0.000226902	0.000277216	0.000239183	1.95313e-05	2.74378e-05	1.95313e-05	6.64298e-05	6.37622e-05	0.000128937	0.000167922	2.90256e-05	4.21722e-05	1.95313e-05		1.95313e-05	8.9983e-05	1.95313e-05	9.75574e-05		1.95313e-05
IgG1	Neg control	Neg control	VBDR558	0.000204501	0.00014828	0.000120867	0.000109578	0.00107358	2.20314e-05	0.000931471	6.04465e-05	8.46546e-05	4.713e-05	0.0162029	0.000119431	0.000376515	0.000945976	3.16772e-05	3.48749e-05	1.95313e-05	0.000279691	7.37124e-05	6.70401e-05	6.36083e-05	0.000102252	4.21722e-05	1.95313e-05		1.95313e-05	0.00010359	0.000110918	0.000146352		1.95313e-05
IgG1	Neg control	Neg control	VBDR559	0.00373776	5.78149e-05	1.95313e-05	3.18644e-05	0.000131743	9.27449e-05	8.15623e-05	0.000167707	1.95313e-05	0.00205648	0.00171319	2.39786e-05	7.52087e-05	3.50034e-05	2.94564e-05	0.00318022	1.95313e-05	1.95313e-05	4.59127e-05	0.000113897	3.78226e-05	2.90256e-05	8.67841e-05	1.95313e-05		1.95313e-05	4.46192e-05	2.08765e-05	0.000121488		1.95313e-05
IgG1	Neg control	Neg control	VBDR561	0.000838315	0.00048091	1.95313e-05	0.00109942	0.000343972	0.000235828	0.000380602	0.00132475	6.22677e-05	0.02	0.000266809	0.000149473	0.000159921	0.00264847	0.000130011	9.59356e-05	1.95313e-05	4.27007e-05	0.000177653	0.000510258	6.59028e-05	0.000316841	0.000636571	1.95313e-05		1.97536e-05	0.000317948	3.61326e-05	0.000172072		2.61895e-05
IgG1	Neg control	Neg control	VBDR562	0.00015879	0.000410825	7.00978e-05	7.28562e-05	5.14826e-05	1.95313e-05	0.000144993	2.96482e-05	4.49552e-05	0.00183595	0.000101567	3.56408e-05	2.65109e-05	7.33833e-05	2.39197e-05	4.82704e-05	8.56259e-05	1.95313e-05	6.87563e-05	8.30995e-05	2.04818e-05	3.96217e-05	8.67841e-05	1.95313e-05		1.95313e-05	2.95968e-05	2.08765e-05	5.28987e-05		1.95313e-05
IgG1	Neg control	Neg control	VBDR563	5.34413e-05	0.000267515	0.000113899	0.000101967	7.92747e-05	0.000129518	4.7714e-05	4.08412e-05	5.29705e-05	0.000224426	0.02	8.04621e-05	4.0821e-05	4.55927e-05	2.39197e-05	3.69681e-05	1.95313e-05	9.18888e-05	0.000265822	9.86543e-05	2.91919e-05	0.0001114	0.000118656	1.95313e-05		1.95313e-05	9.67573e-05	2.59929e-05	9.75574e-05		1.95313e-05
IgG1	Neg control	Neg control	VBDR565	0.000460093	0.000436443	1.95313e-05	0.000179044	0.000762423	0.000110549	7.00386e-05	0.000335047	0.000170676	0.000370728	0.000196648	0.000192978	0.000138417	6.76348e-05	9.83513e-05	0.000101592	3.17626e-05	5.42408e-05	0.000260445	0.000335812	4.55376e-05	0.000175687	0.000645439	4.26524e-05		1.95313e-05	0.000271704	5.6763e-05	0.000600347		6.90698e-05
IgG1	Neg control	Neg control	VBDR566	4.48647e-05	0.00101547	1.95313e-05	0.000760444	0.000377875	3.09749e-05	2.32111e-05	0.000134976	5.96169e-05	4.33815e-05	0.000193916	0.000631809	0.000294935	0.000108091	3.27883e-05	3.27683e-05	0.000109441	2.16758e-05	0.000219057	0.000202841	2.95468e-05	4.47526e-05	6.49057e-05	1.95313e-05		1.95313e-05	0.000120906	5.10531e-05	0.000899804		5.82757e-05
IgG1	Neg control	Neg control	VBDR568	4.91566e-05	8.96411e-05	1.95313e-05	0.000111212	0.000179275	1.95313e-05	0.000705733	1.95313e-05	2.60797e-05	2.83686e-05	4.85153e-05	2.39786e-05	0.000114006	0.000116447	1.95313e-05	3.48749e-05	1.95313e-05	1.95313e-05	4.50453e-05	0.000173415	2.53182e-05	1.95313e-05	4.21722e-05	1.95313e-05		1.95313e-05	9.67573e-05	2.76925e-05	0.000109401		2.49852e-05
IgG1	Neg control	Neg control	VBDR569	8.48805e-05	7.78423e-05	1.95313e-05	2.32664e-05	0.000444077	0.000202184	2.32111e-05	7.44192e-05	0.000236498	0.00014624	0.02	0.000104653	0.000760786	0.000151774	6.5943e-05	5.97794e-05	1.95313e-05	1.95313e-05	3.62576e-05	0.000173415	2.32315e-05	0.000199394	1.95313e-05	1.95313e-05		1.95313e-05	7.99405e-05	1.95313e-05	0.000109401		1.95313e-05
IgG1	Neg control	Neg control	VBDR570	8.82505e-05	0.000312564	1.95313e-05	0.000234163	9.15142e-05	3.87104e-05	0.000319239	0.000359758	4.96363e-05	4.33815e-05	0.00403807	0.00017494	0.000256728	0.000631215	3.50112e-05	5.68025e-05	2.34028e-05	3.18304e-05	0.0022853	0.000202841	5.37525e-05	6.94072e-05	6.49057e-05	2.35561e-05		7.51306e-05	0.000218796	2.34375e-05	0.000387486		1.95907e-05
IgG1	Neg control	Neg control	VBDR572	3.28206e-05	0.000383644	1.95313e-05	0.000147966	3.83618e-05	8.76381e-05	0.00140239	0.000207577	4.1602e-05	6.9523e-05	0.00359148	0.00664996	3.31749e-05	5.24997e-05	2.17158e-05	2.74378e-05	1.95313e-05	1.98131e-05	5.53422e-05	4.09967e-05	8.92057e-05	3.43896e-05	5.36825e-05	1.95313e-05		1.95313e-05	8.32714e-05	0.000205878	9.75574e-05		1.95313e-05
[truncated: 1,385 more rows]
