# Supplementary material for: Assessment of IgG3 as a serological exposure marker for Plasmodium vivax in areas with moderate–high malaria transmission intensity
Source: Front Cell Infect Microbiol. 2022 Aug 9;12:950909. doi: 10.3389/fcimb.2022.950909 (PMC9395743; doi:10.3389/fcimb.2022.950909)
Supplement: Supplementary file 3 [file DataSheet_2.xlsx]

## Sheet: peru_ab_epi_data_IgG
sampleid	age	gender	N_sam	com	N_Pv_pos	T_last_Pv	PTEX150	MSP5	MSP1-19	MSP3a	PVX_092990	AMA1	PVX_101530	s16	MSP8	PVX_090970	PVX_097715	PVX_112670	MSP7	RON2	PVX_003555	MSP3b	PVX_091710	MSP7L	CSP210	RBP2b1986-2653	MSP7B	PVX_088820	RAMA	PVX_090265	SIAP2	MSP7F	PVX_125728	PVX_096995	RBP2b161-1009
M1A001C	12.24	2	36	0	1	0	-3.25476	-4.4481	-4.13119	-4.00433	-4.00665	-4.70927	-4.08638	-4.10515	-3.84774	-3.1288	-3.93463	-3.74089	-4.11593	-3.57906	-4.70927	-3.14284	-3.54608	-3.98036	-4.70927	-4.38647	-3.69268	-3.48259	-4.70927	-2.84195	-3.16274	-4.70927	-2.90871	-3.22225	-4.6415
M1A001D	7.46	2	37	0	1	150	-3.95396	-4.51874	-4.70368	-3.68623	-3.25571	-4.70927	-4.19271	-4.41252	-3.90106	-3.15946	-4.61708	-3.92087	-4.18504	-4.28717	-4.70927	-3.18284	-3.50798	-3.99459	-4.70927	-3.68333	-3.75487	-3.77581	-3.95906	-2.97876	-4.23561	-3.59059	-2.96355	-3.40815	-4.46921
M1A003A	74.62	1	13	0	0	400	-3.36373	-1.91209	-1.72473	-2.32741	-1.79133	-1.69897	-3.3623	-4.04886	-2.97355	-2.15033	-2.23124	-3.27021	-2.76293	-3.45051	-4.65815	-2.33275	-2.57026	-3.19277	-4.41834	-2.22086	-2.5848	-3.01337	-3.38907	-1.77975	-3.49515	-4.3784	-2.11104	-2.84965	-1.69897
M1A003B	70.83	2	13	0	0	400	-4.15559	-4.70927	-2.56319	-3.09728	-4.11542	-3.66588	-3.37425	-4.28098	-2.92465	-2.15471	-3.70146	-3.168	-2.25801	-3.21411	-4.61748	-2.3398	-2.71903	-3.10743	-4.59845	-3.01411	-2.86522	-2.22327	-4.52922	-2.00771	-3.51953	-4.70927	-1.94537	-2.89949	-3.5535
M1A004F	8.53	2	13	0	0	400	-3.68542	-3.94921	-3.31419	-3.60885	-3.29599	-3.94918	-4.10901	-3.62484	-3.64951	-2.88199	-3.3275	-3.81192	-3.40283	-3.5675	-4.16215	-2.72634	-3.24671	-3.74635	-3.82675	-3.75231	-3.616	-3.33081	-3.45969	-2.77193	-3.40442	-4.35713	-2.70782	-3.61536	-4.35123
M1A004G	7.29	2	37	0	1	392	-3.81328	-4.70927	-2.80474	-3.80299	-3.45153	-4.23164	-4.46626	-4.58364	-3.34557	-3.05039	-4.19918	-3.80241	-3.71397	-3.95469	-4.18153	-3.19226	-3.64183	-3.89515	-4.70927	-4.29397	-3.83541	-3.74294	-4.47444	-3.07533	-3.23304	-4.70927	-2.98432	-3.80914	-4.70927
M1A005B	48.42	2	36	0	1	123	-3.64458	-4.37517	-3.53853	-3.86786	-3.46767	-4.33825	-4.16588	-4.18138	-4.08535	-3.32465	-3.76579	-3.40608	-3.64446	-3.75399	-3.92241	-3.51026	-3.49539	-3.98687	-4.70927	-2.70309	-3.72174	-3.9488	-4.31389	-3.05643	-3.78919	-4.70927	-3.43154	-3.1212	-3.09653
M1A005C	11.52	1	37	0	0	647	-3.91961	-4.64928	-2.86386	-3.44924	-4.02126	-4.15531	-4.15131	-2.91574	-3.70406	-3.12175	-4.03503	-3.87216	-3.24343	-3.71749	-4.49974	-3.07075	-3.08201	-3.84771	-4.47512	-2.45605	-3.37832	-3.58793	-3.93031	-2.89848	-3.72605	-4.70927	-2.89061	-3.60597	-3.70166
M1A005D	15.62	2	37	0	1	150	-3.50854	-4.70927	-2.33349	-3.45181	-2.85361	-4.70927	-3.96561	-3.42436	-3.22317	-2.62593	-2.87963	-3.49654	-3.16039	-2.98373	-4.50006	-2.79798	-3.08001	-3.65089	-4.5607	-4.55262	-3.36112	-2.91923	-2.76245	-2.55966	-3.41659	-4.4238	-2.60434	-3.08265	-3.96953
M1A005E	13.72	2	37	0	4	131	-4.1071	-4.24315	-2.42118	-4.0739	-3.65922	-4.09211	-3.89089	-3.73162	-3.76673	-3.52061	-3.02828	-3.95604	-1.91814	-3.95879	-3.41773	-3.54484	-3.9677	-3.86797	-4.25372	-4.19499	-4.00045	-3.59719	-3.29729	-3.38471	-3.2483	-4.63529	-3.5306	-3.84723	-3.77166
M1A005F	8.61	1	37	0	2	0	-2.36185	-4.00431	-1.69897	-3.48868	-3.61564	-2.99938	-3.86315	-2.91502	-2.96367	-3.07537	-2.73904	-3.24809	-3.5336	-3.28915	-4.07067	-3.08262	-3.52566	-3.9372	-4.15627	-2.09306	-3.64342	-3.60736	-2.84208	-2.52289	-3.78053	-4.40347	-3.01395	-2.85193	-2.7287
M1A007A	56.53	1	37	0	3	0	-2.69456	-2.39857	-2.37562	-1.7698	-3.20135	-2.16043	-2.62972	-3.24466	-3.18725	-2.64749	-2.7338	-2.37018	-3.09365	-3.42855	-3.3246	-2.30849	-2.89146	-3.187	-3.97244	-1.72462	-2.76812	-3.02451	-3.84013	-2.36299	-3.39525	-3.17462	-2.40613	-2.74563	-1.88391
M1A007B	55.18	2	37	0	2	123	-2.21117	-3.85683	-2.31737	-2.2942	-2.8315	-3.08035	-1.69897	-3.65054	-2.7973	-2.03643	-2.18163	-2.54864	-2.50371	-3.11068	-1.69897	-1.69897	-2.52005	-2.56429	-3.13597	-1.8292	-2.75591	-2.89133	-3.46101	-1.69897	-3.54367	-1.80355	-2.00958	-2.40851	-1.69897
M1A007D	15.42	2	37	0	6	57	-2.52878	-3.50765	-1.84186	-2.8885	-2.56833	-3.04842	-3.12089	-2.86278	-2.5673	-1.97641	-2.39244	-2.86959	-2.67536	-3.07764	-3.07631	-2.14302	-2.35364	-2.94821	-3.95894	-2.81652	-2.84252	-2.7683	-3.12289	-1.92272	-2.79901	-2.99527	-2.12164	-2.63396	-3.02585
M1A007E	13.46	1	37	0	0	911	-3.29215	-4.00384	-2.78335	-3.14895	-3.22926	-3.94101	-3.38738	-3.67282	-2.93592	-2.09023	-3.54159	-3.16817	-3.19494	-3.24413	-3.4206	-2.30726	-2.63684	-3.10392	-4.04446	-3.72392	-2.76094	-2.8442	-3.67854	-1.91664	-3.15161	-4.0503	-2.1498	-2.88353	-3.62195
M1A007F	11.26	2	37	0	2	122	-2.65668	-3.13583	-1.69897	-2.71063	-2.72061	-2.28664	-2.86449	-1.69897	-1.96822	-1.69897	-2.31458	-2.49225	-1.91704	-1.9843	-3.44034	-1.9238	-1.89701	-2.90573	-3.80756	-2.08881	-2.21702	-2.58588	-2.7852	-1.69897	-2.90978	-3.9102	-1.82793	-2.24172	-2.78893
M1A007G	8.73	1	37	0	2	211	-3.4055	-4.70927	-3.59048	-3.42958	-3.53344	-4.70927	-3.82973	-4.4978	-3.49229	-2.71806	-3.21251	-3.48812	-3.64094	-2.98959	-4.70927	-2.62408	-3.15993	-3.5614	-4.70927	-3.31886	-3.08738	-3.25914	-4.20737	-2.58351	-3.1884	-4.68612	-2.46307	-3.20356	-4.1197
M1A007H	51.08	1	37	0	2	149	-3.14211	-2.62499	-2.11136	-2.90407	-2.77007	-3.01118	-3.13939	-3.70246	-2.95831	-2.15269	-2.99097	-2.51297	-2.8984	-3.29686	-3.37594	-2.10521	-2.18279	-3.10581	-3.96174	-2.56577	-2.70145	-2.8942	-3.04415	-1.95442	-3.14718	-3.61065	-2.2058	-2.50238	-2.7323
M1A007I	33.03	2	37	0	1	75	-3.16048	-3.7841	-2.0029	-2.85677	-3.54945	-2.66337	-3.81208	-4.02059	-3.25504	-2.76853	-2.21963	-3.01094	-3.45967	-3.77282	-4.39622	-2.68998	-3.09216	-3.56976	-2.72967	-2.7935	-3.27846	-3.32158	-3.93717	-2.56277	-3.24571	-3.88253	-2.47271	-2.87229	-3.09706
M1A007M	5.46	2	13	0	2	29	-4.70927	-4.70927	-3.87728	-3.56776	-4.24687	-4.70927	-3.88449	-4.25731	-3.4804	-2.7473	-4.48741	-3.68946	-3.81835	-3.89802	-4.70927	-2.8217	-3.13592	-3.61395	-4.70927	-4.70927	-3.23326	-3.36566	-4.70927	-2.71256	-4.32822	-4.70927	-2.54975	-3.31957	-4.53919
M1A007N	4.24	1	13	0	1	92	-3.6596	-4.14117	-3.02593	-3.15658	-3.40913	-3.75124	-3.88137	-3.94911	-3.6582	-3.0892	-3.6551	-3.67112	-3.55147	-3.34403	-4.23539	-3.02015	-3.42665	-3.57258	-4.00075	-3.13723	-3.64805	-3.36865	-4.08992	-2.95265	-3.67939	-4.25126	-2.98196	-3.38232	-3.63568
M1A008A	41.29	1	13	0	4	0	-2.93231	-2.19609	-1.91991	-2.08514	-3.21724	-1.93229	-3.06299	-2.90106	-2.9259	-2.42539	-1.84701	-2.7955	-2.58996	-2.77791	-3.0204	-2.17154	-2.55645	-3.0371	-3.12595	-1.97883	-2.40632	-2.82113	-2.26635	-1.89908	-2.8147	-3.53771	-2.16382	-2.60227	-1.8884
M1A008D	14.97	1	36	0	2	122	-3.81386	-4.5666	-3.4096	-2.74568	-4.34763	-4.09294	-4.06654	-3.8671	-3.52263	-3.25651	-3.58715	-3.51073	-3.82422	-3.59592	-4.68908	-2.66882	-3.43508	-3.84003	-4.70927	-3.11904	-3.66388	-3.58475	-3.20495	-2.58847	-3.70733	-4.17188	-2.8694	-2.97015	-2.15059
M1A008E	12.15	1	37	0	2	159	-3.02034	-4.5666	-2.03939	-3.56371	-3.25391	-4.18063	-3.70561	-3.91098	-3.36923	-2.65017	-3.85667	-3.5646	-1.69897	-3.59238	-4.07144	-2.84478	-3.14411	-3.54759	-4.62202	-4.29998	-3.1499	-3.32724	-4.05702	-2.65599	-3.28564	-4.70927	-2.66838	-3.39264	-4.39709
M1A009B	34.95	2	37	0	0	396	-1.69897	-3.76414	-2.43102	-2.78092	-2.89952	-3.49832	-3.253	-3.2803	-3.08916	-2.2889	-2.53308	-2.86308	-2.19614	-3.18619	-3.09815	-2.33019	-2.74874	-3.25655	-4.23893	-2.4695	-2.84941	-3.09327	-3.25456	-2.2206	-3.487	-3.79971	-2.14954	-2.94699	-2.98257
M1A011A	35.34	2	13	0	2	85	-3.54154	-2.68668	-1.82813	-2.7769	-4.03285	-2.5221	-3.85036	-2.28508	-2.79651	-2.82889	-2.42879	-2.20788	-3.29116	-3.81368	-3.87172	-2.883	-3.30631	-3.45159	-4.10471	-2.00363	-3.20175	-3.49901	-3.09557	-2.58367	-3.48584	-4.42986	-2.6945	-2.46447	-2.45501
M1A012B	41.02	2	13	0	0	400	-2.5937	-4.12879	-3.13221	-2.4858	-3.00936	-4.42341	-3.29792	-2.81789	-2.68603	-2.09234	-3.17525	-3.01739	-2.8514	-2.59442	-3.4943	-1.94084	-2.54085	-3.31888	-4.59637	-2.78924	-2.67848	-2.87193	-3.66104	-1.69897	-3.18296	-4.32952	-2.13834	-1.69897	-2.65393
M1A012D	15.25	1	13	0	1	59	-3.23383	-4.45507	-3.63961	-3.11213	-3.25236	-4.53267	-2.88298	-3.57101	-3.31473	-2.43802	-3.38573	-3.34652	-3.22271	-3.28263	-3.14316	-2.68461	-2.66587	-3.32159	-4.70927	-3.04522	-2.95316	-2.99206	-3.61964	-2.28054	-2.92847	-3.23595	-2.25921	-2.98626	-3.12726
M1A012E	11.44	1	13	0	1	58	-3.68325	-4.33753	-3.83579	-3.47893	-3.66395	-3.9847	-2.99227	-4.53194	-3.43241	-2.64784	-3.24692	-3.48148	-3.39857	-3.77918	-4.25316	-2.6863	-3.09733	-3.44286	-4.57461	-2.67389	-3.22683	-3.24631	-4.04867	-2.4824	-3.55378	-3.87227	-2.5163	-3.27424	-3.34972
M1A012F	7.46	1	13	0	1	212	-4.1433	-4.61015	-3.04736	-3.35136	-3.54138	-4.50452	-3.62565	-4.00173	-3.31526	-2.53786	-3.87927	-3.51556	-3.48206	-3.47296	-3.98049	-2.69757	-2.86755	-3.43572	-4.27668	-4.0724	-3.20924	-3.12714	-3.99883	-2.43154	-3.77529	-4.4356	-2.3261	-3.24129	-4.40354
M1A012G	6.06	1	13	0	3	89	-3.65631	-3.59746	-2.30596	-3.40018	-3.2464	-2.92063	-3.68208	-3.00352	-3.05281	-2.9028	-2.0379	-3.44644	-3.64826	-3.12225	-4.43081	-2.76968	-3.40493	-3.68257	-4.0523	-2.66586	-2.91997	-3.24857	-3.48438	-2.7245	-3.93379	-4.70927	-2.80661	-2.99266	-3.17292
M1A013B	20.46	2	36	0	2	158	-3.29687	-4.06095	-3.1096	-2.88442	-3.86896	-3.58826	-3.61564	-4.11739	-3.29677	-2.62422	-2.80091	-2.96732	-2.35135	-2.70945	-3.49363	-2.60438	-2.92334	-3.40113	-4.25372	-1.74012	-3.20713	-3.21298	-3.93919	-2.45261	-3.39761	-4.27048	-2.41983	-3.22103	-2.58348
M1A014D	13.1	2	12	0	1	0	-3.76565	-4.4145	-1.97651	-3.22041	-3.28684	-4.1113	-3.42865	-3.54166	-3.08237	-2.28706	-3.49887	-3.33743	-3.02567	-3.37291	-4.32071	-2.37499	-2.69745	-3.30572	-4.2783	-2.86415	-3.03955	-2.9837	-3.60969	-2.1333	-2.89604	-4.70927	-2.14888	-3.09251	-3.41368
M1A014I	56.73	2	13	0	0	400	-3.55374	-4.03509	-2.31596	-2.73669	-3.18246	-3.6768	-2.9914	-3.54912	-2.61372	-1.80607	-2.7324	-2.74776	-2.58975	-3.17752	-3.8413	-1.87918	-2.25233	-2.8678	-3.3144	-3.22735	-2.50458	-2.55854	-3.60698	-1.69897	-3.66566	-4.61536	-1.69897	-2.67297	-4.26333
M1A014J	17.55	1	12	0	2	0	-2.623	-3.99883	-1.69897	-2.79618	-2.50112	-3.45603	-3.08294	-2.56229	-2.63661	-1.973	-1.81543	-2.70408	-1.78473	-2.92625	-2.67471	-2.05401	-2.40431	-3.01852	-3.76746	-3.68147	-2.54122	-2.60327	-2.31253	-1.84906	-2.81221	-3.83884	-1.94946	-1.71013	-3.47688
M1A019A	41.95	1	37	0	0	683	-3.0404	-3.08106	-2.50785	-2.67805	-3.51765	-3.8072	-2.82506	-3.96711	-2.55878	-1.81207	-3.0368	-2.7351	-2.56497	-3.0821	-3.40794	-1.90489	-2.26898	-2.77633	-4.31755	-2.2606	-2.4628	-2.60841	-4.06746	-1.69897	-3.5435	-3.35551	-1.69897	-2.57502	-2.57708
M1A019B	71.05	2	37	0	0	947	-3.06563	-3.58471	-1.69897	-2.70239	-3.58259	-2.87849	-3.07997	-3.42207	-2.45328	-1.83782	-2.15558	-2.78009	-2.37109	-3.0873	-3.48558	-1.92114	-2.28401	-2.70195	-3.87124	-2.88392	-2.45752	-2.53362	-3.21718	-1.69897	-2.75013	-4.53651	-1.7184	-2.43509	-3.35583
M1A020B	37.02	2	37	0	3	99	-3.48971	-2.9493	-2.66558	-3.01774	-3.63853	-3.21527	-3.25911	-3.74446	-2.85853	-2.18286	-2.64124	-2.79339	-1.76949	-3.21892	-3.05817	-2.3006	-2.12334	-3.07682	-2.77201	-3.50698	-2.37618	-2.84497	-3.69576	-1.69897	-3.3282	-4.14195	-2.05432	-2.32122	-2.85013
M1A020D	16.31	1	36	0	1	313	-3.23349	-4.18183	-2.20296	-2.8931	-3.21838	-4.03494	-3.44212	-3.58261	-3.02801	-2.34819	-3.10266	-3.1903	-2.75918	-3.55711	-3.39741	-2.26878	-2.71037	-3.10712	-4.31755	-1.69897	-2.8798	-2.79004	-3.70232	-2.21693	-2.81624	-4.00487	-2.25844	-2.7631	-2.21735
M1A020F	7.7	2	37	0	2	274	-3.44884	-4.70927	-2.44295	-3.74513	-3.89313	-4.70927	-4.11173	-4.59936	-3.61636	-3.04055	-4.3298	-3.58785	-3.85595	-4.05556	-4.68507	-2.92999	-3.27962	-3.75742	-4.70927	-3.78925	-3.41822	-3.49883	-4.70927	-2.78608	-3.26812	-4.48289	-2.73195	-3.5406	-4.59712
M1A022B	39.36	2	13	0	2	153	-2.72762	-2.81043	-1.69897	-2.67889	-2.88665	-1.93202	-3.2108	-2.79416	-2.37797	-1.95189	-1.69897	-2.99222	-2.20818	-3.08649	-3.12919	-2.02313	-2.39718	-2.8034	-3.48769	-1.69897	-2.76414	-2.56743	-3.34999	-1.69897	-2.98597	-4.01539	-1.83642	-1.69897	-1.85697
M1A022D	11.6	2	12	0	3	0	-3.25155	-3.38158	-1.69897	-3.28877	-3.16439	-1.83756	-2.7322	-1.99163	-2.36658	-2.51833	-2.15247	-2.1572	-2.48651	-2.92481	-2.51236	-2.62312	-3.12256	-2.90863	-3.96813	-2.49997	-3.03121	-3.20664	-2.69957	-1.88874	-3.63103	-3.70924	-2.52336	-2.26622	-2.90491
M1A022F	6.03	2	13	0	3	29	-3.1626	-3.38903	-1.69897	-3.5194	-3.47683	-3.06459	-3.25137	-3.24589	-3.17858	-2.81077	-2.16145	-2.67842	-2.93459	-3.08494	-3.13798	-2.88208	-3.28809	-3.76306	-4.08168	-1.69897	-3.47525	-3.26665	-3.0851	-1.93926	-3.76455	-4.58421	-2.65652	-2.81417	-2.57352
M1A023B	32.07	2	13	0	1	283	-3.31307	-3.19272	-2.80264	-2.32101	-3.34139	-2.57154	-2.03962	-3.21277	-2.41049	-2.17194	-2.84069	-2.80916	-2.95441	-3.03548	-2.3683	-2.0789	-2.58286	-3.00693	-3.56478	-2.47345	-2.67423	-2.63081	-3.41349	-1.90588	-2.78695	-2.50424	-2.01057	-1.81548	-2.5092
M1A026B	35.15	2	13	0	1	191	-2.80354	-2.98732	-1.69897	-2.84999	-2.83358	-1.69897	-2.3773	-1.69897	-1.82285	-2.51419	-1.69897	-2.93529	-2.66994	-3.2046	-1.69897	-1.98782	-2.47831	-2.77898	-2.86346	-1.69897	-2.64193	-2.86862	-2.0293	-1.69897	-2.97216	-2.89875	-2.28205	-1.69897	-1.69897
M1A027D	20.74	2	13	0	1	95	-3.1683	-3.81367	-1.69897	-3.01573	-3.21326	-2.34018	-3.45242	-3.46639	-3.25318	-2.75785	-2.876	-3.22037	-2.19033	-3.29183	-3.45685	-2.71916	-2.63241	-3.52268	-4.08673	-3.71571	-3.41073	-3.21608	-3.30755	-2.30322	-3.75838	-4.53982	-2.55993	-2.60619	-3.49615
M1A029A	34.1	1	13	0	5	0	-3.59736	-3.5653	-2.60778	-3.36491	-3.15904	-2.7319	-3.77945	-4.34939	-3.42043	-2.79393	-2.99454	-3.18483	-3.42949	-3.55863	-3.71445	-2.81851	-3.01864	-3.27584	-4.41602	-2.31644	-3.36287	-3.32564	-3.30482	-2.31441	-3.02743	-3.83092	-2.58904	-3.1297	-2.07276
M1A029B	27.56	2	36	0	3	52	-3.08075	-3.4133	-1.69897	-2.98258	-2.87701	-2.36533	-3.32337	-3.18174	-2.81914	-2.0607	-1.98489	-2.93258	-2.52137	-3.26015	-3.97613	-2.21761	-2.56723	-3.03602	-3.5619	-2.57581	-2.81039	-2.71862	-3.70232	-1.69897	-3.4048	-3.05542	-1.96722	-1.96417	-3.0441
M1A029C	8.3	2	37	0	2	211	-3.97129	-4.17075	-3.10101	-3.67517	-4.02167	-4.70927	-3.58101	-4.26718	-3.56834	-2.76444	-3.39176	-3.70017	-2.98259	-3.49596	-3.96252	-2.90285	-3.15743	-3.55773	-4.35127	-4.70927	-3.24888	-3.2083	-3.74919	-2.67148	-3.53253	-4.70927	-2.60369	-3.45387	-4.53686
M1A029D	6.48	2	37	0	1	389	-4.14447	-4.70927	-3.47477	-3.89284	-3.96412	-4.70927	-4.03517	-4.70927	-3.82502	-3.11031	-4.24571	-3.89645	-3.55316	-3.93461	-4.70927	-3.00485	-3.22665	-3.95565	-4.70927	-4.70927	-3.63433	-3.60675	-4.70927	-2.90655	-3.79832	-4.70927	-2.90944	-3.51846	-4.50027
M1A030B	28.49	2	13	0	3	0	-2.77978	-2.42649	-1.69897	-2.5196	-3.43246	-2.10605	-3.20646	-2.79713	-2.70428	-2.0164	-1.69897	-2.46347	-2.59916	-3.02313	-3.4217	-2.09198	-2.43155	-2.91075	-3.10258	-1.69897	-2.70698	-2.63941	-3.22427	-1.80453	-3.46263	-3.91106	-1.87898	-2.30107	-2.11375
M1A033B	38.44	2	37	0	2	126	-3.51818	-3.21901	-1.69897	-2.37621	-4.00332	-2.83458	-3.22925	-2.99447	-2.73718	-2.44779	-2.74356	-2.60189	-3.24659	-3.34738	-3.36844	-2.38832	-2.88356	-3.30524	-4.074	-2.72976	-2.56604	-2.92751	-3.27846	-2.07078	-3.89487	-4.63529	-2.29632	-2.36422	-3.84716
M1A033C	13.3	1	37	0	0	1111	-3.05626	-4.68014	-1.95658	-3.36213	-3.44043	-3.79808	-3.86281	-2.93471	-3.18149	-2.78946	-3.78888	-3.63497	-3.33833	-3.70818	-4.42314	-2.81706	-3.21494	-3.62562	-4.53327	-3.28311	-3.48746	-3.32125	-3.77679	-2.54827	-3.71255	-4.19225	-2.54877	-2.84612	-4.20926
M1A033E	72.55	1	13	0	1	0	-2.74584	-4.5418	-3.34337	-3.09371	-3.68382	-4.13918	-3.23451	-3.78612	-2.94633	-2.24503	-3.84677	-2.59687	-2.80147	-3.36415	-3.09597	-2.32441	-2.2261	-2.95774	-4.49381	-4.16267	-2.90082	-2.85931	-4.70927	-2.05196	-3.01551	-4.67343	-2.05223	-2.40747	-4.30094
M1A034E	26.18	2	36	0	5	0	-2.79811	-2.87183	-2.36056	-2.54937	-2.63889	-3.44347	-3.1572	-3.32833	-2.91278	-2.10298	-2.33096	-2.73894	-2.76079	-3.10921	-2.61518	-2.17947	-2.48918	-2.95681	-2.68059	-2.72607	-1.69897	-2.6644	-3.34869	-1.79938	-3.33128	-2.98332	-1.84329	-1.69897	-2.52262
M1A034G	6.05	1	13	0	2	183	-4.70927	-4.70927	-3.43916	-3.40792	-3.70018	-4.70927	-3.84886	-4.70927	-3.51841	-2.89786	-4.58414	-3.69826	-3.73605	-3.62042	-4.70927	-2.89691	-3.29807	-3.71978	-4.70927	-3.84684	-3.36875	-3.45296	-3.90072	-2.36545	-2.38423	-2.3443	-2.66503	-3.29446	-4.62703
M1A035E	8.55	2	36	0	2	157	-4.1241	-4.4145	-2.94805	-3.63802	-4.11542	-4.05185	-3.81397	-4.40476	-3.71769	-3.19957	-3.89628	-3.89261	-3.19755	-3.83522	-4.27697	-3.03946	-3.56345	-3.69675	-4.47512	-3.58351	-3.71753	-3.6509	-4.27879	-2.97966	-3.99437	-4.70927	-2.98561	-3.59177	-4.02119
M1A036H	12.75	2	13	0	3	0	-4.10282	-4.07124	-2.2182	-4.05742	-4.07865	-3.76786	-3.73378	-3.68669	-3.76831	-3.36913	-2.94147	-3.69935	-2.51992	-4.09113	-4.43912	-3.40344	-3.71874	-4.21549	-4.65023	-2.96943	-3.6649	-3.93539	-3.91004	-3.11561	-4.04296	-4.70927	-3.19646	-3.20882	-3.78128
M1A036J	18.71	2	37	0	1	93	-2.7586	-2.50274	-1.69897	-1.69897	-2.85639	-1.94394	-3.4178	-1.69897	-2.23261	-2.85023	-1.69897	-2.1866	-2.58047	-2.64751	-3.57021	-2.40184	-2.76714	-3.48494	-2.91034	-1.69897	-3.38329	-2.92875	-1.69897	-1.69897	-2.79563	-2.65996	-2.78712	-1.69897	-1.69897
M1A037F	24.81	2	36	0	1	124	-4.46041	-4.12445	-2.96759	-3.30992	-3.90083	-4.39901	-3.55558	-4.29992	-3.09363	-2.31361	-3.88103	-3.14507	-2.4812	-3.59054	-4.46439	-2.56442	-2.73705	-3.29952	-4.67931	-2.90093	-2.98263	-3.15251	-4.56178	-2.15743	-3.83355	-4.70927	-2.13377	-3.07038	-3.19534
M1A037G	20.54	2	13	0	0	400	-3.45311	-4.62311	-3.27322	-3.4836	-2.77795	-4.57423	-3.70968	-3.72421	-3.37305	-2.33063	-2.89428	-3.33173	-2.75289	-3.58345	-4.24291	-2.72561	-3.09569	-3.54336	-4.70927	-2.87139	-3.25728	-2.93474	-3.93514	-2.42981	-3.0933	-4.52831	-2.49694	-3.23988	-3.21894
M1A038B	51.03	2	13	0	1	183	-2.83213	-3.30557	-1.69897	-2.88417	-3.26008	-3.18152	-2.82459	-3.47924	-2.72111	-2.2507	-2.13064	-2.66924	-2.87516	-3.32613	-2.51785	-2.34391	-1.8084	-3.06009	-1.7968	-1.84955	-2.90278	-2.80629	-3.07482	-1.72414	-3.08876	-3.96887	-2.14471	-1.69897	-2.33278
M1A038D	16.47	2	37	0	1	366	-3.36165	-4.70927	-3.09433	-3.36832	-3.63547	-3.50347	-3.4971	-3.93129	-3.32122	-2.55122	-2.92532	-3.4129	-2.85218	-3.30007	-4.31088	-1.934	-2.97713	-3.59036	-4.70927	-3.15059	-3.2389	-3.2657	-3.93188	-2.59819	-3.82337	-4.11455	-2.37109	-3.14429	-3.55101
M1A038E	20.8	2	37	0	1	311	-3.50243	-4.51818	-3.19295	-3.09173	-4.02432	-4.03812	-3.28284	-3.86748	-2.91197	-2.14324	-4.02336	-3.03617	-2.5567	-3.36615	-4.55493	-2.3313	-2.59269	-3.1112	-4.4396	-3.5731	-2.83928	-2.88858	-4.00052	-1.94107	-3.54679	-3.45604	-1.98416	-2.94102	-4.16781
M1A040B	43.39	2	37	0	3	38	-2.64495	-2.85299	-1.94721	-2.83398	-3.11537	-3.15842	-2.90488	-3.27561	-2.71794	-1.9987	-1.69897	-2.82497	-2.30695	-2.87728	-2.72074	-2.08051	-2.34027	-2.92638	-3.65706	-1.91909	-2.42698	-2.56425	-3.62625	-1.69897	-3.14417	-3.43039	-1.72336	-2.21847	-1.69897
M1A041B	37.18	2	37	0	2	214	-2.71811	-3.21213	-2.27626	-1.81167	-3.5261	-3.73712	-3.53866	-3.78048	-2.82936	-2.63947	-2.19045	-3.29282	-3.32265	-3.6056	-4.10532	-2.58944	-2.90033	-3.19682	-3.40889	-1.947	-3.01078	-2.99305	-4.09551	-2.26639	-3.26235	-4.5888	-2.39498	-2.95465	-2.35313
M1A041E	14.51	2	13	0	0	400	-2.80996	-2.87493	-1.69897	-2.25222	-3.26885	-1.95285	-2.53013	-2.03854	-2.27026	-2.35989	-1.69897	-2.92866	-2.70308	-3.02746	-2.51074	-1.88393	-2.91173	-3.08751	-3.3946	-1.69897	-2.27019	-2.89085	-2.31501	-1.69897	-3.18658	-3.02603	-2.24839	-1.69897	-1.69897
M1A041F	11.94	2	36	0	1	66	-3.76565	-4.5666	-3.32643	-3.19093	-1.8797	-4.70927	-3.34337	-3.72408	-3.33497	-2.62371	-3.26094	-3.13789	-3.54042	-3.3516	-4.28019	-2.78876	-3.11416	-3.58242	-4.58703	-4.29626	-3.444	-3.27969	-4.14861	-2.64119	-3.93354	-4.70927	-2.69202	-3.37706	-4.70927
M1A041G	8.19	2	13	0	1	251	-3.40429	-4.70927	-3.3867	-3.44979	-3.0854	-4.70927	-3.73886	-4.01365	-3.32135	-2.40939	-3.13841	-3.40787	-3.34186	-3.17462	-4.70927	-2.63268	-2.96189	-3.44178	-4.70927	-4.0131	-3.04959	-3.03708	-4.28416	-2.32298	-3.19849	-4.70927	-2.36015	-3.16582	-3.94745
M1A043B	29.72	2	37	0	1	374	-3.68933	-3.85406	-3.06036	-3.03619	-3.48723	-3.35437	-3.38143	-3.49658	-2.94377	-2.21179	-3.31753	-3.1108	-3.32597	-3.41462	-4.26745	-2.29607	-2.69557	-3.09507	-3.60236	-2.87728	-2.60162	-2.88034	-3.70232	-1.78648	-2.82692	-4.41784	-2.06354	-2.90849	-2.83723
M1A044B	34.16	2	37	0	1	334	-4.01388	-4.10757	-3.11986	-2.9328	-3.90563	-3.79903	-3.17053	-4.12504	-2.85881	-2.12595	-3.78604	-3.09361	-2.88599	-3.2735	-4.32783	-2.12671	-2.4717	-3.02692	-4.20785	-3.12388	-2.72648	-2.7539	-4.15412	-1.69897	-3.86283	-4.66037	-1.8648	-2.8035	-2.757
M1A047B	37.39	2	13	0	0	400	-4.26483	-3.496	-3.74105	-3.96456	-4.42104	-2.78973	-4.42813	-4.45702	-4.12487	-3.44701	-4.16313	-4.1582	-3.69698	-4.10265	-4.66969	-3.3059	-3.58581	-3.8871	-4.70927	-3.24792	-4.02376	-3.91915	-4.41927	-3.14317	-4.37326	-4.70927	-3.25958	-3.15002	-3.35142
M1A048B	57.96	2	13	0	1	87	-3.43628	-3.88014	-2.45713	-2.98915	-3.06212	-2.8285	-2.90303	-3.55493	-2.89666	-2.20843	-2.25075	-3.06364	-2.6324	-3.39441	-3.57569	-2.28653	-2.52814	-3.03333	-3.81653	-2.12396	-2.59548	-2.84086	-3.41185	-2.05816	-2.61821	-3.32765	-2.05748	-2.6256	-2.52979
M1A048C	26	2	13	0	1	0	-2.4879	-1.69897	-1.69897	-1.91903	-3.30619	-2.19402	-2.88846	-2.87034	-1.99412	-1.70747	-1.69897	-2.08687	-2.75998	-2.74525	-2.88587	-1.8557	-2.26971	-2.50216	-3.32555	-1.69897	-2.47607	-2.52488	-2.31299	-1.69897	-2.52522	-3.31376	-1.69897	-1.69897	-1.88016
M1A049A	37.8	2	37	0	2	121	-3.73379	-3.97321	-4.02975	-2.78866	-3.40459	-3.9066	-3.14958	-3.91897	-2.81313	-1.98128	-3.52914	-3.11249	-2.2784	-2.79126	-3.51542	-2.23025	-2.30625	-3.11755	-4.51341	-3.02122	-2.48069	-2.95847	-3.95968	-1.91511	-3.16422	-4.70927	-1.83408	-2.80802	-3.07273
M1A049B	26	1	13	0	2	88	-3.27222	-3.01286	-1.69897	-2.77175	-3.8358	-2.72732	-3.4414	-3.4808	-2.85104	-2.20954	-1.69897	-2.72751	-3.29032	-3.55104	-4.00248	-2.39465	-2.53372	-3.25506	-3.90676	-2.44442	-2.94883	-3.07388	-3.32988	-2.14509	-3.6983	-4.15385	-2.0784	-2.8738	-2.57876
M1A049C	21.97	2	13	0	2	121	-4.13491	-4.70927	-2.65157	-3.31504	-4.03285	-4.6793	-3.51746	-4.33186	-2.93637	-2.33174	-4.18712	-3.31185	-3.42404	-3.50983	-4.70927	-2.39431	-2.78744	-3.29765	-4.70927	-3.99657	-2.85867	-3.15129	-3.8115	-2.19883	-2.99714	-4.70927	-2.16702	-2.94699	-4.70927
M1A049D	19.57	1	37	0	1	0	-3.30617	-4.55289	-2.56576	-3.59752	-3.77114	-3.94753	-3.67296	-1.71146	-3.074	-2.82945	-3.53192	-3.65228	-2.99351	-3.20637	-4.70927	-2.12136	-2.97061	-3.6708	-4.70927	-3.62887	-2.95368	-3.294	-4.28279	-2.66788	-3.38927	-4.70927	-2.62814	-3.38922	-4.02352
M1A050A	44.03	1	12	0	0	400	-4.40047	-4.6842	-2.99664	-3.26088	-4.03623	-3.8011	-3.48535	-4.25623	-3.13159	-2.32493	-3.62426	-3.35463	-2.13624	-3.31672	-4.34522	-2.52817	-2.79264	-3.34504	-4.70927	-3.98535	-2.99096	-3.14855	-4.70927	-2.23087	-3.94007	-3.53147	-2.12219	-3.1008	-4.60767
M1A050C	12.61	2	13	0	0	400	-3.95626	-4.70927	-2.74867	-4.19604	-3.48666	-4.70927	-4.70927	-4.5112	-4.52607	-3.60917	-3.38286	-3.8714	-2.10358	-2.34827	-4.5084	-3.67238	-3.94395	-4.41059	-4.60361	-4.61661	-2.97889	-4.05235	-4.70927	-3.46655	-3.64858	-4.70927	-3.52159	-3.82551	-4.3408
M1A054B	30.37	2	13	0	0	400	-3.92365	-4.70927	-2.70271	-3.67308	-4.02432	-4.4935	-2.78868	-4.35267	-3.55417	-2.85554	-4.35371	-3.77894	-3.55485	-3.99766	-4.59145	-2.70882	-3.30857	-3.73288	-4.64665	-4.70927	-3.50579	-3.55275	-4.38831	-2.68182	-4.16081	-4.70927	-2.62981	-3.66781	-4.60141
M1A054D	10.26	1	37	0	1	233	-3.69376	-4.70927	-3.80008	-3.94388	-3.70535	-4.52226	-4.42805	-4.2288	-3.93087	-3.30628	-4.00982	-4.08819	-3.91216	-4.00528	-3.87238	-3.37996	-3.60853	-3.9244	-4.70927	-4.70927	-3.80015	-3.86464	-4.32282	-3.13568	-4.00932	-4.53184	-3.31846	-3.87837	-4.70927
M1A054E	8.49	1	37	0	1	233	-3.69745	-4.63952	-2.94823	-3.07113	-3.35961	-4.08648	-3.5943	-3.82127	-3.16527	-2.39788	-3.49253	-3.07894	-2.3089	-3.30894	-4.22284	-2.64091	-2.9206	-3.35603	-4.51458	-3.72594	-3.03433	-3.01699	-4.17673	-2.21828	-3.4268	-3.87074	-2.43417	-2.62135	-4.194
M1A055C	13.08	2	13	0	0	400	-3.54725	-4.41108	-2.63467	-3.15514	-3.392	-4.53102	-3.77521	-3.97346	-3.1901	-2.3657	-3.52779	-3.31269	-2.62192	-3.10909	-3.74262	-2.59213	-2.95984	-3.42864	-4.56937	-4.04551	-3.15082	-3.24898	-4.21725	-2.35375	-3.69799	-4.47638	-2.41317	-3.19526	-3.94014
M1A056A	70.04	1	36	0	1	182	-4.04156	-3.23738	-2.19256	-2.91496	-3.56378	-2.57782	-3.35635	-4.07385	-3.05447	-2.27356	-3.40021	-3.36389	-2.59874	-3.46484	-4.20858	-2.34339	-2.70674	-3.27534	-4.52313	-2.72961	-2.50696	-2.98231	-4.55676	-1.89922	-3.15983	-3.25044	-2.14921	-3.03924	-2.64206
M1A060A	56.04	1	13	0	2	0	-2.81913	-4.08103	-2.72085	-3.13178	-3.24021	-3.3876	-3.34969	-3.34486	-2.9454	-2.03306	-4.00843	-2.98714	-2.75677	-3.41181	-3.90759	-2.28742	-2.63279	-3.2255	-3.67347	-2.17108	-1.69897	-2.98334	-3.78097	-1.96322	-3.49908	-2.19377	-1.9466	-2.67377	-2.07639
M1A061F	10.82	2	13	0	1	184	-3.49904	-3.94921	-1.69897	-3.43785	-3.84883	-2.99972	-3.51463	-3.26002	-3.00533	-3.18536	-2.9498	-3.90027	-1.9372	-3.91532	-4.04319	-3.14772	-3.69257	-3.65089	-4.20558	-2.8933	-3.76097	-3.8141	-3.00823	-2.51515	-3.76739	-4.70927	-3.16431	-3.17262	-3.66034
M1A062B	31.27	2	13	0	1	66	-4.32495	-4.5666	-2.35355	-3.49059	-4.28311	-3.76022	-3.80222	-3.91098	-3.279	-2.91178	-3.85667	-3.67783	-2.6549	-3.84906	-3.44206	-2.83436	-3.17817	-3.49387	-3.63307	-3.5035	-3.45267	-3.29997	-4.1569	-2.68489	-3.92751	-4.43873	-2.65955	-3.33335	-3.9079
M1A062C	14.56	2	37	0	1	364	-3.76282	-4.46474	-2.57934	-3.08212	-3.05711	-4.55206	-3.66356	-3.82483	-3.25127	-2.41093	-3.77038	-3.4201	-3.19009	-3.66687	-4.2143	-2.73862	-2.9668	-3.40549	-4.56937	-4.36816	-2.96119	-3.20748	-3.6986	-2.40163	-3.58989	-3.97437	-2.5204	-3.16313	-4.57107
M1A062D	11.13	1	37	0	2	67	-3.27058	-4.22228	-1.69897	-3.76198	-3.28776	-3.27251	-4.09176	-2.96707	-2.79735	-3.02589	-2.81559	-3.50713	-2.84198	-3.18246	-4.38882	-3.05317	-3.28868	-3.7888	-4.12798	-2.00457	-3.6596	-3.62615	-2.7992	-1.73407	-3.48515	-4.1896	-3.03934	-2.45961	-2.3968
M1A062F	6.31	1	13	0	2	57	-3.22253	-3.85541	-1.79398	-3.43785	-3.29181	-3.19505	-3.61249	-3.44885	-3.05444	-3.24437	-1.86109	-2.79904	-2.85755	-3.07586	-3.55334	-3.01499	-3.37174	-4.09286	-4.15555	-2.56623	-3.82384	-3.5464	-3.13174	-1.98883	-3.32935	-3.67643	-3.17483	-2.79979	-3.15833
M1A064B	44.7	2	36	0	2	38	-2.60376	-2.36762	-1.69897	-1.72734	-2.73418	-1.77223	-3.16283	-1.93648	-2.49097	-2.42295	-1.69897	-1.80472	-1.69897	-3.04473	-2.94393	-2.20868	-2.8041	-2.9971	-2.50463	-1.69897	-2.67212	-2.64815	-2.62426	-2.00613	-2.52547	-3.26934	-2.14143	-2.1621	-1.69897
M1A064D	17.37	2	13	0	4	36	-3.07776	-3.66065	-2.04637	-2.71897	-3.40845	-2.50621	-3.63646	-2.88014	-2.94335	-2.68641	-2.47489	-2.92329	-2.1516	-3.36704	-4.01408	-2.40399	-3.20869	-2.79916	-4.10787	-2.1784	-3.25085	-3.14304	-3.10874	-2.27656	-2.83757	-3.472	-2.68003	-2.75623	-1.81025
M1A064E	7.68	1	13	0	1	108	-3.04674	-4.70927	-2.40643	-3.34791	-3.33602	-4.5102	-3.60233	-4.05301	-2.96005	-2.34185	-2.84584	-3.42761	-1.69897	-3.21798	-4.59139	-2.51462	-2.79173	-3.45612	-3.1395	-4.70927	-3.02591	-3.10731	-3.98076	-2.0473	-3.87077	-4.70927	-2.24203	-3.09569	-3.57528
M1A065D	13.1	1	37	0	1	149	-3.24823	-4.70927	-3.10575	-3.39927	-3.94066	-4.15402	-3.53446	-3.80469	-3.33347	-2.72916	-3.82239	-3.53623	-2.58306	-3.87467	-4.632	-2.80045	-3.0284	-3.55408	-4.5025	-4.70927	-3.29262	-3.31412	-4.70927	-2.25212	-3.19533	-4.70927	-2.37999	-3.32708	-4.70927
M1A067E	13.35	2	37	0	0	1008	-3.62896	-4.42133	-2.20042	-3.41644	-3.07395	-4.70234	-3.56246	-3.93712	-3.28486	-2.21914	-3.59972	-3.55618	-2.07036	-3.44928	-3.94162	-2.64962	-2.89374	-3.41726	-4.35467	-3.99031	-2.83386	-3.19521	-4.01679	-2.24636	-3.56516	-4.70927	-2.41796	-3.05531	-4.10268
M1A067F	5.17	1	13	0	2	0	-4.0701	-4.42621	-4.70927	-3.33152	-2.94254	-4.6421	-3.61934	-3.98112	-3.20938	-2.37853	-3.72904	-3.47816	-2.09407	-3.25153	-4.17133	-2.55365	-2.79641	-3.40105	-4.26048	-2.98502	-3.09292	-3.13342	-4.62411	-2.23171	-3.42022	-4.70927	-2.21158	-3.07935	-4.70927
M1A069A	52.11	1	12	0	0	400	-3.36525	-2.77555	-2.93957	-2.95659	-2.9773	-3.15979	-2.99271	-2.85955	-2.8412	-2.06466	-3.22945	-2.02926	-2.53545	-3.24686	-4.22833	-2.07291	-2.51546	-2.20137	-3.85496	-2.01522	-2.83719	-2.58609	-3.32742	-1.69897	-3.33025	-4.20654	-1.91314	-2.7906	-2.40435
M1A069B	59.08	2	12	0	0	400	-3.34262	-3.97639	-3.1493	-3.21107	-2.61625	-2.89537	-3.44256	-3.50683	-3.43627	-2.43105	-2.36805	-3.20408	-2.42878	-3.10972	-3.0768	-2.72794	-2.79518	-3.40843	-4.1324	-3.36141	-3.33745	-2.97749	-3.5862	-2.41526	-3.52087	-3.17416	-2.46624	-2.84425	-3.20521
M1A071B	20.07	2	12	0	0	400	-3.54787	-3.21015	-2.7191	-3.3117	-3.49724	-3.6344	-3.51873	-4.02586	-3.31211	-2.47487	-3.45656	-3.02546	-3.3403	-3.63443	-3.9062	-2.51506	-2.64606	-3.36024	-4.65046	-2.02334	-3.08022	-3.13161	-3.4808	-2.36189	-3.76455	-4.4277	-2.14406	-3.00014	-3.10821
M1A072C	25.05	2	37	0	1	59	-2.44711	-2.32879	-1.69897	-2.00794	-3.21724	-1.7557	-3.67271	-3.36122	-2.09718	-2.42108	-1.69897	-3.08148	-2.64897	-3.44377	-3.61677	-2.26246	-2.72675	-3.27624	-3.57648	-1.86901	-3.27045	-3.01733	-2.22981	-2.31449	-2.6682	-4.31728	-2.43001	-2.12524	-3.5585
M1A072E	27.44	1	37	0	1	383	-3.32841	-4.34494	-2.03056	-2.89827	-3.79191	-3.24619	-3.24031	-4.08792	-2.67916	-2.0418	-3.83181	-3.06364	-3.01896	-3.16561	-4.46466	-2.17623	-2.46107	-3.02719	-4.25372	-2.56265	-2.4633	-2.78575	-3.99475	-1.8641	-3.3556	-4.48358	-1.84159	-2.65101	-3.18978
M1A072H	29.77	2	13	0	0	400	-2.10266	-4.4145	-2.25196	-3.10981	-3.86676	-4.08765	-3.51822	-3.82558	-2.92569	-2.34945	-3.98409	-3.28649	-2.29184	-3.02909	-3.92611	-2.42778	-2.7699	-3.19305	-4.4396	-4.08219	-2.98962	-2.95934	-3.67974	-2.22345	-3.46058	-4.70927	-2.24004	-2.71158	-4.36084
M1A072I	5.89	1	12	0	0	400	-4.05183	-4.70927	-2.77939	-3.54854	-3.868	-4.52744	-3.51019	-4.58623	-3.38117	-2.66485	-4.39504	-3.58229	-2.97707	-3.84557	-4.61086	-2.70046	-3.08565	-3.50092	-4.16756	-3.65108	-3.24079	-3.27816	-3.26075	-2.44675	-4.01663	-4.70927	-2.36971	-3.32658	-4.65992
M1A073B	47.81	2	13	0	1	271	-2.71572	-3.1068	-2.42935	-2.41049	-3.33553	-2.30102	-3.21106	-3.17045	-2.98721	-2.51556	-3.46428	-2.86462	-2.52459	-2.84593	-3.92588	-2.27773	-2.80196	-2.86955	-3.96386	-2.45548	-2.83473	-3.13992	-3.6173	-2.17021	-3.23293	-4.70927	-2.34125	-1.9222	-2.40388
M1A074F	20.59	2	13	0	0	400	-3.98711	-3.67366	-2.5491	-3.22591	-3.42019	-3.73966	-3.67193	-3.59567	-3.31756	-2.62474	-2.91357	-3.53251	-3.34667	-3.35852	-4.05264	-2.60095	-3.01832	-3.45977	-3.68085	-3.37965	-3.21618	-3.18103	-4.25618	-2.52315	-3.24387	-4.36636	-2.49503	-3.04687	-4.57205
M1A074J	20.6	2	13	0	1	89	-3.30291	-3.86009	-2.00188	-2.97941	-3.35676	-2.7428	-4.16893	-2.87277	-3.25795	-2.89551	-2.52667	-3.64286	-3.79947	-3.38452	-3.79827	-2.91191	-3.33195	-3.9345	-4.15196	-1.69897	-3.92995	-3.32254	-2.91928	-2.41091	-3.54575	-4.70927	-2.82202	-3.38315	-1.72937
M1A075A	47.26	1	12	0	1	154	-3.40706	-3.78603	-2.02186	-2.21717	-3.66969	-2.36303	-3.01087	-3.14046	-2.59261	-2.20181	-2.61151	-2.68781	-2.81006	-3.19409	-2.56983	-2.23848	-2.39215	-2.84124	-3.98557	-2.61973	-2.79443	-2.99073	-2.93878	-2.08525	-3.29527	-3.76093	-2.03547	-2.15974	-2.20423
M1A075B	22.36	2	36	0	1	68	-2.68825	-4.29141	-2.35418	-3.57312	-3.90242	-3.22114	-3.63302	-4.09967	-3.42303	-2.47174	-3.10338	-3.81347	-2.6044	-3.15042	-3.95876	-2.78176	-3.21411	-3.77217	-4.33278	-3.88592	-3.35203	-3.40139	-3.16371	-2.66482	-3.13664	-4.63164	-2.59299	-3.1939	-4.25406
M1A075C	20.02	2	13	0	1	0	-4.05301	-3.04147	-3.31596	-3.0464	-3.92846	-4.38381	-3.14849	-3.65773	-3.13668	-2.32204	-2.91782	-3.37603	-2.20157	-3.62265	-3.33251	-2.48279	-2.77552	-3.33309	-4.15196	-3.29671	-2.84784	-3.03788	-4.35847	-2.16772	-2.90392	-4.70927	-2.05883	-3.01076	-3.20604
M1A075D	7.39	2	13	0	0	400	-1.81823	-3.35426	-1.69897	-2.91885	-3.8073	-2.16008	-2.8823	-2.36827	-2.05373	-2.11244	-1.69897	-2.27623	-3.04236	-2.69143	-3.17637	-2.61734	-2.84481	-3.57875	-3.31857	-4.01252	-2.96791	-3.16209	-1.94083	-1.69897	-2.8517	-4.11873	-2.46176	-1.9092	-3.36336
M1A075E	4.37	1	13	0	2	148	-4.22824	-4.70927	-3.89395	-3.31959	-3.77614	-4.41544	-3.58876	-3.70331	-3.1767	-2.40466	-3.79707	-3.30314	-3.51982	-3.74543	-4.70927	-2.47484	-2.59579	-3.39719	-4.70927	-3.79633	-2.87534	-3.15618	-4.70927	-2.23934	-3.72196	-4.70927	-2.0368	-3.05882	-4.20507
M1A075F	4.23	1	12	0	0	400	-4.55181	-4.39273	-3.78042	-3.4636	-4.30226	-4.67686	-3.70609	-4.56836	-3.32954	-2.68898	-4.33628	-3.64997	-3.34795	-3.55097	-4.70927	-2.6811	-3.04209	-3.60276	-4.54717	-3.79278	-3.27721	-3.32266	-3.90287	-2.53564	-3.84141	-4.70927	-2.46504	-3.41178	-4.28716
M1A077F	3.8	1	13	0	0	400	-4.02762	-4.70927	-4.70927	-4.03649	-3.19671	-4.70927	-3.54716	-4.00341	-3.91262	-3.08473	-3.88374	-3.94448	-3.79336	-4.44053	-3.71487	-3.27058	-3.1233	-3.88211	-4.70927	-4.70927	-4.11523	-3.686	-4.31985	-3.05616	-3.85673	-4.27761	-3.10365	-4.08308	-4.70927
M1A080F	16.07	2	37	0	0	413	-3.61339	-4.43587	-2.75884	-2.96938	-4.13739	-3.98364	-3.65619	-4.34773	-3.84113	-3.26845	-3.325	-3.89005	-3.64115	-4.02995	-4.58062	-3.14223	-3.24659	-3.80512	-4.66458	-3.44138	-3.77587	-3.5609	-4.27368	-3.01914	-4.24574	-4.33621	-3.0801	-3.72283	-3.52524
M1A082B	46.93	2	37	0	3	33	-2.96142	-1.76675	-1.69897	-2.55855	-3.59106	-1.77924	-3.05145	-2.6637	-2.31539	-2.29344	-1.69897	-2.80817	-2.50619	-3.16862	-2.85285	-2.46225	-2.91618	-3.11628	-2.84542	-1.69897	-2.90058	-2.76371	-2.83309	-1.69897	-3.12021	-3.74074	-2.22293	-1.69897	-1.69897
M1A082F	12.45	2	37	0	0	1081	-1.69897	-3.41789	-1.69897	-2.2904	-3.29257	-1.69897	-2.52743	-2.08668	-1.78878	-1.69897	-1.69897	-1.92869	-2.93214	-2.85388	-1.72501	-2.04612	-2.50271	-3.16491	-3.58096	-3.89326	-2.48056	-3.06232	-1.74705	-1.74783	-3.38475	-3.30619	-2.59296	-1.69897	-4.27576
M1A082G	7.27	2	37	0	1	259	-3.90264	-4.47776	-2.08383	-3.18186	-3.843	-3.72485	-3.57456	-2.85408	-2.82338	-2.40292	-3.18707	-3.44414	-3.53851	-3.35668	-4.24177	-2.57689	-2.76497	-3.39132	-4.41849	-3.23304	-3.1122	-3.12989	-3.43029	-2.22556	-3.61449	-3.61473	-2.26011	-2.80288	-3.88346
M1A082H	23.83	2	13	0	1	270	-4.1451	-4.30712	-3.01717	-3.22799	-3.94504	-3.53684	-3.72455	-4.46636	-3.14003	-2.40388	-3.67887	-3.40326	-2.33604	-3.42277	-4.56217	-2.59849	-2.89286	-3.44602	-4.58944	-3.2117	-3.13149	-3.18482	-3.64608	-2.32487	-3.99503	-4.70927	-2.28816	-3.12812	-3.8348
M1A082I	6.27	2	13	0	0	400	-3.99436	-4.70927	-2.79491	-3.55232	-3.68008	-4.70927	-4.01757	-4.10204	-3.68363	-2.87559	-4.03813	-3.8589	-2.09306	-3.74132	-4.70927	-2.85979	-3.34862	-3.80612	-4.70927	-4.04281	-3.55105	-3.48145	-4.70927	-2.8831	-3.20304	-4.70927	-2.73504	-3.55543	-4.32457
M1A083B	28.02	2	37	0	3	56	-2.18427	-4.26321	-2.37204	-3.14965	-3.65223	-3.36672	-3.40481	-2.27693	-2.97802	-2.30818	-3.21001	-3.15889	-3.27228	-3.53801	-4.20858	-2.38888	-2.76318	-3.13581	-4.04157	-2.34431	-2.8892	-2.96464	-3.65164	-2.07945	-3.18887	-4.70927	-2.11081	-2.94931	-3.31192
M1A083D	11.32	2	37	0	3	67	-3.5679	-4.3484	-2.41449	-3.46693	-2.6724	-3.72691	-3.86957	-3.63011	-3.28136	-2.43678	-2.81954	-3.38965	-1.69897	-3.78808	-4.07202	-2.80669	-2.98246	-3.60439	-4.17068	-3.24816	-3.32044	-2.90055	-3.84126	-2.36991	-3.32019	-4.70927	-2.53895	-3.19255	-4.57998
M1A083E	8.32	1	37	0	2	269	-3.59668	-4.70927	-3.20538	-3.57686	-3.43219	-4.70927	-4.02489	-3.93389	-3.75236	-2.88849	-3.78469	-3.7748	-2.81341	-3.06295	-4.70927	-3.0099	-3.25476	-3.75542	-4.70823	-3.54465	-3.29827	-3.51748	-4.70927	-2.75139	-3.29633	-4.70927	-2.82676	-3.28516	-4.70927
M1A085C	10.46	2	36	0	2	45	-2.28602	-4.04059	-1.9315	-4.04968	-3.0321	-3.13466	-4.35078	-3.21021	-3.43715	-2.99563	-2.52855	-4.02406	-3.88844	-3.96837	-3.97291	-2.39249	-3.1001	-4.1153	-4.23838	-2.6507	-4.21792	-3.72553	-3.59807	-2.7649	-3.77161	-4.70927	-3.205	-2.76161	-2.43426
M1A086B	66	2	37	0	0	765	-4.04695	-3.85406	-2.23836	-3.22998	-3.20039	-3.36751	-3.55817	-3.82046	-2.48215	-2.44258	-2.54638	-3.18513	-3.16913	-3.51288	-4.41009	-2.48561	-2.92931	-3.25503	-3.83922	-2.32662	-3.1101	-2.98462	-3.75182	-1.69897	-3.92951	-4.70927	-2.27013	-2.84891	-2.65061
M1A086E	5.48	2	13	0	0	400	-3.80386	-4.70927	-3.21845	-3.38	-3.83496	-3.86266	-3.55448	-4.07908	-3.28334	-2.67367	-3.80732	-3.08213	-3.6384	-3.35619	-4.29331	-2.68802	-2.96349	-3.43178	-4.53327	-4.09902	-3.28218	-3.22394	-3.62879	-2.51693	-3.4048	-4.70927	-2.48028	-2.74274	-4.22708
M1A089E	9.11	2	13	0	1	0	-3.79593	-4.70927	-3.47439	-4.15917	-3.6643	-4.70927	-3.54507	-4.63047	-3.71575	-3.20546	-3.96279	-3.22758	-2.31236	-4.30799	-4.70927	-3.31576	-3.70608	-4.07557	-4.63128	-3.86308	-3.89765	-3.73316	-4.70927	-3.04756	-4.1482	-4.5873	-3.15016	-3.87319	-4.70927
M1A090A	37.44	2	37	0	1	148	-3.04698	-4.70927	-3.14046	-3.19644	-3.55423	-4.67521	-3.68474	-3.50781	-2.92715	-2.44724	-3.33782	-3.43348	-2.48221	-3.40145	-4.51066	-2.60966	-2.93784	-3.32745	-4.60306	-3.99345	-3.07102	-3.08565	-3.30451	-2.29174	-3.74352	-3.93065	-2.21794	-3.012	-4.04823
M1A090C	14.62	2	37	0	0	694	-4.27486	-4.06716	-2.79417	-3.91624	-2.63498	-4.70927	-4.22225	-4.42762	-3.75722	-3.0676	-4.40243	-3.94029	-2.60619	-3.89551	-4.44291	-3.05559	-2.92889	-3.92139	-4.31252	-3.8823	-3.55788	-3.58769	-3.34594	-2.94297	-4.21681	-4.70927	-2.85596	-3.80333	-4.63935
M1A091B	25.52	2	13	0	1	17	-3.05668	-3.14418	-1.69897	-2.38301	-2.49636	-2.56007	-3.28855	-2.99487	-3.0065	-2.66459	-2.71378	-2.15458	-3.06364	-2.64366	-3.46879	-2.29382	-2.82353	-3.26995	-3.95549	-1.69897	-2.83851	-2.93371	-2.32154	-1.75317	-3.28517	-4.31728	-2.60023	-2.42488	-1.84159
M1A091C	8.65	2	13	0	1	184	-3.29339	-4.70927	-2.43585	-4.03649	-3.61285	-4.34225	-4.31377	-4.04384	-3.71124	-3.08189	-3.28062	-3.82242	-3.64908	-4.0906	-3.95466	-3.06765	-3.49537	-3.87482	-4.35127	-3.45255	-3.80197	-3.63968	-3.78169	-2.97512	-3.54927	-4.70927	-2.9054	-3.68444	-3.19894
M1A093A	32.69	1	36	0	1	276	-2.86885	-4.45123	-2.69867	-3.26334	-2.79359	-4.19854	-3.64167	-3.52036	-3.2451	-2.31886	-2.84451	-3.2303	-3.05747	-3.48906	-3.95702	-2.58971	-2.83165	-3.05374	-4.36824	-3.58166	-2.9223	-2.98031	-3.16649	-2.28103	-3.56786	-4.70927	-2.33238	-2.96046	-3.52476
M1A094B	33.6	2	37	0	1	52	-3.0215	-3.3521	-3.04277	-2.82404	-3.85807	-3.14307	-3.32783	-3.05024	-2.78771	-2.05436	-3.47067	-3.12049	-2.86821	-3.33871	-3.89191	-2.1519	-2.54494	-3.05277	-3.19979	-2.82008	-2.57939	-2.73266	-3.7615	-1.89022	-3.18202	-4.70927	-1.89009	-2.85171	-2.90079
M1A094D	13.69	1	37	0	3	54	-2.65214	-3.52461	-1.69897	-2.84366	-3.30951	-3.13215	-3.47807	-3.01512	-2.53015	-2.35372	-2.45761	-2.98768	-3.16876	-3.32736	-3.71656	-2.3228	-2.72533	-2.49989	-4.08311	-3.54209	-3.13176	-2.93221	-2.81726	-2.17457	-3.55272	-2.99487	-2.35571	-2.563	-3.77313
M1A094E	9.45	1	36	0	3	0	-2.73213	-3.62681	-1.69897	-2.82808	-3.52931	-2.32852	-3.04678	-3.24136	-2.60417	-2.38973	-3.06669	-2.90246	-3.31139	-2.70092	-3.88917	-2.27609	-2.74867	-3.01852	-4.08245	-2.10068	-3.04942	-3.02894	-2.65044	-1.69897	-3.0618	-4.09536	-2.32271	-2.63401	-2.41105
M1A094G	13.25	2	37	0	3	55	-2.69961	-3.85125	-1.69897	-2.43319	-3.39448	-2.84392	-3.68072	-3.16797	-2.60456	-2.92812	-2.40031	-3.05371	-2.12777	-3.23102	-3.86267	-2.48264	-3.35932	-3.1166	-3.94896	-1.80807	-2.90021	-3.32925	-3.24539	-2.10788	-3.10182	-4.09917	-2.80291	-2.60737	-2.28037
M1A102D	11.65	2	37	0	0	1111	-3.33562	-4.70927	-3.20925	-3.57638	-3.47153	-4.70927	-3.82732	-4.18656	-3.54533	-2.8284	-3.71027	-3.72665	-3.37037	-3.15268	-4.07182	-2.96459	-3.19481	-3.36071	-4.22625	-4.31757	-3.2043	-3.51074	-4.176	-2.77116	-3.34821	-4.70927	-2.74306	-3.21639	-4.492
M1A102G	14.21	1	36	0	1	209	-3.85874	-4.34396	-4.14013	-3.61197	-3.95233	-4.54388	-4.455	-4.4637	-4.04784	-3.2789	-4.44307	-3.80783	-3.71677	-4.12129	-4.56771	-3.39148	-3.58211	-4.09922	-4.69444	-3.50043	-4.02376	-3.88231	-4.4515	-3.12776	-3.37942	-4.70927	-3.17602	-3.6304	-4.16905
M1A105A	58.58	1	13	0	1	0	-3.26116	-3.77272	-3.504	-2.83064	-3.39641	-3.53176	-2.54743	-3.36469	-2.59679	-2.50422	-3.52427	-2.68737	-3.28751	-3.16812	-2.48501	-2.51292	-2.88068	-3.42849	-4.15196	-3.30988	-2.41513	-3.123	-4.36306	-2.2003	-2.7768	-2.51847	-2.498	-2.39112	-2.559
M1A106B	72.3	2	13	0	0	400	-4.01427	-4.70927	-3.34559	-3.14836	-3.98812	-4.42486	-3.37425	-4.29897	-2.98299	-2.18674	-4.13813	-3.13627	-3.3244	-3.48716	-4.02794	-2.31795	-2.61914	-3.24448	-4.502	-3.95021	-1.69897	-2.99224	-4.70633	-2.13161	-3.94	-4.50621	-2.06771	-2.65741	-4.70883
M1A106C	63.97	1	13	0	2	0	-2.94732	-3.31467	-1.69897	-2.52214	-3.13574	-2.86308	-3.51104	-2.80127	-2.68385	-2.34881	-2.95519	-2.8489	-2.6558	-3.41235	-3.80841	-2.34129	-2.69677	-3.1284	-3.63116	-1.69897	-2.78612	-3.07865	-2.73697	-2.20122	-3.70006	-3.84149	-2.19866	-1.76315	-1.69897
M1A110A	33.76	1	13	0	0	400	-3.56184	-4.05036	-3.79226	-3.47585	-3.92186	-4.60907	-3.79889	-4.43324	-3.44141	-2.73924	-3.67844	-3.47675	-3.02525	-3.76401	-4.60747	-2.88794	-3.17011	-3.63176	-4.59637	-3.28583	-3.18933	-3.38463	-4.55847	-2.6292	-3.24554	-4.70927	-2.56883	-3.313	-4.31014
M1A110B	31.52	2	37	0	0	424	-3.81113	-4.10559	-2.95692	-3.45994	-2.84607	-3.85788	-3.70067	-4.2325	-3.49368	-2.72555	-3.05304	-3.69214	-2.55603	-3.32677	-4.20599	-2.7966	-2.58763	-3.43648	-4.55035	-3.80263	-3.37839	-3.2321	-4.43442	-2.55924	-4.10889	-4.45748	-2.59912	-2.98647	-4.51419
M1A110E	8.24	2	13	0	2	193	-4.24104	-3.90344	-4.29075	-4.00129	-3.84126	-4.31284	-4.52809	-4.41267	-3.89689	-3.09704	-4.10648	-4.23075	-2.38644	-3.34435	-4.26211	-3.2531	-3.3312	-4.09786	-4.22413	-2.96805	-3.37204	-3.49264	-4.70927	-2.93634	-3.53717	-4.70927	-2.88063	-3.58272	-4.65984
M1A113C	7.33	2	13	0	0	400	-3.41087	-4.70927	-3.41747	-3.15498	-3.40069	-4.21938	-3.35647	-3.23105	-3.00708	-2.26024	-3.40576	-3.21304	-3.45911	-3.50341	-4.09533	-2.40689	-2.68667	-3.19491	-4.66708	-4.27294	-2.87572	-2.7505	-4.29812	-1.99288	-3.63982	-4.70927	-2.00915	-2.9174	-3.86401
M1A113D	4.52	1	13	0	1	366	-3.53376	-4.70927	-3.333	-3.25201	-4.07574	-4.63063	-3.56892	-4.33718	-3.16333	-2.43496	-3.73378	-3.351	-3.55587	-3.59626	-4.326	-2.52696	-2.79923	-3.34201	-4.14965	-4.46952	-2.99516	-3.09036	-4.24139	-2.32783	-3.90986	-4.70927	-2.09841	-3.07909	-4.62331
M1A115A	53.13	1	13	0	0	400	-2.9273	-2.80793	-3.19529	-2.40586	-2.82878	-2.51627	-3.06041	-3.21713	-2.53558	-1.69897	-2.96141	-2.78171	-1.69897	-2.9373	-3.16288	-2.02033	-2.26634	-1.69897	-4.26531	-2.67577	-2.36375	-2.48524	-3.7627	-1.69897	-3.16827	-4.33397	-1.75833	-2.15856	-2.38454
M1A115B	27.72	2	13	0	2	93	-3.59341	-3.83849	-3.65059	-3.24057	-3.42043	-3.97565	-3.37042	-3.41047	-3.07056	-2.2035	-3.70721	-3.35269	-3.23698	-3.30463	-3.85404	-2.40014	-2.66053	-3.06033	-4.16174	-3.70017	-2.90166	-3.0778	-3.7434	-2.12131	-3.83839	-4.59136	-2.10229	-3.06214	-3.66184
M1A115C	13.23	2	13	0	1	35	-3.43807	-3.97986	-3.20483	-3.18995	-2.53775	-3.96739	-3.53358	-3.39768	-3.18771	-2.30986	-2.70548	-3.2107	-2.22434	-3.64808	-4.02864	-2.51842	-2.92349	-3.30912	-3.65706	-4.15992	-3.10362	-2.80884	-3.83396	-2.2774	-3.28517	-4.36255	-2.36044	-3.13656	-4.30954
M1A115F	6.77	2	13	0	1	188	-4.10712	-4.70927	-2.23986	-3.74233	-3.409	-4.70927	-4.03045	-3.53291	-3.60178	-2.8982	-3.84583	-3.54014	-2.86237	-3.60199	-4.53086	-2.97384	-3.25502	-3.73666	-4.70927	-3.38545	-3.44639	-3.62396	-4.49181	-2.79879	-3.45491	-4.70927	-2.77059	-3.54687	-3.78592
M1A117B	24.32	2	13	0	0	400	-3.36833	-4.06095	-3.54817	-2.86556	-3.17768	-3.48559	-3.27615	-3.67215	-2.93403	-2.09114	-3.24089	-2.88257	-2.66784	-3.03916	-3.471	-2.25442	-2.52093	-3.01904	-4.33133	-2.88195	-2.44842	-2.76839	-3.12183	-1.97226	-3.1881	-3.82241	-1.99921	-2.7945	-2.6171
M1A118A	38.36	1	13	0	1	0	-3.1273	-3.46217	-4.53429	-3.05501	-3.44802	-4.70927	-3.38456	-3.56694	-3.00941	-2.23964	-3.34238	-3.19547	-3.34407	-3.38098	-3.02756	-2.3193	-2.41247	-3.23834	-4.67627	-3.02653	-2.79228	-2.92646	-4.24684	-2.10269	-2.20731	-4.02492	-2.08801	-2.87504	-2.92165
M1A118F	9.94	1	37	0	0	1111	-3.43965	-4.45224	-2.68997	-3.26145	-2.78635	-3.7847	-3.68054	-3.67419	-3.29046	-2.48642	-3.21101	-3.22759	-2.22636	-3.39128	-3.75179	-2.72465	-2.983	-3.43093	-3.5211	-4.3418	-3.23391	-3.35268	-3.33314	-2.42873	-3.73434	-4.70927	-2.4308	-3.2711	-4.10164
M1A119B	51.22	1	36	0	0	410	-3.79544	-4.70927	-3.64947	-3.16557	-3.87087	-4.35509	-3.30563	-3.98781	-2.9386	-1.69897	-4.21861	-3.20235	-3.1668	-3.4367	-3.10714	-2.3189	-2.5188	-3.17516	-4.10471	-3.48288	-2.65459	-3.03099	-4.51735	-1.99191	-3.55371	-4.70927	-1.87414	-2.88957	-4.16152
M1A122A	50.7	1	13	0	0	400	-3.09767	-4.38601	-2.47726	-3.12956	-3.4878	-4.3443	-3.30345	-3.96571	-2.98285	-2.13434	-3.34686	-3.29732	-2.63082	-2.92877	-4.23637	-2.39294	-2.43147	-3.06457	-4.54158	-3.62596	-2.85414	-2.9997	-2.78085	-2.00747	-3.75146	-4.70927	-2.03028	-2.96689	-3.70831
M1A122B	40.88	2	13	0	1	0	-3.51955	-4.08302	-2.6671	-3.25288	-3.91387	-4.66048	-3.43062	-4.15996	-2.98595	-2.2246	-4.08235	-3.24862	-3.34289	-3.29264	-3.46028	-2.42476	-2.68457	-3.26578	-4.44173	-2.98049	-2.95397	-2.92414	-4.47306	-2.16984	-3.09594	-4.70927	-2.0838	-3.06931	-4.69046
M1A122C	15.68	1	13	0	1	371	-4.12471	-4.23553	-2.98954	-3.41096	-3.52073	-4.70927	-1.69897	-4.13005	-3.21282	-2.48458	-3.97648	-3.45512	-3.36169	-3.71237	-4.13439	-2.68552	-2.98771	-3.41872	-4.48148	-4.29385	-3.11927	-3.04064	-4.70927	-2.37878	-3.24116	-4.17778	-2.46647	-3.21061	-4.70927
M1A122D	13.88	1	13	0	0	400	-4.27091	-3.74006	-3.56548	-3.75876	-4.23346	-4.4379	-3.88624	-4.56202	-3.61969	-2.89455	-4.10746	-3.72598	-3.29495	-3.05041	-3.83008	-2.98416	-2.83023	-3.73666	-4.32264	-4.55646	-3.57057	-3.48259	-3.93216	-2.75191	-3.95248	-3.83715	-2.64546	-3.47573	-4.22455
M1A122F	5.21	1	13	0	0	400	-3.6942	-4.70927	-2.73971	-3.86786	-4.11902	-4.70927	-3.50829	-4.56745	-3.77574	-3.07355	-3.84988	-3.91494	-3.25893	-3.98193	-4.70927	-3.18486	-3.42855	-3.87069	-4.70927	-4.65486	-3.46893	-3.60736	-4.70927	-2.91916	-3.59368	-4.70927	-2.90871	-3.33407	-3.9368
M1A123D	44.94	1	13	0	0	400	-2.27488	-3.22528	-1.69897	-1.69897	-3.45125	-2.09877	-2.86253	-3.58634	-2.09433	-1.79794	-1.69897	-1.69897	-2.95311	-2.75101	-3.12975	-1.80879	-2.1986	-2.78516	-3.22577	-1.78684	-2.44952	-2.53044	-3.2849	-1.69897	-2.91715	-3.30291	-1.69897	-1.886	-2.26563
M1A124A	23.45	1	13	0	1	0	-3.10729	-2.81419	-1.69897	-2.94697	-3.535	-2.11075	-3.18822	-2.72649	-2.57202	-1.99063	-2.541	-2.62349	-2.16146	-3.24946	-4.04427	-2.22004	-2.26788	-2.93646	-3.79904	-1.90254	-2.65164	-2.83839	-3.09209	-1.69897	-2.82588	-4.55616	-1.75519	-1.69897	-2.40029
M1A125B	46.34	2	13	0	1	0	-4.1134	-4.11748	-2.7256	-2.85402	-3.729	-2.99701	-3.00154	-3.92093	-2.69898	-1.90866	-3.25794	-2.85561	-2.66353	-3.12767	-3.74135	-2.03457	-2.42622	-2.90759	-3.98253	-2.84015	-2.54408	-2.72721	-3.83351	-1.69897	-2.98416	-4.70927	-1.69897	-2.55007	-3.14079
M1A125C	18.48	2	13	0	2	31	-3.75668	-3.73038	-3.61164	-3.48637	-3.64181	-4.47114	-3.67084	-3.98005	-3.33926	-2.5262	-4.09764	-3.16693	-3.03155	-3.44512	-4.04828	-2.65946	-2.94179	-3.41239	-3.35214	-2.77871	-3.22105	-3.18575	-4.48422	-2.42038	-3.28785	-4.70927	-2.30552	-3.28102	-4.04037
M1A126B	28.28	2	13	0	1	370	-4.5315	-4.70927	-4.06532	-4.2428	-4.53555	-4.70927	-4.15299	-4.56745	-4.02245	-3.34882	-4.70927	-4.09684	-2.91096	-4.28123	-4.70927	-3.31394	-3.7251	-4.15121	-4.70927	-3.16244	-4.01981	-3.93539	-4.17895	-3.20302	-3.83355	-4.70927	-3.1314	-3.86965	-3.86614
M1A126C	11.06	2	13	0	2	0	-2.99432	-3.14953	-1.69897	-2.67117	-3.18783	-2.49925	-3.09609	-2.13423	-2.40461	-1.88282	-1.73432	-2.48865	-2.94775	-2.24566	-3.27525	-2.65114	-2.71923	-2.91371	-3.32209	-2.04646	-3.4095	-3.14304	-1.78113	-2.12559	-2.50079	-3.6277	-2.8	-1.85193	-3.70656
M1A126D	6.99	2	12	0	1	365	-3.78767	-4.70927	-3.02973	-3.29704	-3.32864	-4.70927	-3.49343	-4.65524	-3.01957	-2.20767	-4.51456	-3.28525	-3.55621	-3.58199	-4.70927	-2.4683	-2.65992	-3.31543	-4.70927	-4.24404	-2.92718	-3.12611	-3.80633	-2.1769	-3.59289	-4.70927	-2.04897	-3.01676	-4.70927
M1A126E	40.7	1	13	0	1	0	-2.84908	-3.58471	-2.70632	-2.45499	-2.33257	-3.44416	-3.00029	-2.79331	-2.56569	-1.7126	-2.80734	-2.52778	-2.18466	-2.77587	-2.51515	-1.89042	-2.10676	-2.59263	-4.0998	-2.10249	-2.48175	-2.1732	-3.14196	-1.69897	-2.32641	-3.83811	-1.72164	-2.53079	-1.97879
M1A127A	39.82	1	13	0	0	400	-3.18966	-3.83609	-2.25777	-3.05196	-2.60164	-4.09671	-3.29955	-3.16629	-2.93833	-1.992	-3.33321	-3.06228	-1.69897	-3.35984	-3.19484	-2.1595	-2.37531	-2.92767	-3.51541	-4.16699	-2.92439	-2.78938	-3.50321	-1.91948	-2.79215	-3.94661	-1.96404	-3.0236	-3.21073
M1A127B	30.59	2	13	0	1	0	-3.13902	-4.70927	-2.70706	-3.85528	-3.64181	-3.86898	-3.91738	-3.5985	-3.64443	-3.03187	-3.41484	-3.73338	-2.87309	-3.74335	-4.70927	-2.96973	-3.18568	-3.92368	-4.70927	-4.09471	-3.21432	-3.67016	-3.93514	-2.59441	-3.41495	-4.70927	-2.83454	-2.73773	-4.53896
M1A127C	11.55	1	13	0	0	400	-3.89254	-4.70927	-3.30196	-3.42119	-3.62973	-4.44849	-3.86318	-4.33893	-3.3967	-2.57837	-3.59816	-3.61678	-3.51689	-3.79495	-3.6578	-2.70176	-2.80013	-3.46494	-4.70927	-2.73314	-3.14718	-3.26177	-4.69784	-2.23935	-3.01238	-4.70927	-2.34983	-2.90298	-4.53027
M1A127D	7.24	1	13	0	2	0	-2.38844	-4.70927	-3.83052	-3.92623	-3.31266	-4.6259	-3.87602	-3.79853	-3.65446	-2.92548	-3.91555	-3.68082	-3.83376	-4.12728	-4.0538	-2.84864	-3.25703	-3.75116	-4.68425	-4.70927	-3.64607	-3.46623	-4.70927	-2.75409	-3.61862	-4.70927	-2.71634	-3.60123	-4.3977
M1A130B	57.07	2	37	0	2	309	-3.18047	-2.51074	-1.95335	-2.7209	-3.25946	-2.16102	-3.11194	-3.35105	-2.63419	-2.00695	-1.95315	-2.76912	-2.47472	-3.10942	-3.69628	-2.10216	-2.25493	-2.79378	-3.87679	-1.84287	-2.43533	-2.59377	-2.9915	-1.84276	-3.71741	-3.9997	-1.82835	-2.01188	-1.78771
M1A131B	37.67	2	13	0	2	63	-3.33736	-2.18066	-3.35141	-3.67079	-3.68002	-3.33349	-3.85699	-4.15628	-3.23746	-2.85738	-3.68009	-3.54014	-3.70913	-3.6775	-4.64315	-2.63562	-3.14678	-3.09905	-4.08084	-2.02535	-2.35035	-3.4596	-3.88315	-2.31852	-2.59865	-3.9997	-2.72925	-3.15639	-1.9865
M1A131G	7.15	1	13	0	1	113	-3.8577	-4.70927	-3.54354	-3.66694	-4.18991	-4.70927	-3.91749	-3.84093	-3.41732	-2.849	-4.22448	-2.822	-3.85155	-3.63662	-4.70131	-2.93211	-3.25467	-3.59677	-4.534	-4.51541	-3.14814	-3.42687	-4.68064	-2.67624	-3.54748	-4.70927	-2.65977	-3.44135	-4.70927
M1A133H	6.6	2	12	0	0	400	-3.87437	-4.46628	-3.37302	-3.21518	-3.19417	-4.53796	-3.09527	-3.46661	-3.21736	-2.38254	-3.11707	-3.34146	-3.09657	-2.93162	-4.45281	-2.4878	-2.73532	-3.29257	-4.16152	-3.72299	-3.00018	-2.99307	-4.3395	-2.19844	-4.03542	-4.70927	-2.153	-3.09168	-4.55263
M1A134B	30.89	2	12	0	2	190	-2.76544	-3.43628	-2.3368	-2.88772	-3.29132	-2.63294	-3.6252	-2.4193	-2.78444	-2.31259	-3.22217	-3.10577	-3.3443	-3.08915	-3.40133	-2.54644	-2.83775	-3.35098	-3.56895	-2.30135	-2.6115	-2.86705	-3.94502	-2.03126	-2.32981	-4.18272	-2.28168	-2.7159	-2.20659
M1A134D	11.66	2	12	0	0	400	-3.17816	-3.30057	-1.69897	-2.81138	-3.68002	-1.98735	-3.31793	-2.11511	-2.44496	-2.52959	-2.62896	-2.60796	-3.16849	-3.24366	-2.82888	-2.80233	-3.25286	-3.65377	-3.59363	-4.30836	-3.31316	-3.23255	-3.05287	-2.69139	-3.7834	-3.47677	-2.54203	-1.69897	-4.3509
M1A134E	6.63	2	12	0	0	400	-3.83858	-4.22233	-1.69897	-3.89553	-4.33093	-2.99017	-3.59071	-2.86896	-2.94713	-3.2289	-2.47946	-3.37462	-3.35617	-3.25246	-4.45281	-3.19398	-3.28293	-3.80925	-4.25421	-1.69897	-3.65204	-3.7175	-2.80368	-2.94	-4.35311	-4.58243	-2.99111	-3.2051	-2.8097
M1A144B	61.66	1	13	0	2	0	-3.18175	-2.90857	-1.83098	-1.97548	-3.34238	-2.05902	-2.97467	-2.94619	-3.0039	-2.18032	-2.16244	-1.7989	-3.01063	-2.76832	-3.33607	-1.94677	-2.78713	-3.26427	-3.49739	-1.69897	-2.82724	-3.0404	-2.87642	-1.69897	-3.23538	-3.90285	-2.12406	-2.74527	-1.69897
M1A145A	67.31	1	37	0	0	576	-3.16529	-3.19785	-2.40497	-2.77058	-3.82244	-3.18926	-3.20161	-3.36344	-2.92658	-2.07669	-2.86876	-2.86407	-3.32606	-3.16104	-4.31947	-2.06283	-2.53286	-3.14068	-4.05809	-2.10706	-2.64145	-2.99701	-3.74093	-1.92781	-3.89733	-4.70927	-1.86573	-2.67715	-2.554
M1A147C	13.99	1	13	0	1	366	-3.82455	-4.47347	-2.24436	-3.23699	-3.63722	-3.31162	-3.46408	-4.45924	-2.78	-2.21024	-3.32115	-3.40358	-3.00958	-3.2645	-4.66196	-2.41455	-2.7689	-3.26377	-4.63626	-2.88027	-2.8896	-2.92647	-4.70927	-2.14858	-3.64151	-4.70927	-2.10413	-3.00846	-3.59189
M1A149A	48.5	1	13	0	2	179	-3.3993	-2.78503	-3.09248	-3.15081	-3.19369	-3.25239	-3.33406	-3.30037	-2.94581	-2.04727	-3.37073	-3.17535	-3.02605	-3.47408	-4.37027	-2.25099	-2.61805	-2.7322	-2.78316	-2.92036	-1.69897	-3.00151	-4.01732	-2.01002	-3.7292	-4.70927	-1.96569	-2.87526	-3.0093
M1A149D	16.59	2	12	0	1	21	-2.99644	-4.50936	-2.67841	-3.44355	-3.5129	-4.3489	-4.08951	-3.662	-3.83332	-3.12085	-3.49883	-3.95917	-2.41976	-4.29681	-4.32922	-3.2479	-3.41399	-4.02804	-4.59637	-4.319	-3.82073	-3.40723	-4.23438	-3.01045	-3.3485	-4.70927	-2.97458	-3.7704	-3.75557
M1A151D	12.88	2	13	0	0	400	-3.24093	-3.21535	-2.71247	-3.33208	-3.06203	-3.32514	-3.49629	-3.69856	-3.05503	-2.51057	-2.45467	-3.07187	-2.69228	-3.28766	-4.16977	-2.64743	-2.90957	-3.34884	-3.98404	-3.04181	-3.07507	-3.15496	-3.50765	-2.37089	-2.82439	-4.61621	-2.37306	-3.07092	-2.91863
M1A151E	10.8	2	13	0	0	400	-2.86514	-4.30515	-2.26731	-3.46161	-3.47374	-4.05182	-3.64876	-4.08993	-3.46738	-2.54551	-3.78019	-3.47675	-3.40606	-3.64325	-4.18411	-2.64155	-3.21622	-3.29952	-4.07161	-3.712	-3.27707	-3.37276	-3.9442	-2.6019	-3.55503	-4.5858	-2.51426	-3.2338	-4.09746
M1A152H	5.53	1	13	0	0	400	-4.49586	-4.70927	-3.61179	-4.07858	-3.96112	-4.70927	-4.70927	-4.70927	-4.48467	-3.61028	-4.41373	-3.68327	-2.58561	-4.52351	-4.70927	-3.64179	-3.85749	-4.36137	-4.5889	-4.66652	-4.38874	-4.06543	-4.70927	-3.47687	-4.67933	-4.70927	-3.47958	-4.22728	-4.70927
M1A153E	28.33	1	13	0	3	0	-2.89509	-2.70482	-1.69897	-2.95974	-3.28113	-2.30035	-3.47291	-3.1393	-2.65416	-2.32661	-2.12558	-2.93882	-3.09727	-3.11464	-3.80458	-2.42353	-2.71712	-3.41224	-3.19015	-1.75975	-2.3575	-3.05566	-3.02511	-2.18254	-3.1325	-3.40879	-2.39571	-2.58863	-1.72106
M1A154G	10.89	2	13	0	1	299	-3.79599	-3.81052	-2.86249	-3.41096	-3.80943	-4.07068	-3.9974	-4.05481	-3.25475	-2.93737	-3.69178	-3.78549	-3.07519	-3.95086	-3.71114	-2.9576	-3.18227	-3.72222	-4.16727	-4.24235	-3.26276	-3.48197	-4.62583	-2.69845	-4.02159	-4.70927	-2.69233	-3.48088	-4.4544
M1A154I	4.64	2	13	0	2	84	-4.07433	-4.70927	-3.27216	-3.56645	-4.00168	-4.70927	-4.01757	-4.48688	-3.6446	-2.68795	-3.78228	-3.59553	-3.98913	-3.78862	-4.70927	-2.82636	-3.27748	-2.86354	-4.70927	-4.70927	-3.39474	-3.50696	-4.50908	-2.74575	-3.16597	-4.3686	-2.61062	-3.6627	-4.14859
M1A157A	72.36	1	13	0	1	85	-3.56765	-4.36455	-2.06641	-2.96742	-2.64153	-2.98276	-3.19822	-3.81649	-2.61771	-2.11011	-2.69683	-3.18869	-3.11676	-3.50178	-4.14232	-2.30025	-2.67439	-3.20708	-4.04062	-4.57541	-2.63152	-3.00877	-3.98517	-2.05564	-3.88185	-4.70927	-1.90991	-3.01561	-4.13384
M1A157G	23.06	2	37	0	1	53	-3.45805	-4.58957	-2.67974	-3.27638	-3.09035	-4.07156	-3.39146	-3.61891	-3.16243	-2.28192	-4.0712	-3.11929	-3.03276	-3.25383	-3.18153	-2.37871	-2.74324	-3.26377	-4.67931	-4.43959	-3.08607	-3.07675	-4.41437	-2.1724	-3.57952	-4.70927	-2.08968	-3.04402	-3.96505
M1A157H	19.82	2	36	0	0	577	-3.84133	-4.26913	-3.89527	-3.97519	-3.99717	-4.70191	-3.93113	-4.14658	-3.8619	-3.09595	-3.90125	-4.0249	-2.7405	-3.69481	-4.41508	-3.21965	-3.41605	-4.06158	-4.70927	-3.15972	-2.68295	-3.75512	-4.3845	-2.84107	-3.15937	-4.68978	-3.03988	-3.84889	-3.18631
M1A157I	6.08	2	13	0	2	0	-4.30648	-4.28028	-2.6973	-3.32994	-3.89702	-3.54796	-3.57427	-3.57276	-2.88188	-2.39797	-3.88246	-3.42643	-3.45492	-3.14326	-4.33375	-2.50267	-2.81099	-3.37821	-4.32509	-4.70927	-2.96536	-3.10771	-4.27869	-2.00698	-3.38475	-4.70927	-2.12404	-3.13091	-4.63268
M1A157J	4.67	1	12	0	0	400	-2.84818	-4.5597	-3.26285	-3.16468	-3.27246	-4.70927	-3.18621	-3.31313	-2.98572	-2.2513	-2.95407	-3.20244	-2.72329	-3.38559	-4.36605	-2.35417	-2.60261	-3.1989	-4.70927	-4.04738	-2.90547	-3.00096	-3.7118	-2.07522	-3.75405	-4.13005	-2.03146	-2.83803	-3.99871
M1A158B	59.82	2	13	0	0	400	-3.14185	-3.0772	-2.89185	-3.54499	-4.00848	-3.14598	-3.80523	-4.40874	-3.50983	-2.76478	-3.20807	-3.72775	-3.24741	-3.129	-4.70927	-2.83221	-3.24571	-3.64809	-2.51795	-4.70927	-3.35143	-3.47487	-4.29396	-2.59459	-4.29221	-4.70927	-2.58723	-3.2765	-4.68223
M1A159B	46.12	2	13	0	0	400	-2.57545	-3.339	-3.82203	-2.38815	-4.00188	-3.52868	-3.03779	-2.43915	-2.98379	-2.31579	-3.76189	-3.19596	-3.03384	-3.68105	-2.44007	-2.31244	-2.80167	-3.35296	-2.99021	-2.75096	-2.45099	-3.07466	-4.33468	-1.69897	-4.05869	-2.33349	-2.16377	-2.97948	-1.95344
M1A160A	44.97	1	37	0	1	129	-3.638	-4.70927	-2.60015	-3.2143	-2.92976	-3.22432	-3.29774	-3.93308	-2.96138	-2.16898	-2.89611	-3.28878	-2.51957	-3.47457	-4.70927	-2.317	-2.57207	-3.2902	-3.85204	-2.35716	-2.92056	-2.92252	-3.58638	-2.08587	-3.78276	-4.70927	-2.04482	-2.83863	-2.34812
M1A160F	14.62	1	12	0	1	0	-3.43647	-4.55803	-3.34587	-3.88962	-3.53425	-4.58395	-4.3968	-4.18396	-4.00196	-3.17338	-3.73818	-4.14527	-4.02724	-3.72586	-3.89009	-3.13306	-3.54136	-4.05773	-4.51341	-2.80601	-3.71432	-3.51872	-4.56624	-3.00214	-3.92307	-4.70927	-3.14766	-3.49666	-3.21712
M1A160G	10.29	2	13	0	0	400	-3.7446	-4.70927	-3.79418	-3.93902	-4.11503	-4.70927	-4.70927	-3.9624	-4.39239	-3.64973	-3.24115	-4.55729	-3.7216	-3.81181	-4.70927	-3.51308	-3.74588	-4.01974	-4.70927	-3.13741	-4.48183	-4.12303	-3.78944	-3.34658	-3.97177	-4.70927	-3.55285	-3.67675	-3.45173
M1A161A	49.53	2	13	0	2	38	-2.92762	-2.56783	-1.69897	-3.10915	-3.04171	-2.36197	-3.29083	-3.04394	-2.48718	-2.37796	-1.69897	-2.58156	-2.78324	-3.17651	-3.59908	-1.85616	-2.67207	-3.1612	-3.94736	-2.28636	-2.96673	-3.02552	-2.89419	-2.03059	-2.11877	-4.1729	-2.14914	-1.69897	-2.46491
M1A161C	26.09	2	37	0	2	151	-3.74361	-3.70333	-3.61502	-3.03212	-3.61564	-4.4379	-3.73572	-4.23716	-3.4188	-2.50044	-3.69389	-3.58098	-2.96029	-3.70295	-4.20799	-2.70835	-3.02849	-3.33579	-4.59	-3.09758	-3.1732	-3.29061	-3.45405	-2.41001	-3.87651	-4.70927	-2.4117	-3.29458	-3.73436
M1A161E	13.35	2	13	0	0	400	-3.52899	-3.77664	-2.61794	-4.30963	-3.96683	-3.75502	-4.22046	-4.2386	-3.91383	-3.49501	-4.10746	-4.42439	-2.75921	-3.82357	-4.33317	-3.48432	-3.76023	-4.24561	-3.78452	-4.31972	-3.63857	-3.90655	-4.33126	-3.40726	-3.66708	-4.50892	-3.17104	-4.01023	-4.38673
M1A161F	6.45	2	13	0	0	400	-3.65183	-4.69231	-3.33036	-3.75992	-3.71584	-3.9932	-4.00753	-4.16787	-3.61062	-2.87464	-3.84317	-3.78244	-3.69737	-3.74727	-4.56164	-2.94022	-3.36082	-3.69587	-4.28833	-3.17475	-3.42321	-3.32428	-4.58139	-2.3876	-3.29392	-4.70927	-2.74045	-3.60871	-4.09151
M1A165B	32.6	2	13	0	1	122	-3.58729	-4.57884	-3.44828	-3.37533	-3.38635	-3.96357	-3.47678	-3.50878	-3.25728	-2.40979	-3.58064	-3.13841	-3.32965	-3.69152	-4.02378	-2.5641	-2.89272	-3.38592	-3.27334	-2.41376	-2.55227	-3.20549	-4.23772	-2.08437	-3.92602	-4.30995	-2.30864	-3.09852	-2.88097
M1A165C	9.56	1	13	0	0	400	-3.84871	-4.67141	-3.90697	-4.1267	-4.16081	-4.70927	-3.70764	-3.77881	-3.91841	-3.1682	-3.9444	-4.10263	-3.80686	-3.94233	-4.58062	-3.30414	-3.59791	-4.01974	-4.67931	-3.74707	-3.36574	-3.77229	-3.734	-2.7339	-3.77627	-4.70927	-3.07396	-3.80731	-4.19272
M1A165F	12.3	1	13	0	0	400	-3.00697	-3.93074	-1.69897	-3.38418	-3.00936	-2.27556	-3.51461	-1.69897	-2.00564	-2.13116	-2.50935	-2.1396	-3.68376	-3.27345	-4.03854	-2.69429	-3.33434	-3.75286	-3.98214	-3.92985	-3.42596	-3.31153	-1.69897	-2.66206	-3.38161	-3.84381	-2.77078	-1.9699	-3.87921
M1A167C	11.21	1	13	0	2	0	-3.79174	-4.06095	-2.91939	-3.19241	-3.62786	-4.24323	-3.4917	-3.87656	-3.18903	-2.06691	-3.45517	-3.22463	-3.45314	-3.48385	-4.1766	-2.42303	-2.72427	-3.23314	-4.0998	-4.00147	-3.00432	-2.89009	-4.53369	-2.2249	-3.54928	-4.28556	-2.14427	-2.98846	-4.33174
M1A168B	54.19	2	13	0	2	0	-3.0961	-3.75803	-2.16616	-2.46653	-2.52395	-4.05267	-3.21333	-2.71482	-2.75818	-2.03685	-2.02151	-2.5109	-2.9483	-2.83572	-3.4217	-2.00947	-2.39823	-2.76764	-2.84188	-2.24544	-2.23977	-2.61425	-3.32432	-1.78495	-3.11159	-4.46909	-1.78224	-2.20293	-1.81876
M1A168C	13.52	2	13	0	1	0	-2.39868	-3.08575	-1.69897	-2.49761	-3.60468	-2.70058	-3.62063	-2.94009	-2.83454	-2.91348	-1.82145	-2.63761	-3.06206	-3.06426	-3.95672	-2.41045	-2.94418	-3.39395	-2.80071	-1.69897	-3.26246	-2.97181	-2.46932	-2.14848	-2.63582	-3.80925	-2.78186	-2.30901	-1.69897
M1A170D	8.65	2	13	0	1	16	-3.72871	-4.70927	-2.88765	-4.06284	-4.08345	-4.63699	-4.16245	-4.49341	-3.88982	-3.06384	-4.00075	-4.12511	-4.13603	-2.61258	-4.57752	-3.20538	-3.51076	-4.08708	-4.70927	-4.70927	-3.74009	-3.67995	-4.70927	-3.05399	-4.39594	-4.70927	-3.0578	-3.89741	-4.42396
M1A170E	5.74	1	13	0	0	400	-3.60299	-4.70927	-3.1173	-3.29704	-3.58246	-4.53796	-4.40187	-4.22748	-3.79652	-2.71295	-3.60067	-3.90899	-3.01264	-3.71692	-4.3035	-2.92184	-3.49816	-3.98228	-4.70927	-3.0748	-4.00792	-3.51945	-3.99657	-2.91771	-3.40945	-4.70927	-2.8358	-3.8409	-3.66207
M1A171D	13.22	2	13	0	3	0	-2.58837	-3.28784	-1.69897	-2.71809	-3.54813	-2.60595	-3.55958	-3.13815	-2.54165	-2.55354	-2.09019	-2.59822	-3.56695	-3.40124	-4.20494	-2.68412	-3.11812	-3.45554	-3.92326	-1.99085	-3.37806	-3.41843	-2.51038	-2.39838	-3.29741	-4.11275	-2.60008	-1.69897	-1.69897
M1A171E	9.38	2	13	0	3	183	-4.61478	-4.70927	-4.70927	-3.32225	-4.26653	-4.70927	-3.44668	-4.70927	-3.56897	-2.80191	-4.70927	-3.5976	-3.60065	-3.73052	-4.70927	-2.95739	-2.86365	-3.74909	-4.70927	-3.50536	-3.08848	-3.46923	-4.68369	-2.69023	-3.65135	-4.70927	-2.56556	-3.52703	-4.70927
M1A172A	33.7	1	13	0	1	362	-4.13806	-3.84305	-2.68245	-3.19288	-3.60521	-3.68548	-3.17066	-3.63855	-3.2595	-2.44985	-3.62656	-3.34874	-2.4372	-3.56395	-3.79081	-2.68282	-3.05739	-3.56255	-4.64591	-2.82179	-3.27787	-3.2555	-3.74458	-2.43651	-3.75536	-3.94026	-2.41489	-3.14131	-2.82629
M1A172C	16.52	2	13	0	0	400	-4.22987	-4.55803	-3.46834	-3.51056	-3.92186	-4.70927	-3.91236	-4.47733	-3.60465	-2.80229	-4.26597	-3.79003	-3.60305	-3.33757	-4.62858	-2.95992	-3.29594	-3.7173	-4.70927	-4.62753	-3.33237	-3.48197	-4.13286	-2.72906	-4.15043	-4.70927	-2.70665	-3.40486	-4.45125
M1A172F	6.9	2	13	0	0	400	-4.39992	-4.70927	-3.19978	-3.51124	-3.75838	-4.70927	-3.83278	-4.41993	-3.31579	-2.55907	-4.30778	-3.15251	-1.88821	-3.6618	-4.22597	-2.76093	-2.9332	-3.51076	-4.70927	-4.36682	-3.14436	-3.22775	-4.57393	-2.35416	-4.46208	-4.70927	-2.51901	-3.23136	-2.98073
M1B001D	18.63	2	36	0	0	583	-3.55907	-4.70927	-3.03232	-3.21734	-3.93143	-4.13341	-3.78931	-3.96803	-3.39044	-2.6824	-3.89156	-3.6558	-2.89826	-3.84804	-4.27019	-2.65233	-3.14594	-3.61342	-4.67627	-4.19291	-3.14965	-3.27551	-3.86998	-2.52985	-3.56741	-4.70927	-2.51692	-2.89698	-4.70927
M1B002B	62.1	2	37	0	4	29	-3.53693	-4.61015	-4.05695	-3.07187	-4.1413	-4.70927	-3.35801	-4.56586	-3.03295	-2.32306	-4.04346	-3.02833	-2.82401	-3.40432	-4.23539	-2.3401	-2.67841	-3.17374	-4.70927	-4.36447	-2.6602	-2.96471	-4.49939	-2.11695	-4.31391	-4.59137	-1.92427	-2.87484	-3.84041
M1B004B	21.91	2	37	0	0	1111	-3.36679	-4.329	-2.48587	-3.08703	-3.53906	-4.33488	-3.07195	-3.87087	-2.8052	-2.17785	-3.74382	-3.18473	-3.25041	-3.19332	-3.98615	-2.36917	-2.59799	-3.0707	-4.40631	-2.79851	-2.85313	-2.84601	-4.33567	-2.04954	-3.49018	-4.3671	-2.12786	-2.73001	-3.45421
M1B004C	6.97	2	37	0	0	400	-3.99745	-4.59268	-3.95619	-3.22252	-3.53146	-4.47075	-3.08647	-4.15491	-3.26987	-2.4759	-3.9679	-3.41774	-2.79034	-3.50977	-4.25812	-2.58322	-2.94858	-3.24988	-4.42269	-3.51165	-3.19899	-2.97362	-3.52985	-2.34154	-3.74127	-4.69603	-2.36326	-3.03696	-3.91422
M1B007A	53.31	1	37	0	1	275	-4.27486	-4.5139	-2.55839	-3.28775	-3.55259	-3.07317	-3.39592	-4.16089	-3.07435	-2.45681	-3.27427	-3.28924	-2.88608	-3.4798	-4.38741	-2.56795	-2.7551	-3.28151	-4.14095	-1.69897	-2.57846	-3.05471	-4.00454	-2.16101	-3.93073	-4.70927	-2.15485	-3.02015	-3.04637
M1B007B	55.46	2	37	0	1	0	-3.20549	-4.03753	-2.61818	-3.02773	-3.15684	-3.4512	-3.23641	-3.25294	-2.74527	-1.94163	-3.32521	-3.11822	-2.74023	-3.43363	-3.55065	-2.27809	-2.50712	-3.07206	-3.54081	-3.9463	-2.74571	-2.93752	-3.69894	-1.69897	-3.17062	-4.45201	-1.92728	-1.69897	-4.26161
M1B007C	19.69	2	37	0	0	672	-3.69968	-4.64928	-3.08773	-3.49455	-3.4708	-4.03812	-3.55127	-3.21873	-3.20121	-2.60142	-4.1107	-3.48337	-2.92874	-3.75804	-3.8352	-2.47445	-2.92774	-3.39872	-4.49381	-4.36408	-2.88632	-3.17379	-3.94597	-2.40559	-3.51953	-3.68089	-2.26015	-2.8486	-4.17295
M1B007H	22.78	1	37	0	7	0	-3.0866	-3.19673	-3.17417	-2.03655	-2.69099	-3.83462	-2.88444	-3.15739	-3.01161	-2.47161	-3.20673	-3.08181	-2.36444	-3.07478	-2.88899	-2.32816	-2.86805	-2.93739	-3.28068	-2.40354	-2.42813	-2.88514	-3.28932	-2.26713	-3.16234	-2.73502	-2.34911	-2.87984	-2.27335
M1B009A	77.3	1	13	0	0	400	-3.25372	-4.27009	-1.90888	-2.76897	-3.57782	-3.02354	-3.09878	-3.31229	-2.74395	-1.89034	-3.34486	-2.80523	-3.07689	-2.75217	-3.50417	-1.90758	-2.23991	-2.82965	-4.36004	-1.98891	-2.54233	-2.70239	-3.43764	-1.69897	-3.60315	-4.17087	-1.72084	-2.5035	-3.47639
M1B011A	53.98	1	37	0	1	331	-2.88638	-3.53467	-2.05876	-3.27864	-2.8294	-2.81021	-3.54799	-3.88469	-3.03063	-2.33934	-2.18545	-3.14696	-2.9621	-3.3688	-4.58401	-2.53412	-2.72241	-3.28255	-3.90546	-2.03639	-2.81444	-3.03875	-3.71451	-2.15043	-3.4666	-4.70927	-2.26001	-2.82141	-2.89845
M1B011B	48.31	2	37	0	2	56	-4.00117	-3.63999	-1.69897	-3.35462	-4.04792	-2.25005	-3.93902	-3.83132	-3.17879	-2.86832	-1.69897	-2.92835	-3.64255	-3.5755	-4.40069	-2.80869	-3.25861	-3.71083	-3.59982	-2.32635	-3.35927	-3.28011	-3.33466	-1.69897	-4.06996	-4.55148	-2.57455	-2.53699	-1.69897
M1B012B	25.51	2	12	0	7	0	-3.22202	-2.05555	-1.69897	-1.69897	-3.77916	-2.30574	-3.20565	-3.85509	-2.92957	-2.22459	-3.20193	-2.85415	-2.71533	-3.08198	-3.406	-1.91917	-2.70931	-2.51463	-3.98821	-1.95184	-2.80494	-3.00535	-3.95374	-1.69897	-3.07157	-3.57186	-1.98042	-2.83201	-1.69897
M1B013A	34.39	1	37	0	1	0	-2.9258	-3.24059	-1.69897	-2.76762	-3.15304	-2.47374	-2.81321	-2.83005	-2.52893	-2.89711	-1.69897	-1.69897	-2.91138	-3.26904	-2.1418	-2.37464	-3.01285	-2.49486	-3.17454	-1.69897	-3.52078	-3.32669	-2.93059	-1.69897	-3.15575	-3.46	-2.78956	-1.69897	-1.89447
M1B013D	9.85	2	13	0	0	400	-3.27145	-4.63478	-2.7396	-3.38866	-2.77922	-4.25911	-3.58496	-3.69952	-3.19925	-2.36704	-2.44502	-3.15727	-2.18103	-3.5527	-4.36813	-2.67663	-2.88452	-3.4452	-4.34593	-4.30871	-3.10572	-3.06613	-2.94107	-2.30357	-2.8103	-4.70927	-2.3776	-3.05611	-3.51
M1B015A	71.37	1	13	0	3	0	-1.69897	-3.1617	-1.69897	-2.202	-2.93858	-1.81998	-3.00222	-3.74755	-2.76615	-1.69897	-1.69897	-1.69897	-2.80864	-2.76592	-3.80014	-1.69897	-2.50701	-3.16983	-4.26194	-1.69897	-2.4002	-2.55691	-2.97784	-1.69897	-3.06076	-4.19103	-1.88129	-2.43651	-1.69897
M1B015B	66.75	2	37	0	1	149	-3.6836	-4.38601	-2.67426	-2.475	-3.03961	-4.26168	-3.55191	-3.61565	-3.16272	-2.33474	-1.93283	-3.04846	-2.69137	-3.47125	-3.97926	-1.69897	-2.81625	-3.36011	-3.83888	-4.1081	-2.91351	-2.97129	-3.81716	-2.1402	-3.4767	-3.81928	-2.29695	-2.56758	-3.81962
M1B016B	49.06	2	37	0	1	192	-3.34765	-2.91579	-3.46405	-2.61857	-2.92733	-3.26605	-3.8232	-3.59732	-3.31713	-2.46365	-3.26727	-3.46549	-3.0266	-3.2929	-3.44601	-2.55207	-2.76402	-3.32942	-3.25889	-3.10128	-3.2869	-2.96106	-4.10253	-2.21459	-3.20943	-4.41658	-2.55412	-2.97128	-3.17768
M1B016D	18.14	2	13	0	0	400	-3.80157	-4.03753	-3.2483	-3.45078	-3.54685	-3.53137	-3.71668	-3.44326	-3.31181	-2.42759	-3.46025	-3.54385	-2.1178	-3.27604	-4.06159	-2.65299	-2.98881	-3.40777	-4.70927	-4.20543	-3.05773	-3.22112	-4.34367	-2.40028	-3.93399	-4.61425	-2.4143	-3.32755	-3.71648
M1B017A	67.58	1	13	0	0	400	-4.38284	-4.70927	-2.38907	-3.43192	-3.54918	-4.09755	-3.75144	-3.78662	-3.33238	-2.54825	-3.6974	-3.63939	-3.0524	-3.21765	-4.12405	-2.7307	-2.87784	-3.46792	-4.58944	-3.81518	-3.16802	-3.09714	-4.54801	-2.40627	-4.1605	-4.70927	-2.39374	-3.13848	-4.70927
M1B020F	50.24	1	37	0	2	0	-3.49403	-3.32912	-3.24171	-3.30737	-3.71158	-3.11514	-3.48281	-3.59655	-3.17251	-2.33011	-3.13414	-2.95995	-3.35787	-3.29048	-3.95533	-2.52053	-2.78091	-3.32925	-3.93002	-2.72524	-2.9278	-3.17891	-3.65963	-2.15827	-3.76095	-3.56801	-2.17142	-3.05611	-2.84894
M1B021A	62.42	1	37	0	0	610	-3.36833	-4.13318	-4.08528	-3.35391	-3.92863	-4.6662	-3.46934	-4.12658	-3.16442	-2.28484	-4.18014	-2.82321	-3.35267	-3.43254	-4.28774	-2.51655	-2.78622	-3.34068	-4.5474	-3.26321	-2.69001	-3.13864	-3.92419	-2.20982	-3.3357	-4.55537	-2.20664	-2.5615	-3.46136
M1B023A	49.55	1	37	0	0	457	-3.15741	-4.01862	-1.8528	-2.90615	-3.08298	-2.06608	-3.15752	-3.04155	-2.56957	-1.91544	-2.22566	-2.79435	-2.58293	-3.23809	-4.07967	-1.97114	-1.9949	-2.95982	-3.89385	-3.50142	-2.21085	-2.65988	-3.9828	-1.75329	-3.31111	-3.95935	-1.72878	-2.69239	-3.99477
M1B023B	53.28	2	37	0	1	0	-3.37532	-4.13318	-1.90939	-3.52041	-3.05716	-2.96136	-3.69916	-3.8961	-3.36491	-2.46487	-2.53178	-3.27891	-2.95632	-2.67703	-4.26308	-2.69598	-2.61057	-3.29023	-4.31511	-2.44986	-3.22912	-3.27372	-3.60315	-2.38258	-3.55282	-4.70927	-2.38541	-2.72491	-2.29638
M1B023E	14.25	1	37	0	0	1111	-3.56309	-4.45339	-3.70729	-3.01407	-3.09191	-4.01257	-3.20329	-3.91098	-3.15515	-2.42314	-2.61113	-3.05248	-1.69897	-3.50185	-3.37881	-2.45956	-2.79552	-3.08452	-4.53327	-2.30049	-3.05402	-2.91777	-3.21731	-2.20975	-3.31958	-2.95149	-2.27987	-2.78619	-3.17503
M1B023F	11.81	2	37	0	1	29	-3.69914	-4.48221	-2.13295	-3.5214	-3.43728	-3.68758	-3.60715	-4.10294	-3.03192	-2.37347	-4.02067	-3.47552	-2.20527	-3.73932	-4.54895	-2.73652	-2.97903	-3.47874	-3.69059	-4.67146	-3.23419	-3.25137	-4.06053	-2.4027	-3.5985	-4.70927	-2.413	-3.09456	-4.14159
M1B024A	44.56	1	13	0	1	0	-3.12669	-3.36299	-3.3226	-3.44821	-3.14339	-4.12713	-3.66597	-3.21639	-3.29985	-2.41488	-3.32887	-2.97794	-2.62727	-3.35026	-3.36207	-2.72918	-2.94254	-3.53867	-3.96535	-2.49145	-3.08893	-3.13894	-3.87036	-1.69897	-2.38655	-4.45771	-2.27313	-3.09569	-1.94996
M1B024B	38.81	2	37	0	5	58	-3.00906	-3.79848	-2.4301	-2.8707	-3.39774	-3.02354	-3.07889	-3.79376	-2.61706	-1.82123	-3.50532	-2.98894	-2.71101	-3.14811	-3.75335	-1.98826	-2.34296	-2.85226	-4.44826	-2.84696	-2.56481	-2.62813	-4.0251	-1.69897	-3.6343	-4.70927	-1.74633	-2.70849	-3.40454
M1B024D	13.78	2	37	0	0	454	-3.81423	-4.44337	-2.35537	-3.08315	-3.65501	-3.50389	-3.59973	-3.62531	-3.05615	-2.35989	-3.62215	-3.07954	-3.10003	-3.47178	-4.42314	-2.40084	-2.77001	-3.17897	-4.4396	-3.48175	-2.30282	-2.97543	-3.85015	-2.26473	-3.92751	-4.70927	-2.18914	-2.98151	-3.58989
M1B024E	9.77	1	37	0	1	300	-2.86815	-4.47406	-2.5119	-3.17547	-2.8829	-4.35496	-3.35727	-3.90852	-3.14686	-2.33025	-2.6043	-2.95005	-3.36159	-3.22301	-4.42314	-2.27129	-2.79231	-3.2486	-4.48439	-4.24941	-3.02256	-2.921	-3.88344	-2.19932	-3.59202	-4.68686	-2.16563	-2.93655	-3.85175
M1B027A	52.65	1	13	0	0	400	-3.13416	-1.69897	-2.83041	-2.31601	-3.70821	-2.12729	-3.05496	-3.02709	-2.86686	-2.1044	-3.35967	-2.96549	-2.93717	-2.44029	-3.93507	-1.89962	-2.24438	-3.0206	-2.52487	-1.81085	-1.69897	-2.75591	-2.83944	-1.69897	-3.07817	-4.15908	-1.96354	-2.56487	-1.92926
M1B028C	14.4	2	13	0	0	400	-2.96281	-4.4145	-2.14466	-2.9163	-3.39285	-3.29413	-3.23188	-3.52105	-2.77942	-2.18558	-3.47721	-3.14847	-2.14142	-3.45599	-4.25812	-2.30819	-2.54518	-3.06379	-4.49381	-4.29998	-2.70315	-2.84257	-3.52664	-2.00178	-3.62433	-4.70538	-2.03886	-2.88194	-4.27931
M1B030A	59.58	1	13	0	1	0	-3.32771	-3.97249	-2.6578	-2.93842	-2.9762	-3.91696	-3.16178	-3.47924	-2.66475	-1.90815	-3.31184	-3.06741	-2.94371	-3.10733	-3.68045	-1.94326	-2.33892	-2.94994	-3.94896	-2.97827	-2.63373	-2.69828	-3.59736	-1.74505	-3.10668	-4.70927	-1.71007	-2.65443	-3.70582
M1B030D	26.9	1	36	0	1	392	-3.47259	-3.91926	-2.84917	-2.9153	-3.72315	-3.61895	-3.25757	-3.97919	-2.87145	-2.01942	-3.43891	-3.15227	-3.31192	-3.38647	-4.00347	-2.16543	-2.48917	-3.07242	-4.0217	-2.49788	-2.63254	-2.96895	-4.15394	-1.95096	-3.83034	-4.70353	-1.81825	-2.8795	-2.42239
M1B031A	77.75	1	37	0	1	204	-3.57842	-3.86818	-2.76731	-2.24178	-3.1794	-2.97513	-3.32135	-3.38321	-2.89957	-2.08048	-1.69897	-3.13841	-2.8549	-3.09451	-4.30992	-2.32971	-2.49827	-2.90516	-4.22002	-1.96362	-2.58791	-2.90485	-3.77306	-1.69897	-3.91819	-4.37596	-1.94417	-1.92054	-2.31108
M1B031F	17.99	2	36	0	0	847	-3.43858	-4.36106	-1.8141	-3.93902	-4.10519	-3.10782	-3.98965	-1.69897	-3.32426	-2.96092	-3.19029	-3.59467	-2.92213	-3.81555	-3.56809	-3.38827	-3.26908	-3.96343	-4.50255	-4.5723	-3.91018	-3.75176	-3.55008	-2.89486	-3.11012	-4.70927	-3.16529	-3.46065	-4.34536
M1B032B	34.4	2	37	0	0	575	-3.62441	-3.96523	-2.18122	-2.82673	-2.45086	-2.98007	-3.11462	-3.34032	-2.81027	-1.85614	-2.3421	-2.86445	-2.64852	-3.29505	-3.73547	-2.15854	-2.41431	-2.92703	-4.05752	-2.97511	-2.67305	-2.54998	-3.12151	-1.80777	-3.50274	-4.30513	-1.84958	-2.61411	-4.33816
M1B035B	28.13	2	37	0	1	282	-4.06062	-4.70927	-3.35594	-3.40864	-3.60361	-4.14059	-3.82168	-4.24984	-3.39505	-2.63694	-4.28139	-3.38208	-3.12408	-3.63917	-4.70437	-2.76686	-2.96722	-3.38694	-4.70927	-3.80432	-3.33826	-3.26494	-4.54801	-2.58974	-3.57516	-4.70927	-2.54537	-2.89128	-4.70927
M1B035C	11.01	2	37	0	0	1032	-4.10058	-4.64236	-3.19874	-3.17674	-2.70447	-4.70927	-3.62285	-4.48395	-3.20562	-2.43305	-4.1118	-3.51806	-3.60164	-3.67351	-4.3162	-2.55775	-2.8857	-3.48852	-4.617	-4.49355	-3.04961	-3.16618	-4.70927	-2.31245	-3.2958	-4.70927	-2.2686	-2.97765	-4.41231
M1B035D	8.82	1	12	0	0	400	-3.87061	-4.70927	-3.21736	-3.75078	-3.10809	-4.70927	-3.98751	-3.40639	-3.86089	-3.03007	-3.24836	-3.89587	-3.69579	-4.15514	-4.70927	-3.13397	-3.12025	-3.95613	-4.70927	-4.33026	-3.76525	-3.67091	-4.00696	-2.87067	-3.43594	-4.60537	-3.01266	-3.46356	-3.61209
M1B036A	51.35	1	13	0	5	0	-2.52655	-2.7842	-2.24163	-1.69897	-2.99705	-2.4335	-2.97113	-3.20806	-2.56269	-2.01231	-2.37764	-1.9451	-2.21877	-3.04847	-2.50721	-1.87996	-2.38882	-2.83311	-2.78502	-1.69897	-1.69897	-2.58732	-3.25611	-1.69897	-2.98338	-3.95747	-1.947	-1.82358	-1.69897
M1B039H	13.64	1	37	0	3	0	-3.72029	-4.23023	-2.4617	-3.09016	-3.22471	-4.42645	-3.47799	-3.96989	-2.95172	-2.22113	-2.76158	-3.13753	-1.69897	-3.35751	-4.21414	-2.3375	-2.61047	-3.14251	-4.33133	-3.85257	-2.92541	-2.85648	-3.77835	-1.99762	-3.65921	-4.70927	-2.14274	-2.85171	-3.77391
M1B040A	36.59	1	37	0	2	29	-2.92119	-3.61732	-1.69897	-2.76838	-3.59192	-2.57817	-3.0513	-2.61263	-2.66823	-2.30142	-1.69897	-2.26209	-2.97767	-3.33248	-3.45449	-2.16307	-2.57417	-3.09393	-3.89358	-2.95856	-2.89099	-2.98112	-2.49775	-1.90174	-3.27929	-4.27664	-2.05999	-1.69897	-3.85283
M1B040B	30.76	2	37	0	2	29	-3.06769	-4.70927	-2.76358	-3.07866	-4.31479	-4.24721	-3.48618	-4.29797	-3.02881	-2.19464	-4.3171	-3.25168	-2.57041	-3.34585	-4.41436	-2.29011	-2.46218	-3.20763	-4.70927	-4.01938	-2.61644	-3.03264	-4.51126	-2.1211	-3.08816	-4.70927	-2.03758	-2.90144	-4.59361
M1B040C	13.46	1	37	0	1	23	-4.28257	-4.70927	-3.3493	-3.50209	-4.0607	-4.70927	-3.75282	-4.45541	-3.37748	-2.73265	-4.70927	-3.57038	-2.5556	-3.46673	-4.70927	-2.75799	-3.1838	-3.54288	-4.48452	-4.55661	-3.24977	-3.27767	-4.70927	-2.21959	-3.7005	-4.70927	-2.45151	-2.9892	-4.70927
M1B040D	4.66	1	12	0	1	183	-3.93644	-4.70927	-3.48716	-3.28492	-3.61285	-4.70927	-3.59878	-4.25038	-3.05675	-2.38383	-4.21293	-3.32044	-3.42074	-3.00622	-4.5743	-2.44906	-2.82624	-3.2641	-4.70927	-3.87871	-2.95075	-3.03764	-4.6454	-2.2562	-3.76102	-4.70927	-2.04469	-3.0391	-4.70927
M1B041A	81.88	1	12	0	2	146	-3.476	-3.22571	-3.4021	-3.36486	-1.82604	-3.98952	-3.40955	-3.93044	-3.43088	-2.59453	-3.51572	-3.45277	-3.03303	-3.70971	-3.52688	-2.70253	-3.12305	-3.46097	-3.81291	-3.00072	-2.28066	-3.27689	-4.13376	-2.37726	-3.94831	-4.36157	-2.48941	-3.16154	-2.83201
M1B043A	56.68	1	37	0	2	0	-3.19301	-3.17073	-2.49573	-2.23765	-3.20508	-3.03773	-3.18883	-3.34121	-3.07736	-2.44776	-2.34995	-3.17413	-2.99241	-3.11386	-3.68106	-2.30122	-2.65609	-3.34259	-4.25421	-2.10544	-2.73574	-3.05297	-3.99808	-2.11188	-3.40912	-4.44634	-2.20423	-2.48211	-2.53434
M1B043B	50.51	2	37	0	1	392	-4.27639	-3.31532	-2.47516	-3.23687	-3.70708	-3.40493	-3.71888	-3.97872	-2.99868	-2.46502	-3.8889	-3.37833	-3.05008	-3.5833	-4.38741	-2.64442	-2.97579	-3.41183	-4.51486	-2.4004	-3.11587	-3.16023	-3.79583	-2.30678	-3.45132	-4.70927	-2.2423	-2.85215	-3.21696
M1B044F	26.34	2	36	0	3	125	-2.37379	-4.36141	-2.50394	-2.59045	-2.75488	-3.87649	-3.00885	-3.23084	-2.5957	-1.78806	-2.24663	-2.73267	-2.79961	-2.52493	-4.34987	-1.94799	-2.08076	-2.77948	-4.47512	-3.53764	-2.45678	-2.58423	-3.68576	-1.69897	-2.96066	-4.53323	-1.72964	-2.25889	-3.30369
M1B046B	24.27	2	37	0	2	0	-4.63025	-4.70927	-2.46206	-3.69906	-3.42062	-4.70927	-4.02059	-3.6579	-3.82223	-3.00106	-3.80355	-3.71635	-2.71947	-4.04781	-4.47325	-2.7242	-3.28459	-3.94499	-4.70927	-4.15854	-3.41553	-3.62133	-4.70927	-2.79463	-4.16812	-4.70927	-2.821	-3.32962	-4.60153
M1B047G	26.2	2	36	0	0	841	-3.81443	-4.69231	-2.52475	-3.46205	-3.11912	-4.10411	-3.72248	-3.61063	-3.28548	-2.53378	-3.36873	-3.45264	-3.01492	-3.75658	-3.49616	-2.6452	-2.69966	-3.47677	-4.66708	-4.70927	-3.18852	-3.22388	-4.23204	-2.40892	-3.6643	-4.52864	-2.39776	-3.12241	-4.29742
M1B048A	31.87	1	13	0	0	400	-3.74064	-3.77453	-2.81825	-3.11064	-3.5135	-2.9418	-3.94063	-3.51075	-3.53368	-2.85269	-2.82803	-3.15772	-2.44004	-3.64127	-3.99853	-2.63349	-3.07804	-3.66681	-3.79979	-2.44792	-3.50678	-3.42005	-3.37736	-2.77453	-3.73305	-4.45628	-2.83433	-3.19161	-2.94835
M1B048E	37.97	1	13	0	1	145	-2.40594	-3.69792	-3.19751	-2.8364	-2.51036	-4.55072	-2.94211	-3.3964	-2.88727	-2.11032	-3.77021	-3.11694	-2.4087	-3.03172	-3.01668	-2.32294	-2.38702	-2.95603	-4.05366	-2.82846	-2.4247	-3.07258	-3.35615	-1.98661	-3.00565	-1.81794	-1.91734	-2.26324	-2.61495
M1B048F	28.35	2	36	0	3	27	-3.45722	-2.68754	-2.47628	-2.55684	-3.36688	-3.29307	-3.61411	-3.44269	-2.9914	-2.48381	-1.69897	-3.28118	-3.30671	-3.16394	-3.64923	-1.94594	-2.83023	-3.38028	-3.60889	-2.05425	-3.1778	-3.05648	-3.81338	-1.69897	-3.61725	-3.19283	-2.3935	-2.4958	-1.69897
M1B048G	7	2	13	0	3	44	-3.96656	-4.61169	-3.34721	-3.67915	-3.23082	-3.89976	-4.08504	-4.23286	-3.88935	-3.22906	-3.77517	-3.83372	-3.19796	-3.85095	-4.30615	-3.19513	-3.38776	-3.34184	-4.65023	-3.53289	-4.04811	-3.34803	-3.59008	-3.08987	-3.70919	-4.70927	-3.1453	-3.5172	-4.42554
M1B050C	73.22	1	36	0	0	422	-3.86484	-3.72406	-2.085	-2.50727	-2.92394	-3.32445	-3.18761	-3.38632	-2.76058	-2.21699	-3.10097	-3.13627	-2.51369	-3.40815	-3.76731	-2.35307	-2.62959	-3.06933	-4.3076	-4.5327	-2.86555	-2.97059	-3.04051	-1.69897	-3.33453	-4.69017	-2.11987	-1.80958	-4.35631
M1B051A	55.63	1	36	0	1	302	-3.01607	-4.0207	-3.0045	-3.09818	-3.79668	-2.99957	-3.55798	-3.57136	-3.07013	-2.42419	-2.52848	-2.78718	-3.06886	-3.4128	-3.89086	-2.56218	-2.76631	-3.41556	-4.04993	-4.70927	-2.35305	-3.01905	-3.50971	-2.2476	-3.67528	-4.48582	-1.98304	-2.68509	-3.67106
M1B051B	55.05	2	36	0	0	723	-4.03586	-4.70927	-2.42188	-3.27381	-3.80945	-3.55168	-3.41073	-3.98845	-2.96982	-2.44705	-3.78856	-3.31471	-3.00699	-3.50313	-4.19297	-2.33291	-2.47985	-3.27581	-4.39831	-3.51042	-2.83627	-3.01532	-3.49703	-2.18313	-3.99039	-4.70927	-2.12148	-2.81382	-3.72865
M1C001D	20.8	2	37	1	2	120	-3.18769	-4.27899	-2.66434	-3.48985	-2.87814	-4.70927	-4.04583	-4.13339	-3.65573	-3.01921	-2.97894	-3.65159	-1.77069	-3.57066	-4.44756	-3.05132	-3.25033	-3.47201	-4.49077	-1.69897	-2.64739	-3.39116	-4.06829	-2.80109	-4.08821	-4.65443	-2.56013	-2.79266	-1.99646
M1C002A	69.64	1	37	1	3	242	-2.59874	-2.01202	-1.69897	-2.17531	-2.86301	-3.30137	-3.07499	-3.16134	-2.56533	-1.9083	-2.19069	-2.99258	-1.77246	-2.88962	-3.19656	-2.24695	-2.39873	-3.02058	-3.80311	-1.87062	-1.69897	-2.34298	-2.90331	-1.69897	-2.76244	-4.05834	-2.18401	-2.00128	-1.89151
M1C002B	64.07	2	37	1	0	1111	-2.68767	-2.5973	-2.68578	-2.15478	-3.24	-3.5518	-2.18128	-3.53405	-2.53367	-1.79853	-3.25728	-2.75842	-2.41176	-2.06076	-1.92451	-1.8786	-1.83263	-2.52096	-4.09091	-2.14637	-1.69897	-2.67716	-2.44164	-1.69897	-2.28384	-2.13134	-1.78723	-1.88571	-2.24004
M1C003B	43.07	2	37	1	5	99	-3.14192	-3.39236	-3.30334	-2.62532	-3.14343	-2.88031	-2.81624	-3.56113	-2.60381	-1.88341	-3.24935	-2.86661	-2.18958	-2.87061	-2.8894	-2.01152	-2.24589	-2.73945	-3.51511	-2.66082	-1.81542	-2.80055	-2.73829	-1.71191	-2.9337	-3.21465	-1.72814	-2.53543	-2.56753
M1C005B	56.08	2	37	1	1	241	-2.36575	-3.72675	-2.15312	-1.8618	-2.56418	-3.09267	-2.03384	-2.87983	-2.59163	-2.00036	-3.04602	-2.00625	-2.36118	-2.61472	-1.69897	-1.8968	-2.49914	-2.73382	-2.55042	-2.12256	-2.65075	-2.93001	-2.62943	-1.69897	-2.99734	-2.20977	-1.96083	-1.89774	-1.69897
M1C005C	32.77	2	37	1	1	127	-2.57176	-3.85169	-1.9298	-2.28712	-3.47772	-3.65033	-3.00967	-3.48103	-2.76596	-1.77044	-2.53689	-2.25393	-2.22526	-3.23201	-2.9978	-2.02669	-2.40263	-2.82896	-4.04908	-2.43576	-2.51301	-2.85731	-3.50689	-1.69897	-2.87143	-4.321	-2.04036	-2.43932	-2.94603
M1C007E	16.18	1	37	1	3	123	-3.79327	-4.18115	-2.79097	-2.96576	-3.32381	-3.38611	-3.41233	-3.4103	-3.03198	-2.37346	-2.88719	-3.16553	-2.58085	-3.46854	-3.34519	-2.51321	-2.79671	-3.25923	-3.30536	-2.0007	-2.8391	-3.10846	-3.48174	-2.15493	-3.70285	-4.70927	-2.42021	-2.71666	-1.75239
M1C010B	25.44	2	37	1	4	0	-3.08782	-4.19315	-3.82294	-3.30783	-3.12505	-4.70927	-3.81621	-2.58866	-3.56886	-2.84859	-3.48427	-2.82451	-3.43374	-3.5941	-3.70215	-2.92298	-3.02609	-3.64209	-4.214	-3.32923	-1.69897	-3.2427	-3.83236	-2.6392	-3.36767	-4.47644	-2.94443	-2.91853	-2.61284
M1C016D	28	2	37	1	0	668	-3.00125	-3.42051	-3.0846	-2.5023	-3.55378	-4.33042	-3.55513	-3.83465	-2.88655	-2.34955	-3.70355	-3.29612	-2.39572	-3.46719	-4.28467	-1.86162	-2.69188	-3.43044	-4.40159	-2.72796	-2.70309	-2.90958	-3.51923	-2.00383	-3.33502	-4.70927	-2.33106	-2.96134	-2.79077
M1C017F	18.9	2	13	1	0	400	-3.10941	-3.84266	-1.69897	-3.17547	-3.56843	-2.65596	-3.35888	-2.82321	-2.84174	-2.41098	-1.79658	-3.25671	-2.59796	-3.32646	-4.44203	-2.63421	-2.88345	-3.47488	-2.72798	-2.46513	-2.99686	-3.21279	-3.38435	-2.07091	-3.38551	-3.89177	-2.45041	-2.72335	-2.92992
M1C018A	70.02	1	37	1	1	126	-2.97443	-3.1119	-2.20259	-2.92748	-2.78368	-3.64646	-1.69897	-3.67102	-2.99303	-2.15007	-2.34466	-2.99833	-3.21511	-2.16397	-2.81101	-1.97638	-2.58592	-3.10926	-3.67805	-2.67742	-2.13468	-2.72488	-2.59012	-1.9963	-3.11579	-3.01365	-1.93406	-2.43347	-2.17139
M1C018B	65.84	2	36	1	2	37	-2.89444	-2.25626	-3.1127	-3.14794	-3.83594	-3.69749	-3.47723	-3.64881	-3.12463	-2.37676	-2.95894	-3.36109	-2.5807	-3.61343	-2.11685	-2.61661	-2.8025	-3.36573	-4.20395	-2.55829	-2.78607	-3.21029	-2.85705	-2.28431	-3.57778	-4.14475	-2.33238	-2.24356	-2.09297
M1C019B	33.22	2	37	1	1	31	-3.12561	-4.37333	-3.8103	-3.23745	-3.40967	-4.2304	-3.04901	-3.50128	-2.90951	-2.17281	-3.04066	-3.12229	-2.94695	-3.32345	-3.42415	-2.44557	-2.60606	-3.24275	-2.92433	-3.22345	-2.89479	-3.04017	-3.44088	-2.14394	-3.0732	-4.07516	-2.23692	-2.49954	-2.91063
M1C019D	15.91	2	35	1	3	64	-3.32962	-4.29609	-3.48487	-3.24742	-3.07542	-4.58693	-3.51565	-3.23798	-3.20487	-2.36328	-3.51399	-2.72952	-1.90232	-1.69897	-2.95159	-2.59244	-2.73602	-2.75886	-3.86043	-2.33071	-1.97618	-2.92758	-3.68654	-1.92021	-3.24199	-4.02026	-2.49561	-2.90325	-2.61168
M1C021B	42.35	2	37	1	0	612	-2.62678	-3.03095	-3.30116	-2.90101	-2.9436	-3.41907	-3.62332	-3.66681	-2.98311	-2.3285	-3.05464	-3.05227	-2.77855	-2.75301	-4.15525	-2.5747	-2.76775	-3.28763	-3.43769	-2.59631	-2.2655	-3.03169	-3.32869	-2.21795	-3.6988	-4.70927	-2.32521	-2.95303	-2.64045
M1C022B	42.93	2	36	1	1	57	-3.73733	-4.42542	-4.072	-3.10325	-3.20948	-4.2685	-3.2758	-3.90343	-2.79091	-1.92096	-3.10981	-3.13013	-2.08753	-3.48282	-3.78993	-2.39748	-2.36608	-3.1948	-4.43792	-4.1923	-2.56122	-2.90881	-4.06468	-1.90245	-3.61369	-4.2752	-2.03173	-2.75276	-3.62378
M1C026B	60.01	2	37	1	1	332	-2.8851	-1.90102	-2.57334	-2.84922	-4.01128	-3.4234	-3.28203	-4.00877	-2.69167	-2.19115	-3.29266	-3.1162	-3.03646	-2.58059	-4.15229	-2.30594	-2.58436	-3.12087	-3.06982	-2.77008	-2.70396	-3.04906	-4.14951	-1.69897	-3.12344	-4.15438	-2.1735	-2.80548	-2.83687
M1C028B	40.44	2	36	1	2	0	-2.88396	-3.87452	-3.72289	-3.14479	-3.57509	-4.19133	-3.35658	-3.9661	-2.90079	-2.19875	-3.38406	-3.25884	-2.73353	-3.28037	-3.83254	-2.43334	-2.55203	-3.0299	-4.65287	-3.64969	-1.69897	-3.06391	-3.70524	-2.10802	-2.75845	-4.22726	-2.2451	-2.6308	-3.58485
M1C028C	64.02	1	37	1	1	214	-3.60021	-2.37698	-4.56259	-3.06764	-3.40837	-3.68384	-3.3647	-3.8684	-3.15926	-2.39047	-2.64257	-3.26125	-2.81432	-3.43484	-3.55519	-2.49867	-2.74014	-3.15914	-4.45315	-2.87243	-1.77695	-3.04399	-3.14718	-2.17057	-3.36859	-3.81593	-2.26702	-2.69611	-3.11386
M1C028D	59.62	2	36	1	4	89	-2.88375	-2.69141	-3.35557	-2.43217	-3.39147	-3.33144	-3.56226	-3.45535	-2.96743	-2.46489	-3.74133	-3.01055	-3.14604	-2.9579	-3.68537	-2.48735	-2.78554	-3.40124	-3.33942	-2.91044	-2.41701	-3.1465	-2.69661	-2.24245	-3.39519	-4.17113	-2.46128	-1.76607	-2.45557
M1C029A	57.94	1	37	1	3	238	-2.8948	-3.19354	-2.85023	-2.81415	-2.97151	-2.4218	-3.22889	-3.49524	-2.72137	-1.92343	-1.92551	-2.83675	-2.70017	-2.57858	-3.46143	-2.18911	-2.42582	-2.732	-3.33722	-2.74437	-1.69897	-2.35985	-3.11522	-1.69897	-2.89565	-3.27784	-1.72118	-1.79442	-2.14946
M1C031G	23.55	2	37	1	4	0	-3.33505	-4.01684	-3.33398	-2.89774	-3.37286	-4.32502	-3.47172	-3.20641	-3.10914	-2.35544	-3.80984	-3.04572	-2.8805	-3.46609	-3.3718	-2.32046	-2.78511	-3.21335	-3.30123	-2.67534	-2.9923	-3.17326	-4.06085	-2.0083	-3.49022	-4.321	-2.37411	-2.76875	-2.50785
M1C032B	59.83	2	12	1	2	0	-3.09898	-2.47769	-2.63652	-1.97986	-3.17804	-3.44853	-2.33339	-1.88429	-2.90645	-2.12457	-2.27684	-2.39998	-2.96815	-3.15098	-1.89609	-2.2325	-2.52609	-2.9577	-3.58034	-2.19401	-2.82334	-2.99709	-3.35123	-1.69897	-3.14546	-2.52147	-1.98251	-1.79573	-1.7833
M1C032C	34.55	2	37	1	4	0	-2.94056	-3.00247	-2.91308	-3.16749	-2.32832	-3.69288	-3.57837	-2.84219	-3.1137	-2.5687	-2.91806	-3.1965	-3.04515	-3.337	-4.66867	-2.63194	-2.90278	-3.54777	-4.46822	-2.93293	-3.13672	-3.41962	-4.13993	-1.69897	-3.20449	-4.06992	-2.66191	-2.7528	-2.56669
M1C032D	30.88	2	36	1	2	182	-3.69383	-4.32327	-3.31031	-2.84097	-3.21448	-4.33	-3.32975	-2.53526	-2.91555	-2.13933	-3.77581	-2.73006	-3.3443	-2.95805	-3.05451	-2.29235	-2.48993	-3.00934	-4.07777	-3.24837	-2.61016	-2.89166	-4.57225	-1.8533	-3.15086	-3.15164	-1.9554	-2.51821	-3.04591
M1C032E	20.49	2	12	1	5	0	-3.62689	-2.55632	-2.94275	-3.01388	-3.70574	-4.27127	-3.59769	-3.69739	-3.27856	-2.54598	-3.47583	-2.06177	-3.52574	-3.262	-3.3506	-2.70102	-3.02644	-3.43676	-3.95759	-1.88053	-1.69897	-3.13383	-3.60526	-1.98195	-3.43257	-3.14091	-2.61341	-2.76302	-1.87664
M1C035B	43.14	2	37	1	4	26	-2.96926	-2.02836	-1.69897	-1.69897	-3.59885	-1.76401	-2.50895	-2.57491	-2.03882	-2.39051	-2.2411	-2.46574	-2.53655	-3.33337	-2.99776	-1.88075	-2.88223	-2.90457	-3.40158	-1.69897	-2.62898	-3.01756	-3.39798	-2.3438	-3.06655	-2.3364	-2.23029	-1.69897	-1.69897
M1C036B	71.83	2	37	1	0	699	-2.47451	-3.12718	-1.69897	-2.3261	-2.90546	-1.7506	-1.69897	-1.69897	-2.69278	-2.23671	-1.95543	-1.89022	-2.75903	-3.20105	-1.69897	-2.34936	-2.6398	-3.30424	-1.95472	-1.69897	-1.69897	-2.92286	-2.36613	-1.69897	-2.39528	-1.94331	-2.2152	-1.69897	-1.69897
M1C036C	11.14	1	36	1	2	0	-3.27567	-4.30918	-2.32045	-3.06284	-2.94004	-3.50257	-3.55073	-3.42134	-3.08676	-2.26009	-2.87135	-3.44606	-2.83678	-3.29975	-3.41312	-2.53531	-2.64468	-3.19814	-3.73822	-2.80819	-2.6238	-2.99216	-3.97788	-2.2381	-2.97379	-2.60164	-2.37269	-3.22793	-3.24105
M1C037B	37.56	2	37	1	4	30	-2.93177	-1.83273	-3.00465	-2.93608	-3.34631	-4.17148	-3.33939	-2.85403	-2.78175	-2.0217	-2.90096	-3.15963	-2.53193	-3.00949	-4.11411	-2.03514	-2.49815	-2.74061	-4.09729	-1.69897	-1.69897	-2.89367	-3.53383	-1.79659	-3.07791	-4.35242	-2.136	-2.67661	-1.69897
M1C042B	71.51	2	37	1	3	119	-3.02021	-1.94889	-2.89691	-1.69897	-2.84888	-2.60828	-1.69897	-3.27774	-2.42357	-2.02742	-2.09727	-2.20657	-2.12229	-2.59264	-1.69897	-1.69897	-2.41047	-2.48251	-3.37455	-2.58948	-1.75433	-2.68417	-3.28204	-1.69897	-3.22324	-1.84699	-2.07226	-1.69897	-2.20551
M1C043B	42.63	2	37	1	0	577	-3.79516	-3.4977	-3.83704	-2.95269	-3.46462	-4.13878	-3.47965	-3.19878	-3.17001	-2.30091	-3.62663	-3.02497	-2.25989	-3.32126	-3.57721	-2.45084	-2.69202	-2.94243	-4.37876	-3.17502	-2.56825	-3.12791	-4.10596	-2.2347	-3.22228	-3.77808	-2.32976	-2.97724	-3.34661
M1C043C	9.49	2	36	1	1	367	-3.00552	-4.09601	-3.20259	-3.99812	-3.80479	-3.6634	-4.43043	-3.90434	-3.94057	-3.23239	-3.5164	-4.27623	-2.36879	-4.06516	-3.77873	-3.49508	-3.70461	-4.11248	-3.78339	-2.79827	-4.06043	-3.86513	-3.91476	-3.18707	-3.20677	-4.70927	-3.2954	-3.97637	-3.8625
M1C046B	47.08	2	36	1	2	336	-3.0274	-3.10721	-3.02875	-2.54802	-2.3724	-3.55651	-3.2797	-2.99195	-2.88945	-1.96298	-2.82773	-2.86995	-2.53021	-2.68686	-3.1732	-2.30456	-2.50386	-2.93033	-2.66209	-2.41064	-2.62157	-2.64962	-3.34861	-1.94806	-3.02167	-3.56107	-2.06092	-2.28366	-2.49319
M1C047A	33.66	2	13	1	1	181	-3.1293	-3.59509	-2.54707	-2.00272	-2.88555	-2.87158	-3.57868	-3.5085	-3.08486	-2.71751	-2.69037	-3.29059	-2.7514	-3.17226	-3.52992	-2.62107	-2.88814	-2.86137	-2.60699	-2.47706	-2.04302	-3.35243	-3.48945	-2.32237	-2.58939	-3.59697	-2.57677	-2.70256	-2.62667
M1C047C	4.65	2	13	1	2	0	-3.70453	-4.52751	-2.97458	-3.37438	-4.09483	-4.70234	-4.18056	-4.31362	-3.65328	-2.82915	-4.38293	-3.86664	-2.23012	-4.07597	-4.70927	-2.96314	-3.35124	-3.77075	-4.33278	-4.70927	-3.53619	-3.55231	-4.70927	-2.70841	-3.04355	-4.70927	-2.68942	-3.09828	-4.70927
M1C049E	16.14	1	37	1	6	0	-2.5437	-3.33497	-3.29193	-2.69993	-2.5933	-4.34636	-3.02755	-3.24187	-2.77697	-2.01527	-2.71739	-2.7671	-2.38754	-3.03341	-3.33976	-2.05279	-2.34507	-3.08714	-4.13244	-1.69897	-2.61625	-2.94198	-3.48029	-1.69897	-2.18141	-4.11822	-1.98966	-2.37191	-1.69897
M1C050E	11.26	2	37	1	1	34	-3.13948	-2.69388	-1.69897	-2.94375	-2.95907	-2.47171	-3.78066	-3.24617	-2.71497	-2.31979	-2.4267	-2.86237	-2.96777	-3.12992	-3.52341	-2.6762	-2.77221	-3.28586	-4.13485	-1.84272	-3.10327	-3.17455	-3.27477	-1.69897	-3.14349	-3.82474	-2.90638	-2.87073	-1.69897
M1C058B	60.79	2	37	1	2	210	-2.11824	-2.06771	-3.25201	-2.74459	-2.75633	-4.05963	-3.29602	-3.3172	-2.95076	-2.02521	-3.07073	-2.83602	-2.28116	-3.3317	-2.93047	-2.35148	-2.33062	-3.08703	-2.34696	-2.02462	-1.69897	-2.80237	-3.36262	-1.7111	-2.83328	-3.24629	-2.26978	-2.51285	-1.88653
M1C061B	29.26	2	36	1	3	122	-2.81609	-4.11183	-3.30025	-3.2459	-3.25745	-4.18928	-3.76364	-3.81909	-3.28749	-2.5003	-2.93776	-3.34999	-2.68304	-3.03262	-3.94153	-2.80451	-3.00651	-3.26813	-2.9373	-2.4962	-3.12318	-3.09983	-3.66088	-2.04682	-2.93324	-4.27883	-2.58733	-2.88475	-2.61584
M1C061D	9.31	2	37	1	1	126	-3.46854	-3.56013	-2.11195	-2.41047	-2.985	-2.65704	-3.71863	-2.92875	-2.95457	-2.78695	-1.97346	-3.29957	-2.92124	-3.04915	-3.81459	-2.60268	-2.92526	-3.63642	-2.9383	-1.8481	-2.3344	-3.18959	-3.52173	-2.61014	-3.38483	-3.3306	-2.84397	-2.52493	-2.31866
M1C062B	27.93	2	37	1	11	0	-2.96915	-4.16104	-2.75571	-2.67086	-3.2562	-3.01909	-3.09114	-2.60748	-3.00925	-2.25953	-3.04734	-2.80582	-3.13883	-2.98737	-3.02988	-2.21134	-2.6492	-3.17382	-4.06405	-2.5082	-1.69897	-3.05929	-3.46537	-1.69897	-3.30279	-4.09414	-2.34061	-1.74488	-2.24296
M1C064A	33.93	2	37	1	2	275	-3.71934	-3.09334	-2.65794	-2.9593	-3.26699	-3.97192	-3.28419	-3.54105	-2.80498	-1.89422	-2.95823	-3.09003	-2.53371	-3.11826	-3.91407	-2.21722	-2.19099	-2.73944	-4.1646	-2.92731	-1.69897	-2.91714	-3.62482	-1.69897	-3.00432	-3.93188	-2.04343	-2.48792	-2.78772
M1C066B	78.53	2	35	1	5	0	-2.51145	-2.3193	-2.17544	-2.86352	-2.96846	-3.53066	-1.69897	-3.12603	-2.57304	-1.69897	-2.8951	-1.8346	-2.6129	-2.60155	-2.13378	-2.15472	-2.44109	-2.50469	-2.01578	-2.00191	-1.69897	-2.81247	-3.14412	-1.69897	-2.74609	-1.69897	-2.10223	-2.26498	-1.69897
M1C067B	34.7	2	36	1	0	402	-3.71778	-4.45399	-2.9026	-3.22475	-2.85115	-2.73714	-3.58579	-3.46734	-3.16534	-2.3629	-2.76365	-3.07396	-2.4696	-3.19469	-3.6268	-2.69845	-2.74655	-2.72314	-2.72983	-3.40501	-2.78093	-3.00756	-3.00787	-2.2619	-3.41713	-4.67454	-2.47767	-3.06582	-3.4025
M1C071A	28.13	1	13	1	5	0	-2.53404	-3.45767	-3.13101	-2.64132	-2.74769	-3.99618	-2.92859	-3.36185	-2.91926	-2.0245	-2.8803	-2.99979	-2.43295	-3.03019	-2.13875	-2.09726	-2.62456	-3.06436	-3.23405	-2.89811	-1.69897	-2.8274	-3.39611	-1.96214	-2.97133	-3.36292	-2.16487	-2.62805	-2.35132
M1C071B	29.3	2	13	1	6	32	-3.75655	-2.95549	-2.279	-2.95251	-3.5474	-2.20042	-3.64714	-3.36217	-2.75357	-2.52809	-3.36121	-2.6255	-2.24643	-3.53412	-3.28234	-2.60608	-3.03523	-3.35784	-4.32584	-1.69897	-3.00193	-3.11651	-3.24441	-1.69897	-3.75949	-4.14442	-2.46156	-2.42625	-1.69897
M1C086C	5.97	1	13	1	5	0	-3.929	-4.70927	-3.28195	-3.19579	-3.80493	-4.50315	-3.46577	-4.25426	-3.09448	-2.29211	-3.59044	-3.40251	-2.40723	-3.41002	-4.70927	-2.37997	-2.34839	-3.33309	-4.60306	-4.70927	-2.88855	-3.0068	-4.47538	-2.1178	-2.8528	-4.70927	-2.15891	-2.98174	-4.63076
M1C089G	10.29	1	37	1	1	87	-3.5986	-4.42821	-1.80799	-3.586	-3.63924	-4.12211	-3.97645	-3.19681	-3.40155	-2.55365	-3.4384	-3.76156	-3.36998	-3.93326	-4.50606	-2.88859	-3.10078	-3.76906	-4.5103	-2.51387	-3.53723	-3.52858	-3.42322	-2.21693	-4.00537	-4.70927	-2.7059	-3.33642	-3.14129
M1C090C	17.2	1	37	1	4	0	-3.19272	-3.56157	-2.71581	-2.30314	-3.50975	-4.1166	-3.15756	-2.54461	-2.89197	-2.19326	-3.44584	-3.12309	-2.02637	-3.24879	-3.63244	-2.2222	-2.45801	-3.24239	-3.99784	-1.71908	-2.62464	-3.03276	-3.5689	-2.00721	-3.41532	-3.86007	-2.32333	-2.60897	-1.75671
M1C093B	40.74	2	13	1	2	0	-2.9742	-3.63549	-3.1762	-2.71658	-3.90739	-4.60517	-3.69812	-3.43881	-3.15241	-2.40363	-3.96038	-3.21359	-2.98122	-3.03714	-2.6621	-2.64547	-2.11579	-3.08262	-3.65597	-2.20582	-2.29576	-3.27528	-3.36638	-2.2359	-3.12607	-3.18717	-2.35168	-2.77345	-1.86778
M1C107A	28.09	2	12	1	8	22	-3.15982	-2.13709	-2.50058	-1.73491	-3.05756	-2.43627	-2.80503	-3.28571	-2.83011	-2.14212	-2.09802	-2.72186	-2.75194	-3.00291	-2.79771	-2.25021	-2.49584	-2.93709	-3.79977	-1.69897	-2.73311	-2.95089	-3.1073	-2.12019	-2.92232	-3.66623	-2.1958	-2.59569	-1.69897
M1C107D	51.95	2	13	1	3	0	-2.07421	-2.49573	-1.69897	-1.86344	-2.13652	-1.69897	-1.69897	-2.79739	-1.94443	-1.96979	-3.38606	-2.17304	-2.34876	-2.38529	-1.69897	-1.69897	-2.43279	-2.32489	-3.0772	-1.69897	-2.31339	-2.74732	-2.77913	-1.69897	-2.70927	-2.49974	-1.8052	-1.69897	-1.69897
M1C107E	26.04	2	12	1	4	0	-3.36359	-2.68674	-2.39666	-2.45231	-3.00209	-1.72079	-2.53972	-2.95229	-2.70865	-1.93974	-1.9879	-1.97128	-2.60332	-2.3553	-2.28581	-1.69897	-2.24415	-2.57322	-2.62727	-1.69897	-1.69897	-2.89536	-3.09268	-1.69897	-3.16754	-2.39396	-1.94627	-1.76616	-1.81789
M1D001B	56.89	2	37	1	2	21	-3.22759	-3.21521	-1.69897	-2.13966	-3.14687	-1.70817	-3.0854	-3.11085	-3.03016	-2.60098	-3.07316	-2.71441	-2.95174	-3.29686	-2.49969	-2.0104	-2.56421	-3.31921	-3.4649	-2.29817	-1.69897	-3.17713	-3.48389	-1.8057	-3.12586	-3.3577	-2.6956	-1.82285	-2.17527
M1D002C	13.53	1	37	1	1	279	-3.48237	-4.25875	-2.90252	-3.43904	-3.96286	-4.70927	-3.87024	-4.41865	-3.92943	-3.15152	-3.51498	-3.59799	-2.8844	-3.97624	-4.24661	-3.19894	-3.58116	-3.82728	-4.44108	-2.41407	-3.79163	-3.61794	-2.66916	-3.04907	-3.56937	-4.51315	-3.13202	-3.65622	-2.73517
M1D003B	23.72	2	37	1	6	0	-3.03884	-2.40794	-1.69897	-1.69897	-2.9141	-1.87333	-2.34588	-3.0171	-2.9513	-2.76497	-2.56819	-2.44047	-1.69897	-2.54621	-1.9133	-1.69897	-3.02612	-3.53536	-2.81767	-1.69897	-1.69897	-2.77575	-3.03671	-2.44588	-3.36359	-1.69897	-2.67308	-1.84548	-1.69897
M1D006A	42.47	1	37	1	0	486	-2.31261	-3.88697	-3.32949	-2.85732	-2.90874	-3.81863	-3.02958	-2.92323	-2.81223	-1.97542	-2.8453	-3.04393	-2.46181	-3.11946	-2.74775	-2.13497	-2.26376	-2.83366	-3.98908	-4.04976	-1.99798	-2.80559	-3.77188	-1.69897	-2.90285	-3.15308	-2.05117	-2.42562	-2.71666
M1D006B	37.65	2	37	1	4	89	-2.80034	-3.40777	-2.60431	-2.6956	-2.64465	-3.07713	-3.24838	-3.07616	-3.06151	-2.13245	-3.12038	-2.49176	-2.49864	-3.19299	-3.55333	-2.3842	-2.68268	-3.05556	-1.69897	-2.12864	-1.69897	-2.87627	-3.10576	-2.17152	-2.89747	-3.65956	-2.21937	-2.66508	-2.21995
M1D006C	20.12	2	13	1	3	245	-3.27769	-4.14321	-2.47339	-2.55587	-3.37419	-3.16781	-2.91122	-3.87749	-2.97779	-2.11411	-2.94901	-2.82863	-2.65146	-3.26783	-3.16394	-2.12572	-2.6222	-2.85554	-3.43567	-1.836	-2.52631	-2.8493	-4.02279	-1.91169	-3.52402	-3.9127	-2.14165	-2.76288	-1.69897
M1D006D	18.23	2	37	1	3	0	-2.89302	-4.09216	-3.63549	-2.57945	-3.76458	-3.18074	-3.58307	-3.21189	-3.27831	-2.50561	-3.8764	-3.2677	-2.32937	-2.90439	-4.03683	-2.43064	-2.55227	-3.3487	-2.51422	-2.69776	-2.18405	-3.39363	-3.60847	-2.1061	-3.11746	-3.9453	-2.49894	-2.45139	-2.5049
M1D007C	11.73	2	12	1	3	0	-3.25059	-3.44966	-2.27209	-3.14557	-3.63193	-3.15244	-3.59892	-3.31891	-3.05135	-2.35136	-3.15116	-3.21498	-2.47577	-3.51799	-3.76589	-2.46769	-2.87871	-3.34787	-3.8896	-2.53269	-2.98194	-3.11004	-3.78789	-2.27702	-3.87603	-4.54834	-2.17166	-2.88574	-2.85968
M1D007D	8.18	2	12	1	1	0	-3.88608	-3.85992	-3.54978	-3.70078	-3.45864	-4.22554	-3.68196	-3.85409	-3.54559	-2.93769	-3.10231	-3.67198	-3.00181	-3.78254	-3.97584	-2.96612	-3.29774	-3.6785	-4.21802	-3.11053	-3.28513	-3.29499	-3.96864	-2.67353	-3.3915	-3.98647	-2.81439	-3.45383	-3.70937
M1D008B	28.05	2	37	1	3	97	-3.17885	-2.29343	-1.69897	-2.35075	-3.14825	-2.54525	-3.4196	-3.73078	-2.80198	-2.03782	-1.69897	-2.54007	-3.42493	-3.38462	-3.51374	-2.39485	-2.52489	-3.20862	-3.8346	-3.02891	-2.85138	-3.13799	-3.30615	-1.99323	-3.20426	-3.86715	-2.2339	-2.60392	-2.55439
M1D008C	8.32	2	37	1	2	284	-3.9016	-4.52973	-2.64905	-3.77269	-4.32296	-3.40782	-4.08046	-3.78931	-3.94557	-3.09493	-3.32513	-4.07205	-4.1052	-3.97889	-4.69086	-3.07188	-3.57272	-3.97412	-3.91114	-2.7346	-3.7663	-3.68024	-3.93992	-3.05517	-3.44926	-4.70927	-3.14857	-3.58808	-3.09111
M1D009A	56.77	1	37	1	1	369	-2.58353	-1.83831	-1.69897	-1.95237	-2.56414	-1.90204	-2.03788	-2.4183	-1.86472	-2.01043	-1.69897	-2.91352	-2.33463	-2.21188	-2.44516	-1.69897	-2.44892	-2.29634	-2.26934	-2.35711	-1.69897	-2.46639	-2.69431	-1.75335	-2.3506	-2.58164	-1.99784	-2.49192	-2.28444
M1D009B	67.73	2	37	1	0	1111	-2.62108	-2.04962	-1.93542	-2.022	-2.8886	-1.83032	-1.8331	-2.31327	-2.34934	-1.95277	-2.75187	-2.27008	-2.91558	-2.43751	-1.69897	-1.69897	-2.04208	-2.32217	-2.34464	-2.03077	-1.69897	-2.77609	-2.66555	-1.86191	-2.33033	-2.77497	-1.97981	-1.69897	-2.20646
M1D010A	67.79	1	37	1	3	157	-2.11129	-2.36388	-1.69897	-1.69897	-2.70814	-1.69897	-1.69897	-2.76995	-1.99074	-2.26025	-1.96658	-2.95603	-2.36518	-2.50147	-1.69897	-1.76692	-2.1592	-2.6267	-2.94688	-1.69897	-1.69897	-2.89428	-2.2698	-1.85369	-2.65396	-2.30772	-2.29617	-1.69897	-1.69897
M1D010D	17.13	1	37	1	0	763	-3.9102	-4.31923	-2.45948	-3.20559	-3.91743	-2.85328	-3.82129	-3.82446	-3.56807	-2.97748	-3.30319	-3.11655	-3.15271	-3.44081	-4.21115	-2.86487	-3.42722	-3.62025	-4.38007	-2.44375	-3.30302	-3.6231	-3.36709	-2.78565	-3.74259	-3.61644	-2.93414	-3.36406	-2.41674
M1D010E	15.35	1	13	1	6	0	-3.30514	-3.94204	-2.61318	-2.9976	-3.2246	-3.44717	-3.89976	-3.49789	-3.52463	-2.85173	-3.611	-3.75172	-2.46519	-3.77553	-3.70082	-2.90108	-3.08325	-3.4125	-3.93964	-2.76286	-2.67968	-3.40301	-4.07534	-2.21923	-3.59247	-4.70927	-2.8521	-3.1293	-2.48451
M1D013A	42.08	1	37	1	2	278	-2.61575	-3.71166	-2.70214	-1.89789	-3.03886	-3.53743	-2.5072	-2.21468	-2.55474	-1.86419	-2.24484	-2.62633	-1.73805	-2.79745	-2.31385	-1.69897	-2.2172	-2.51371	-3.44649	-1.76612	-2.28377	-2.79321	-2.98335	-1.73772	-2.98323	-2.65128	-1.86064	-1.69897	-1.69897
M1D013B	26.23	2	36	1	6	134	-3.10927	-3.01134	-2.36875	-3.24105	-3.5058	-2.73957	-3.78671	-3.4473	-3.41202	-2.75586	-2.87313	-2.56343	-1.84609	-3.37813	-4.0358	-2.7536	-2.75884	-3.37447	-3.21557	-2.4901	-3.21032	-3.41637	-3.63602	-2.5572	-2.40759	-4.66976	-2.69695	-3.22023	-2.72028
M1D016A	65.07	1	13	1	1	60	-1.91708	-1.76095	-1.69897	-1.69897	-2.71986	-1.69897	-1.84398	-1.69897	-1.69897	-1.94981	-1.69897	-2.50063	-1.69897	-2.38347	-1.69897	-1.69897	-2.00194	-1.95144	-2.81392	-1.69897	-1.74876	-2.64822	-2.61788	-1.69897	-2.49363	-2.72592	-1.99632	-1.69897	-1.69897
M1D019A	58.11	1	36	1	3	0	-1.82116	-2.31924	-1.69897	-1.91712	-2.92697	-1.69897	-1.69897	-2.86923	-2.34365	-1.80915	-2.83205	-2.44025	-2.33424	-2.08747	-2.82227	-1.69897	-2.16811	-2.43545	-3.14408	-2.24215	-1.69897	-2.70947	-2.03518	-1.69897	-2.77604	-2.77362	-1.86342	-1.69897	-1.93827
M1D019B	43.26	2	37	1	5	29	-2.27513	-2.30047	-1.73522	-2.58338	-3.52943	-1.98225	-1.69897	-2.48356	-2.63357	-2.318	-3.09034	-2.73543	-2.4998	-3.24775	-1.81072	-2.21088	-2.48434	-2.96782	-2.74345	-2.24904	-1.69897	-2.93938	-3.05252	-1.69897	-3.02303	-2.32178	-2.01876	-1.69897	-1.97357
M1D019E	8.74	2	37	1	1	391	-2.45603	-2.35255	-1.69897	-3.10036	-2.70619	-1.99508	-3.33439	-3.02593	-2.99316	-2.4045	-2.20429	-2.7158	-2.14713	-3.09826	-3.55941	-2.71387	-2.57871	-3.30109	-3.34937	-1.69897	-3.14845	-3.03095	-3.22119	-2.39656	-2.86061	-3.74799	-2.76182	-2.76944	-1.69897
M1D020A	40.92	1	37	1	2	27	-2.82567	-3.60753	-4.07048	-2.71809	-3.454	-3.11218	-2.69644	-3.90567	-2.4684	-1.99965	-3.93791	-2.61335	-2.47635	-3.29946	-2.8893	-2.25465	-2.28776	-2.90154	-4.01763	-3.609	-2.64815	-2.86026	-2.95674	-1.92129	-2.74791	-2.16769	-1.90038	-2.65041	-3.3269
M1D022C	69.99	1	36	1	2	211	-3.0387	-2.53485	-3.00626	-1.93836	-2.93366	-2.90009	-1.69897	-1.90597	-2.99796	-2.50213	-2.53531	-2.7575	-2.80022	-3.1249	-1.69897	-2.14649	-2.61157	-2.57497	-2.34915	-1.95707	-1.79385	-2.90537	-3.10411	-1.69897	-2.5346	-2.72535	-2.32798	-1.69897	-2.03082
M1D023B	21.95	2	13	1	2	120	-2.84505	-1.91941	-3.2098	-2.78845	-3.88576	-4.27447	-3.50972	-3.1806	-2.29293	-2.33938	-3.11277	-2.7106	-1.81812	-3.30573	-4.60971	-2.41287	-2.80311	-3.1711	-3.25792	-2.09955	-2.9499	-3.0878	-3.57782	-2.02167	-3.14401	-4.29342	-2.1071	-2.71501	-2.20597
M1D024B	45.89	2	37	1	4	0	-3.08052	-2.36092	-1.69897	-2.30796	-3.54774	-2.28828	-2.73614	-2.72863	-1.69897	-1.92235	-2.39827	-2.02882	-3.13416	-2.49903	-2.89174	-2.08341	-2.42652	-2.92598	-3.11787	-2.07779	-2.65473	-2.84265	-3.23516	-1.69897	-3.31139	-3.50007	-1.89459	-2.61274	-2.16396
M1D025A	64.33	1	37	1	2	209	-2.04228	-2.32289	-1.69897	-1.92464	-3.0537	-1.69897	-1.69897	-2.49646	-1.84706	-1.9355	-2.15133	-2.11535	-2.71313	-2.20654	-1.95928	-1.71609	-2.10732	-2.83716	-3.19731	-2.07607	-1.69897	-2.499	-2.53229	-1.69897	-2.60401	-3.70207	-1.77863	-1.83516	-1.69897
M1D025C	23.48	1	37	1	3	14	-2.82161	-2.78581	-2.43175	-2.47762	-3.33602	-3.15231	-3.01965	-3.29401	-2.98106	-2.25355	-3.00939	-2.59065	-1.81981	-3.04661	-2.9713	-2.17332	-2.67234	-2.6131	-2.94175	-2.13221	-1.95284	-2.93354	-2.90824	-2.18448	-2.83805	-3.72602	-2.20424	-2.35226	-2.18224
M1D025E	12.22	2	37	1	6	0	-3.50732	-4.0708	-3.32052	-3.11884	-3.28776	-3.24131	-3.76344	-3.66335	-3.27535	-2.54722	-3.4664	-3.41721	-3.37088	-3.29458	-3.6412	-2.63772	-2.87144	-3.49008	-4.19674	-2.84525	-2.7739	-3.15894	-3.29988	-2.18164	-3.26996	-4.15279	-2.45918	-2.58607	-2.09401
M1D026A	71.46	1	37	1	4	64	-2.22943	-1.8794	-2.5368	-1.77849	-3.67957	-1.80162	-1.69897	-2.9185	-2.94671	-2.09383	-2.46196	-2.81169	-3.0729	-2.50158	-1.69897	-2.18373	-2.27845	-2.40628	-2.68657	-2.24616	-1.80874	-2.75117	-2.80832	-1.69897	-3.01611	-2.13381	-2.00433	-1.69897	-1.69897
M1D026B	59.14	2	37	1	2	59	-2.01761	-1.69897	-2.17325	-1.69897	-2.41452	-2.01583	-1.69897	-2.72789	-2.23534	-1.69897	-1.96094	-2.59847	-1.69897	-2.86588	-1.69897	-1.69897	-1.98589	-1.97127	-2.44185	-1.98593	-1.69897	-2.50069	-2.49234	-1.69897	-2.20106	-1.80907	-1.69897	-1.69897	-1.69897
M1D026E	7.38	1	37	1	0	848	-3.73076	-4.5247	-2.82077	-2.93174	-3.59239	-4.13236	-3.18852	-3.96989	-2.85127	-1.99896	-4.20282	-3.02225	-3.29267	-3.41769	-4.31013	-2.29338	-2.34494	-3.07557	-4.40128	-3.12744	-2.66497	-2.95462	-3.54024	-1.96121	-2.48935	-4.27812	-2.08291	-2.66485	-4.2757
M1D027A	56.21	1	37	1	1	126	-2.43289	-1.69897	-1.69897	-1.7273	-2.67767	-1.7048	-1.69897	-2.79372	-1.99606	-2.20873	-1.78303	-2.03565	-1.69897	-2.12618	-1.69897	-1.69897	-2.2692	-2.29752	-2.58262	-1.69897	-1.69897	-2.3965	-2.12766	-1.69897	-2.62467	-2.28331	-2.11566	-1.69897	-1.69897
M1D027B	55.41	2	36	1	1	35	-3.33658	-2.74934	-1.93041	-3.0401	-3.36522	-3.31897	-2.49061	-2.83275	-2.53338	-2.04941	-3.35063	-2.52487	-2.89478	-3.14111	-3.62983	-2.14609	-2.43936	-2.32144	-2.37077	-2.54932	-1.69897	-2.93654	-2.69192	-1.69897	-2.9794	-3.85679	-2.00621	-2.43974	-2.67139
M1D029A	34.32	1	37	1	5	0	-2.84638	-1.69897	-1.69897	-2.38034	-2.71213	-1.69897	-2.61524	-3.40996	-2.53586	-2.11524	-1.69897	-2.91375	-2.1953	-1.69897	-3.1699	-2.26164	-2.49849	-2.72614	-3.48017	-1.69897	-1.69897	-2.93702	-2.20605	-1.69897	-2.98916	-2.79527	-2.17216	-2.51269	-1.69897
M1D029B	32.23	2	36	1	2	45	-3.49427	-3.82065	-3.14657	-2.48875	-3.13098	-2.7268	-3.02355	-3.39442	-2.61566	-1.77906	-2.872	-2.71341	-2.56146	-2.87025	-3.87052	-1.87484	-2.21669	-2.85554	-3.63127	-2.1073	-1.7467	-2.72256	-3.19547	-1.69897	-2.55685	-4.11822	-1.86192	-2.60505	-1.69897
M1D029C	10.72	2	37	1	1	212	-3.46075	-4.23966	-2.88897	-3.1042	-2.99645	-3.88577	-3.77528	-3.91959	-3.46768	-2.76677	-2.97459	-3.58876	-2.5839	-3.84804	-3.71868	-2.76414	-3.24925	-3.46643	-4.38687	-2.81571	-3.23364	-3.24582	-3.78976	-2.43117	-3.13644	-3.74446	-2.6847	-3.32267	-2.65063
M1D034A	41.46	1	37	1	4	0	-3.11275	-4.14647	-3.5767	-2.42263	-3.1872	-4.029	-2.73428	-3.04819	-2.8851	-1.97904	-3.27478	-3.08341	-2.54407	-3.12079	-2.85299	-2.15625	-2.38322	-2.70503	-2.88633	-3.17771	-1.92336	-2.92404	-3.43368	-1.99901	-3.34869	-2.68653	-2.07408	-2.54747	-2.90365
M1D034B	35.1	2	37	1	7	0	-2.85018	-3.53485	-3.07759	-2.60783	-3.11203	-2.7864	-3.37832	-3.65451	-2.97406	-2.31855	-3.35957	-3.28996	-2.91581	-3.34525	-4.39584	-2.40485	-2.75815	-3.31979	-4.20395	-2.5568	-2.60845	-3.06827	-3.65735	-2.01284	-3.08184	-4.30808	-2.3198	-1.69897	-2.37899
M1D034C	11.71	1	36	1	0	939	-3.98216	-4.40768	-2.3342	-3.39516	-3.79444	-3.91912	-3.58323	-3.32797	-3.34791	-2.48745	-3.44931	-3.4594	-2.73423	-3.39652	-4.32665	-2.68854	-2.96655	-3.3515	-4.44108	-3.03793	-3.08634	-3.11868	-4.3079	-2.37727	-3.69834	-4.00685	-2.38241	-3.18029	-3.12579
M1D035B	43.59	2	37	1	5	55	-2.85247	-3.61172	-2.7348	-1.74509	-3.07236	-2.58621	-2.57185	-2.44445	-2.79691	-2.09832	-3.16983	-2.68917	-2.32113	-2.72072	-2.12151	-1.76029	-2.56865	-3.11514	-2.97138	-2.22566	-1.69897	-2.91393	-2.89079	-1.69897	-3.27692	-2.95988	-2.11153	-2.01062	-2.0371
M1D035D	10.41	1	13	1	1	120	-3.96415	-4.70927	-2.39078	-3.96272	-4.24504	-4.70927	-4.42748	-4.53529	-4.003	-3.25516	-3.71371	-4.10865	-2.81341	-4.12558	-4.70927	-3.1927	-3.5375	-3.61342	-4.70927	-3.57051	-3.7972	-3.58448	-4.33609	-2.98293	-3.26895	-4.70927	-3.07477	-1.69897	-3.44727
M1D036B	21.86	1	13	1	5	57	-3.32382	-2.44689	-3.06477	-2.92776	-2.87428	-4.15081	-3.69458	-2.25934	-3.23315	-2.60815	-2.95276	-2.62644	-2.42909	-3.0676	-2.08822	-2.37816	-2.66553	-3.0678	-2.99363	-2.15786	-3.41937	-3.15322	-3.55978	-1.83025	-3.29105	-4.70927	-2.84547	-2.93305	-2.28353
M1D036C	19.38	2	37	1	4	0	-3.35359	-2.55713	-2.67882	-3.0413	-3.15548	-3.23199	-3.41987	-2.77784	-2.86378	-2.60368	-2.78175	-3.04078	-2.44717	-3.153	-3.72998	-2.49481	-2.88478	-3.52244	-3.65744	-2.00247	-1.965	-3.23958	-3.10681	-1.7788	-2.9128	-3.76425	-2.56147	-2.05667	-2.13592
M1D038A	52.59	1	12	1	0	400	-3.13645	-3.17241	-2.6293	-2.96261	-3.53131	-2.56079	-3.29739	-3.32345	-2.4841	-2.29589	-2.63428	-3.20196	-3.05176	-3.04689	-3.70385	-2.20824	-2.75876	-3.08991	-3.42475	-2.87213	-1.69897	-3.14642	-3.12532	-2.22792	-2.97133	-3.9083	-2.33766	-2.74894	-2.81502
M1D038B	39.09	2	37	1	2	61	-2.98452	-3.66574	-2.97299	-2.63573	-2.6561	-3.87575	-2.9164	-3.58913	-2.7411	-2.09727	-2.75464	-2.80574	-2.18733	-2.38946	-2.55984	-2.23438	-2.34263	-2.76919	-3.40195	-3.03472	-1.69897	-2.80362	-2.29153	-1.87957	-2.42515	-1.85732	-1.90377	-1.69897	-3.11609
M1D038D	14.13	2	37	1	2	0	-3.56054	-4.13919	-1.69897	-2.6925	-3.31396	-2.58138	-3.12161	-3.6193	-2.9456	-2.49558	-2.72513	-3.08107	-2.35396	-3.55221	-3.22206	-2.69618	-3.04509	-2.93012	-3.71397	-2.17236	-3.09441	-3.20798	-3.25692	-2.29388	-3.85269	-3.75761	-2.52956	-3.01176	-2.26546
M1D038E	10.14	1	37	1	3	0	-2.838	-3.88837	-2.12622	-2.88777	-3.0162	-3.76455	-3.22168	-3.80527	-3.24738	-2.82781	-2.89026	-3.0866	-3.06622	-3.16271	-3.45813	-2.4928	-3.13156	-3.62576	-4.11475	-2.33693	-2.58639	-3.43126	-3.3981	-2.44767	-3.19319	-4.43405	-2.81841	-3.24861	-2.42889
M1D040A	35.75	1	13	1	3	0	-1.79557	-2.26761	-2.78457	-2.65353	-2.91651	-2.29212	-2.97483	-2.31829	-2.70024	-2.14246	-2.95905	-2.31821	-2.78078	-2.63652	-2.55799	-2.13874	-2.1629	-3.0292	-2.61333	-2.00836	-1.69897	-2.83618	-2.8274	-1.98735	-3.13763	-3.93436	-1.98371	-2.04471	-1.69897
M1D040B	32	2	13	1	4	0	-3.68137	-3.0144	-3.58701	-2.87593	-3.29132	-2.87366	-3.10409	-3.87894	-3.10141	-2.40894	-3.9237	-3.29059	-2.37845	-3.19193	-2.98851	-2.29128	-2.69233	-3.39331	-3.52586	-3.13374	-2.52665	-3.1518	-3.98747	-2.25977	-3.69182	-4.09323	-2.29966	-2.88541	-3.08406
M1D040C	10.98	2	13	1	2	275	-2.641	-4.52751	-3.01337	-3.27626	-2.42831	-2.88597	-3.52995	-3.14247	-2.97568	-2.1336	-2.83858	-3.3718	-2.9495	-3.50678	-3.02864	-2.58227	-2.42313	-3.2118	-3.0154	-3.54013	-3.28833	-2.7209	-3.55553	-2.17226	-3.15739	-4.67965	-2.38828	-3.23638	-3.58752
M1D040D	7.42	2	13	1	1	85	-4.19857	-3.63117	-1.72106	-3.47284	-3.61978	-2.73196	-3.86845	-3.47713	-3.31086	-3.03218	-3.02571	-3.69534	-3.43254	-4.35106	-4.54536	-3.03806	-3.6579	-4.09786	-4.53788	-2.48844	-4.06027	-3.77609	-3.60108	-2.71915	-3.91331	-3.72637	-3.03088	-3.13447	-2.7419
M1D041A	51.56	1	35	1	2	59	-2.35205	-2.57614	-3.53494	-2.98586	-3.65544	-2.81608	-3.18761	-3.8675	-3.05001	-2.35592	-3.25184	-2.95041	-3.2816	-2.91507	-3.93245	-2.48917	-2.27912	-3.21091	-2.94599	-1.86058	-2.76834	-3.04206	-3.50552	-2.15784	-3.41353	-3.43196	-2.24693	-2.5196	-1.86446
M1D041B	38.43	2	35	1	1	395	-2.68085	-2.42659	-2.4721	-1.91646	-2.79052	-2.12334	-2.29433	-2.1266	-2.44355	-1.85743	-2.79969	-2.10086	-2.6342	-2.26171	-2.48208	-1.91154	-2.16164	-2.89988	-1.9371	-2.30918	-1.69897	-2.79201	-2.8107	-1.73081	-2.22571	-3.40915	-1.81599	-1.87861	-2.11484
M1D041D	13.75	2	36	1	1	240	-3.12291	-3.53267	-2.9108	-3.12661	-3.79681	-3.06675	-3.35238	-3.982	-2.98966	-2.34044	-3.83038	-3.28576	-3.15906	-3.60664	-3.74942	-2.35983	-2.81594	-3.24234	-3.3424	-2.33923	-2.8275	-3.03623	-4.00774	-2.12376	-3.38824	-4.70927	-2.15311	-2.92458	-2.46221
M1D041E	12.17	2	36	1	2	150	-3.93846	-3.88245	-2.53305	-3.60964	-3.63611	-3.06913	-3.7763	-3.71098	-3.31552	-3.01801	-2.42332	-3.57882	-2.7389	-3.74432	-4.23479	-2.9669	-3.32465	-3.65472	-4.20533	-1.69897	-3.14547	-3.59394	-3.20195	-2.52913	-3.77159	-2.98467	-2.97112	-3.3134	-1.77868
M1D041F	8.38	1	36	1	1	241	-3.58658	-4.11488	-2.87012	-4.24259	-4.09312	-4.38731	-4.70927	-4.36446	-3.74891	-3.47668	-3.89694	-3.37111	-3.63644	-4.37982	-4.593	-3.35934	-3.82495	-3.17872	-3.68404	-2.15488	-3.52955	-4.09112	-4.24544	-2.71684	-2.48412	-4.70927	-3.42674	-4.0158	-3.43129
M1D042A	45.52	1	36	1	3	100	-3.54792	-2.69373	-2.32639	-2.19492	-3.49094	-3.26909	-1.69897	-2.71073	-2.98263	-2.28133	-3.27624	-3.0866	-2.39555	-2.7395	-1.69897	-1.91281	-2.81822	-2.17724	-3.73566	-2.33401	-1.69897	-3.1368	-3.45983	-2.16712	-3.36711	-1.83219	-2.24994	-1.69897	-1.86705
M1D042D	17.74	1	37	1	9	0	-2.40754	-3.02995	-1.9193	-2.06402	-3.46759	-2.43098	-1.69897	-2.69431	-2.14211	-2.2394	-2.62194	-2.63265	-2.20247	-3.17231	-2.15988	-1.97757	-2.46999	-2.25769	-3.15566	-1.75416	-1.69897	-2.92967	-2.54655	-1.69897	-2.87091	-2.18086	-2.23582	-1.69897	-1.69897
M1D042F	12.35	1	36	1	7	0	-3.20156	-2.61635	-1.80732	-2.26122	-3.30171	-2.01013	-3.36126	-3.25142	-2.10684	-2.35461	-3.13165	-2.39001	-2.99582	-3.12681	-3.83135	-2.41813	-2.79459	-3.32689	-4.17708	-1.828	-2.39879	-3.07504	-3.41807	-2.11486	-3.11017	-4.54614	-2.05825	-2.6211	-1.69897
M1D042G	9.53	1	36	1	2	156	-3.44849	-4.24108	-1.86419	-3.51767	-3.00654	-3.28817	-3.95742	-3.98528	-3.6247	-3.03487	-2.73471	-3.44319	-2.00383	-3.72501	-4.23868	-3.19195	-3.5028	-3.79481	-4.22461	-2.35812	-3.79437	-3.29564	-2.59415	-2.8263	-3.48688	-4.66738	-3.10869	-3.42263	-2.97732
M1D042H	8.07	1	37	1	0	552	-3.66843	-4.39183	-2.6144	-3.6969	-3.43585	-4.04331	-3.80231	-4.05482	-3.23397	-2.58618	-2.79637	-3.51411	-3.49926	-3.85908	-4.38932	-2.61872	-3.12108	-3.61157	-4.48618	-3.71511	-3.39545	-3.45663	-4.18601	-2.60536	-3.44811	-4.70927	-2.58771	-3.17021	-4.29529
M1D043A	66.39	1	13	1	1	329	-3.66544	-4.31399	-2.39961	-2.81327	-3.83598	-3.76088	-3.11042	-3.32641	-2.57054	-1.88511	-3.66108	-2.92929	-2.18411	-2.2474	-2.56886	-2.08012	-2.34095	-2.89482	-4.55484	-4.65195	-2.41596	-2.71578	-4.05351	-1.73578	-3.09717	-4.23347	-1.87328	-2.5499	-4.58361
M1D043C	60.18	1	36	1	2	240	-3.24908	-2.39637	-2.70832	-2.4469	-3.959	-2.65515	-2.44024	-2.80146	-3.16332	-2.51819	-3.25349	-3.11791	-2.25421	-3.57157	-1.94665	-2.4273	-2.64529	-2.8827	-4.06206	-1.77809	-2.40317	-3.15858	-3.09166	-2.3316	-3.05203	-2.89993	-2.30466	-2.51492	-1.94103
M1D045B	72.08	2	36	1	3	27	-2.61924	-2.57845	-3.66501	-2.23219	-2.35924	-3.12987	-2.96745	-1.69897	-2.67696	-2.48981	-3.11342	-2.50185	-2.3577	-2.94457	-2.21301	-2.15112	-2.73164	-2.14063	-2.81939	-3.52787	-1.84691	-3.03512	-2.96303	-2.38437	-2.55643	-2.76992	-2.35727	-1.87538	-3.32671
M1D047B	59.61	2	37	1	9	31	-1.92877	-2.55863	-3.25472	-1.83698	-3.1552	-2.0768	-2.61019	-3.23732	-2.98232	-1.94458	-3.21428	-2.50914	-2.92046	-3.03704	-2.68444	-2.19121	-2.64885	-3.18977	-2.90594	-1.83919	-1.69897	-2.8356	-3.00546	-1.69897	-3.14799	-3.38419	-2.00356	-2.23409	-2.00938
M1D047E	20.34	2	36	1	5	0	-3.38295	-4.32194	-3.79598	-3.04066	-3.11992	-4.43238	-3.54857	-3.76351	-3.32636	-2.49738	-3.48843	-3.18925	-3.24131	-3.46666	-3.58658	-2.59451	-2.96375	-3.36438	-4.38437	-3.52424	-2.86556	-3.10916	-3.64176	-2.3612	-2.99513	-4.49256	-2.3765	-2.80077	-3.21605
M1D048A	67.02	1	36	1	1	63	-3.07565	-2.3502	-1.8283	-2.81869	-3.0597	-2.92059	-3.01247	-3.30282	-2.80787	-2.27115	-2.57709	-3.07064	-3.25255	-3.34252	-4.01186	-2.37738	-2.52466	-3.24896	-2.87866	-1.85492	-1.69897	-3.11868	-3.27111	-2.00431	-3.1208	-3.83046	-2.36916	-2.65866	-1.85516
M1D049A	26.12	1	37	1	3	125	-2.92632	-4.07947	-2.39095	-2.18199	-3.04963	-3.93386	-2.75095	-3.36239	-2.66499	-2.61752	-3.26569	-3.18092	-2.68637	-2.35417	-2.18615	-2.08591	-2.26088	-2.78938	-2.9143	-2.70803	-1.69897	-2.97916	-2.68814	-2.45202	-2.2642	-2.93776	-2.49904	-1.86563	-2.3112
M1D049B	45.38	2	37	1	4	246	-2.58286	-2.01149	-1.72764	-2.43211	-3.12852	-2.11581	-2.31122	-2.26615	-2.53156	-2.22894	-2.55026	-1.80414	-3.23391	-1.95312	-4.00702	-2.10374	-2.53511	-2.10997	-3.13008	-1.69897	-2.53625	-3.02012	-2.37834	-1.69897	-3.23887	-3.90572	-2.10303	-2.33972	-1.69897
M1D049D	18.34	1	37	1	4	30	-3.80094	-3.87059	-2.81116	-3.05308	-3.33167	-3.19427	-3.37198	-3.3447	-3.35939	-2.74913	-3.07617	-3.83226	-3.33034	-3.30439	-3.61733	-2.60804	-2.9369	-3.78513	-4.22413	-1.93737	-2.0262	-3.55059	-3.16978	-2.5269	-3.43733	-4.70927	-2.51213	-2.64631	-1.78627
M1D049E	5.8	2	13	1	1	66	-2.42217	-3.41666	-1.69897	-3.17435	-3.21597	-2.36488	-3.34181	-3.16134	-2.12004	-2.72363	-1.95205	-1.69897	-3.13106	-3.23096	-3.8429	-2.76395	-3.09929	-3.74266	-3.39419	-1.69897	-3.58903	-3.44986	-1.98743	-1.71988	-2.83112	-3.43573	-3.02486	-2.2482	-1.69897
M1D050B	43.1	2	37	1	1	363	-3.76868	-3.282	-3.70707	-3.16882	-3.20827	-4.19931	-3.2749	-3.88908	-3.11817	-2.24809	-3.88734	-3.15322	-3.08389	-2.96422	-3.91622	-2.44126	-2.72089	-3.16771	-3.24989	-3.27117	-1.69897	-3.00032	-3.94957	-2.10538	-3.11012	-3.80826	-2.33875	-2.77686	-3.18124
M1D050C	16.06	1	13	1	3	63	-3.56285	-3.14739	-3.56237	-3.18258	-3.66518	-3.16665	-3.40694	-3.18193	-3.28276	-2.55654	-3.83926	-2.20986	-3.08962	-2.97582	-4.17129	-2.55968	-3.03345	-3.17691	-3.92045	-2.33693	-2.3005	-3.16688	-4.04385	-2.48493	-2.07715	-3.76541	-2.50098	-2.84518	-2.2308
M1D050D	12.01	2	37	1	9	0	-3.8055	-2.96941	-3.9206	-3.31444	-4.08874	-4.70927	-3.79696	-3.61238	-3.53502	-3.00054	-4.06291	-3.79766	-3.68524	-3.42086	-4.1132	-3.02918	-3.42947	-3.42987	-4.70927	-2.57562	-2.78466	-3.56102	-4.70927	-2.7823	-3.68143	-4.70927	-2.83737	-3.45723	-2.64231
M1D050E	10.02	1	37	1	0	481	-3.16879	-3.66326	-2.99404	-3.1592	-3.85915	-3.9672	-3.47684	-3.10488	-3.23552	-2.2661	-3.84256	-3.44044	-3.52246	-2.74897	-3.97986	-2.5612	-2.87532	-3.44883	-3.8416	-2.44128	-3.10218	-3.21906	-3.4387	-2.25638	-3.40095	-4.02634	-2.45503	-3.10422	-2.91276
M1D050F	5.64	2	13	1	0	400	-3.82663	-3.81422	-2.78283	-3.83073	-3.62259	-3.89991	-4.29859	-4.48889	-3.44653	-3.09014	-4.22296	-3.95938	-3.84112	-4.0797	-4.70927	-3.19833	-3.28365	-4.0751	-4.50489	-3.16968	-3.78805	-3.81665	-3.82398	-3.00317	-3.17142	-4.70734	-2.88716	-3.4203	-3.932
M1D051B	39.1	2	37	1	2	119	-3.42638	-2.30572	-2.65762	-3.01698	-4.01195	-2.62539	-3.45284	-4.0716	-3.15757	-2.38903	-3.05826	-3.44101	-3.63181	-3.24878	-4.52906	-2.47908	-2.72855	-3.47545	-4.09672	-2.56187	-2.10063	-3.23634	-4.44237	-2.22272	-3.72068	-4.18101	-2.21012	-2.95042	-2.2202
M1D051D	20.38	2	35	1	3	120	-3.3174	-2.51542	-2.57309	-2.98198	-3.18392	-3.30305	-1.81647	-3.52215	-2.84859	-1.99523	-2.30769	-2.77553	-3.11388	-3.36289	-1.79915	-2.23419	-2.61948	-3.13612	-2.80159	-2.82697	-1.89986	-2.98401	-3.41737	-1.96355	-3.06258	-3.46245	-2.085	-2.24327	-2.84925
M1D051E	14.84	1	36	1	0	401	-3.16024	-3.95806	-2.74029	-3.52857	-3.89063	-3.28943	-3.75994	-3.94911	-3.16872	-2.64431	-3.60339	-3.3371	-2.00273	-3.28126	-4.31727	-2.82251	-3.09437	-3.54646	-4.34759	-2.38191	-3.21276	-3.38952	-3.53101	-2.55327	-3.61187	-4.70927	-2.58485	-3.18343	-2.48426
M1D051F	7.17	1	37	1	0	414	-3.0829	-3.786	-2.81381	-3.25673	-2.82584	-3.89344	-2.9639	-3.39867	-3.188	-2.47647	-3.72461	-3.13421	-1.85034	-3.6523	-3.65006	-2.6413	-2.86712	-3.33128	-4.1434	-2.80358	-3.15613	-3.17321	-3.73469	-2.23638	-3.43522	-3.744	-2.5371	-2.92316	-3.31379
M1D052B	56.36	2	35	1	2	182	-2.83752	-2.15471	-1.69897	-1.69897	-2.7943	-1.89558	-3.01546	-3.27295	-2.71521	-2.21468	-2.59404	-2.4746	-2.83221	-2.8664	-3.73056	-2.38395	-2.41194	-3.02268	-2.71288	-1.69897	-1.69897	-2.95526	-2.92817	-1.69897	-2.77008	-2.97935	-2.29788	-1.79592	-1.69897
M1D052E	13.83	1	37	1	5	126	-2.47799	-3.71068	-2.34519	-2.8249	-3.55234	-3.62861	-2.95973	-2.98957	-2.74979	-2.13403	-3.22065	-2.91305	-2.03605	-3.35833	-2.64559	-2.21675	-2.55457	-2.9577	-4.19725	-2.07218	-2.30923	-3.05675	-3.35157	-1.69897	-3.01068	-2.67436	-2.11566	-2.53142	-1.99843
M1D052F	11.31	2	37	1	2	0	-3.33663	-3.86882	-2.8557	-3.73985	-3.25495	-3.60747	-4.22365	-3.43438	-3.57967	-3.11261	-3.53004	-3.6325	-3.41908	-3.61772	-4.21032	-3.13629	-3.35456	-3.82316	-3.80363	-3.18576	-3.78286	-3.4076	-4.03579	-2.78896	-2.79233	-4.25983	-2.9217	-3.35573	-3.83015
M1D053C	16.26	1	13	1	9	0	-2.56966	-3.8338	-2.10351	-2.47657	-2.96902	-2.11974	-3.33091	-3.12622	-2.83969	-1.79374	-2.38482	-1.94619	-1.75431	-3.32317	-3.44109	-2.18666	-2.67699	-3.02323	-4.16577	-1.69897	-2.28883	-2.83258	-3.19825	-1.69897	-2.85315	-3.74764	-2.36509	-2.14565	-1.69897
M1D053D	9.82	2	13	1	3	29	-2.7299	-2.28631	-2.93418	-2.85874	-3.38644	-2.9982	-3.6217	-3.03191	-3.24943	-2.43951	-3.55145	-3.23352	-1.69897	-3.39381	-3.68538	-2.24196	-2.92275	-3.36539	-3.77278	-1.89169	-1.97628	-2.97893	-3.44043	-2.29127	-3.69759	-3.81786	-2.3927	-2.68314	-2.18684
M1D053E	8.62	1	13	1	4	0	-3.31407	-3.98919	-1.89855	-2.61572	-3.37392	-2.68231	-3.51997	-3.44976	-2.9862	-2.52107	-2.8402	-3.02595	-2.05447	-2.94088	-4.08264	-2.46219	-2.90628	-3.16765	-4.26011	-1.69897	-3.17821	-3.20661	-3.57174	-2.20571	-2.76299	-4.05984	-2.63072	-2.80281	-1.78568
M1D054A	45.58	1	13	1	2	0	-2.72145	-2.42721	-2.48077	-1.69897	-3.22086	-2.32919	-2.56481	-3.79388	-2.3083	-1.82415	-2.56161	-2.9468	-2.60383	-2.70598	-2.84366	-1.69897	-2.10142	-2.69034	-3.56747	-2.18419	-1.69897	-2.77133	-2.65333	-1.69897	-2.54451	-2.30536	-1.84293	-1.82041	-2.1686
M1D054B	35.18	2	13	1	2	120	-2.34694	-3.78002	-2.03811	-2.56832	-2.39681	-1.99162	-3.31207	-2.89986	-3.01009	-2.21912	-3.16802	-2.21414	-2.22036	-2.6397	-3.80377	-2.34128	-2.51191	-3.07306	-2.68834	-1.69897	-1.69897	-2.90974	-3.06234	-1.94542	-2.70781	-3.16128	-2.16264	-2.13621	-1.69897
M1D054C	15.79	1	36	1	5	0	-2.16555	-1.69897	-1.80463	-1.79715	-3.1862	-2.0768	-3.02738	-2.79688	-2.5833	-2.02273	-1.69897	-2.6418	-1.78413	-2.15811	-3.57355	-1.81759	-2.42493	-3.04808	-3.18818	-1.69897	-1.69897	-2.73025	-2.54804	-1.69897	-3.32905	-3.43968	-1.95162	-2.27727	-1.83261
M1D054D	13.82	2	36	1	6	0	-2.92394	-3.52111	-1.69897	-2.97601	-2.99309	-2.16454	-3.27743	-3.15697	-2.66773	-1.96283	-2.66221	-2.86005	-2.26133	-3.03341	-1.99776	-2.35769	-2.56788	-3.0311	-4.0306	-1.95659	-2.52483	-2.85292	-3.16142	-1.78857	-3.02846	-3.78716	-2.00649	-2.52752	-1.85787
M1D056B	44.4	2	36	1	4	119	-3.044	-2.61175	-2.8232	-2.74635	-2.99672	-2.8492	-3.45471	-2.88728	-2.76477	-2.1214	-2.08893	-2.93425	-2.41758	-3.10839	-3.61993	-2.23229	-2.46792	-2.78906	-2.66704	-2.29965	-1.91569	-2.89805	-3.53886	-1.69897	-3.07112	-3.62478	-2.0415	-2.68936	-2.54103
M1D058A	59.78	1	37	1	5	57	-2.55639	-2.44807	-2.89405	-1.80075	-2.71484	-2.27557	-1.69897	-2.5605	-1.77171	-1.74003	-2.52667	-2.57425	-2.02328	-2.2987	-1.75193	-1.69897	-2.19404	-2.22438	-2.61439	-1.69897	-1.69897	-2.57518	-2.74871	-1.69897	-2.88123	-2.41981	-1.69897	-1.69897	-1.69897
M1D058E	17.56	1	37	1	9	29	-2.43894	-3.70998	-2.91987	-2.1878	-3.35207	-3.24626	-2.98562	-1.83174	-2.65074	-1.99793	-2.8176	-2.61194	-2.69115	-3.23071	-3.21372	-1.69897	-2.41661	-2.32963	-2.95768	-2.41862	-1.7257	-2.8174	-3.52698	-1.69897	-3.25192	-2.86652	-2.09036	-1.99824	-2.56893
M1D059A	37.11	2	13	1	8	0	-3.00144	-1.69897	-2.4653	-1.9262	-2.90114	-3.27897	-3.11865	-3.18291	-2.5448	-1.98993	-2.59877	-2.50208	-2.59368	-3.16414	-2.81956	-1.95003	-2.22987	-2.99214	-3.983	-2.41064	-1.80955	-2.72357	-3.35105	-1.69897	-2.78796	-3.82436	-1.94268	-2.56269	-2.51384
M1D059D	9.86	1	13	1	3	0	-3.63289	-3.87124	-1.98285	-2.71357	-3.85463	-2.62207	-3.80174	-3.1444	-3.19195	-3.00632	-3.13085	-3.14788	-2.69505	-3.74424	-4.05202	-2.83782	-3.16086	-3.2358	-4.25573	-2.44243	-3.65414	-3.51638	-3.52237	-2.47702	-3.80777	-4.23583	-2.79436	-2.61327	-2.40383
M1E001B	40.66	2	37	1	3	0	-2.6621	-1.98046	-2.0133	-2.5641	-2.9376	-2.13278	-2.74374	-2.83313	-3.19469	-1.89506	-2.57103	-2.80457	-2.6463	-2.69664	-3.26562	-1.86457	-2.09425	-2.86717	-2.82212	-1.73911	-1.69897	-3.04627	-2.9396	-1.69897	-2.72954	-3.543	-2.4059	-1.69897	-1.69897
M1E001F	13.47	1	37	1	9	57	-2.53943	-2.58866	-1.80324	-2.07767	-3.50177	-2.00908	-2.71175	-3.39119	-3.0012	-2.72205	-1.8701	-1.91119	-2.17891	-3.17644	-2.28486	-1.95908	-2.72814	-3.29177	-3.67142	-1.91532	-1.69897	-2.58646	-2.80658	-1.69897	-2.75112	-2.75095	-2.51639	-2.43139	-1.78288
M1E001G	9.07	1	37	1	3	120	-3.53061	-4.70927	-1.69897	-3.49432	-3.85015	-3.23342	-3.66364	-3.36	-2.8105	-2.66624	-3.63595	-3.54013	-1.91418	-3.58459	-4.56336	-2.72191	-2.79056	-3.53393	-4.34634	-3.78846	-3.14753	-3.37711	-3.38659	-2.42439	-4.09444	-4.62043	-2.59191	-2.47952	-3.88327
M1E001H	6.21	2	37	1	1	127	-3.94112	-4.36222	-1.69897	-3.32366	-3.79862	-3.28288	-3.65193	-3.78547	-3.22301	-2.61893	-3.395	-3.09879	-1.69897	-3.08564	-4.55106	-2.73574	-3.02731	-3.50698	-3.95339	-2.54588	-3.17429	-3.26393	-3.93033	-2.36851	-3.91273	-4.53399	-2.47356	-3.0482	-2.59319
M1E001I	72.5	2	13	1	0	400	-2.16683	-2.02312	-1.69897	-1.69897	-1.69897	-1.69897	-1.69897	-2.44465	-1.69897	-1.88858	-1.69897	-2.47479	-2.28848	-1.69897	-1.69897	-1.69897	-2.28728	-1.81832	-1.69897	-1.69897	-2.51721	-1.81971	-2.11666	-1.69897	-1.69897	-1.69897	-2.05749	-1.69897	-1.69897
M1E003A	75.81	1	37	1	2	316	-2.32802	-2.93381	-1.69897	-2.9111	-3.21312	-1.69897	-2.54942	-2.82694	-2.23942	-2.14437	-1.73965	-2.70296	-3.03756	-2.99966	-2.8431	-2.424	-2.65642	-3.01878	-4.07669	-2.53492	-2.49217	-2.93825	-2.83598	-1.69897	-3.35013	-4.08239	-2.14118	-2.12933	-2.0615
M1E003B	69.02	2	37	1	2	190	-1.91931	-2.22486	-1.69897	-1.69897	-2.69819	-1.69897	-1.69897	-2.50182	-2.23079	-2.01366	-2.11333	-2.0059	-2.80842	-2.16123	-1.69897	-1.69897	-2.37726	-2.66767	-2.36189	-1.70583	-2.47774	-2.49678	-2.43424	-1.69897	-2.56488	-2.34419	-1.98164	-1.69897	-1.69897
M1E005B	35.23	2	36	1	3	0	-3.04611	-3.1799	-2.72448	-2.94861	-3.48788	-3.1412	-2.91759	-3.72618	-2.64867	-2.23614	-3.31976	-3.14468	-2.72983	-3.24692	-2.33006	-2.31103	-2.56989	-3.10031	-3.61534	-3.3453	-1.69897	-2.99897	-3.52505	-2.00152	-3.48699	-3.34656	-2.17473	-2.401	-2.54711
M1E005E	11.35	1	35	1	3	57	-3.54243	-4.0732	-2.07871	-3.13361	-3.4055	-3.17798	-3.86844	-3.35814	-3.02403	-2.92823	-2.82054	-3.30205	-2.71132	-2.87363	-4.06281	-2.83408	-3.2491	-3.67223	-4.34634	-2.57714	-3.53507	-3.46393	-3.56151	-2.60264	-3.69558	-4.04646	-2.96829	-2.57359	-2.83445
M1E005H	4.44	2	13	1	1	183	-4.05329	-4.47232	-1.91807	-3.27999	-3.85313	-3.6506	-3.68754	-4.00877	-3.14454	-2.50477	-3.66504	-3.49648	-3.67409	-3.71925	-4.20872	-2.78644	-3.13798	-3.48994	-4.26898	-3.47459	-3.1987	-3.37394	-4.4833	-2.42134	-3.90987	-4.39537	-2.68429	-3.11481	-3.88586
M1E006C	26.14	2	13	1	2	118	-3.00288	-3.01746	-2.8036	-2.15257	-3.61072	-2.88019	-3.49051	-3.50334	-3.29692	-2.76389	-3.28597	-3.05811	-2.24415	-2.94038	-3.12506	-2.42485	-2.88889	-3.39316	-3.22149	-2.17062	-2.91082	-2.98174	-3.43099	-2.51173	-3.25809	-4.35242	-2.68641	-2.52173	-1.90543
M1E006E	7.38	1	36	1	0	1111	-3.82342	-4.70927	-3.35962	-3.88701	-4.19829	-4.10673	-4.23447	-4.3711	-3.63467	-2.99148	-3.60979	-3.98027	-3.15341	-4.00969	-4.70927	-3.10028	-2.69471	-3.5096	-3.97413	-2.62868	-2.97902	-3.67535	-3.79654	-2.9367	-4.08058	-4.36319	-3.01942	-3.25905	-3.33596
M1E007B	32.53	2	37	1	1	238	-2.64276	-3.56641	-3.38103	-3.13258	-3.17513	-3.89505	-3.44071	-3.32437	-2.85824	-2.07886	-3.2118	-3.16014	-2.42393	-3.26089	-3.75463	-2.48231	-2.67262	-3.21111	-3.85643	-3.56673	-2.49339	-2.97731	-4.09964	-2.15582	-3.17012	-4.50733	-2.26167	-2.84573	-3.41453
M1E007D	12.9	1	36	1	1	219	-4.37751	-4.70927	-3.29428	-3.48042	-4.23477	-4.64236	-3.83054	-4.14371	-3.49478	-2.83339	-3.65902	-3.63641	-2.96777	-3.7147	-4.70927	-2.91939	-3.19997	-3.28395	-4.70927	-3.37067	-3.32611	-3.44957	-3.89837	-2.68066	-3.91164	-4.415	-2.85733	-3.37209	-4.37552
M1E008B	45.4	2	37	1	3	41	-2.22938	-2.70201	-2.41508	-2.27368	-3.0478	-2.3537	-2.35095	-1.69897	-1.92592	-1.85914	-2.39645	-2.9137	-2.5661	-2.74618	-1.87512	-1.84675	-2.19491	-2.91596	-3.05003	-2.32006	-1.69897	-2.83425	-3.23412	-1.77832	-3.01008	-1.69897	-1.89057	-1.69897	-2.27536
M1E008C	17.61	1	37	1	3	10	-3.36102	-2.65134	-1.69897	-2.08918	-3.10491	-2.18265	-3.22183	-3.2966	-2.88083	-2.34927	-2.12	-2.30956	-2.78755	-2.97033	-3.76427	-2.03628	-2.61891	-2.78443	-4.08476	-1.69897	-2.67942	-2.9886	-2.92447	-2.08604	-3.02873	-3.04212	-2.32622	-2.61338	-1.69897
M1E009B	55.94	2	37	1	6	0	-3.45061	-2.35777	-1.87894	-1.69897	-2.36458	-1.69897	-2.70795	-2.84256	-3.21161	-2.37147	-2.87611	-3.18713	-2.87793	-3.00731	-1.97095	-1.69897	-3.14358	-3.49303	-3.43567	-1.69897	-1.69897	-2.76129	-3.07248	-2.33938	-2.50939	-3.85191	-2.65683	-1.77358	-1.69897
M1E009G	6.57	2	37	1	0	889	-3.72477	-3.44036	-2.52492	-3.20147	-3.82816	-3.87757	-3.63455	-3.8284	-3.21039	-2.37079	-3.18456	-3.38715	-3.03774	-3.55716	-4.32375	-2.58102	-2.96514	-3.04223	-4.27128	-2.0452	-2.6888	-3.20109	-3.76641	-2.13987	-2.86791	-4.70927	-2.41191	-2.94485	-1.99025
M1E010B	64.19	2	12	1	1	163	-4.01575	-3.32674	-2.90777	-2.75786	-3.55848	-2.85933	-3.21625	-3.82216	-3.11299	-2.21088	-1.92178	-3.24901	-2.05899	-3.29158	-3.84526	-2.42868	-2.6836	-3.12637	-4.26069	-2.55356	-2.91772	-2.98413	-2.89207	-1.88958	-3.53897	-3.78347	-2.15328	-2.19245	-2.7073
M1E013A	75.62	1	36	1	2	92	-2.47611	-2.05575	-2.11848	-1.74344	-2.5121	-2.0403	-2.03228	-2.68369	-2.68218	-1.69897	-1.69897	-2.36651	-2.04745	-2.47047	-1.69897	-1.69897	-1.85024	-2.48669	-2.61578	-2.18313	-1.69897	-2.61621	-2.31564	-1.69897	-2.15547	-2.17182	-1.69897	-1.69897	-2.13939
M1E013B	69.31	2	37	1	2	192	-2.73754	-2.02132	-1.69897	-2.88978	-3.18729	-1.8247	-2.57024	-3.00326	-2.54274	-2.31585	-2.95061	-1.84706	-3.21126	-3.27436	-1.69897	-2.42455	-2.7568	-3.11538	-2.0094	-1.69897	-1.69897	-2.88228	-3.28314	-1.69897	-2.65312	-2.70993	-2.37432	-1.69897	-1.69897
M1E013C	39.56	1	36	1	2	89	-2.07285	-2.2138	-2.61848	-2.16824	-3.3122	-3.17278	-2.64483	-1.72305	-2.62676	-1.921	-3.07819	-2.87165	-2.0662	-2.4071	-3.19852	-1.79244	-1.90184	-2.03146	-3.26877	-2.25291	-1.69897	-2.7888	-2.94318	-1.81167	-2.92301	-3.74959	-1.8496	-2.13233	-2.30267
M1E013D	48.24	2	36	1	7	0	-2.86159	-2.81185	-3.00515	-2.13353	-2.56665	-2.40195	-2.68967	-2.51369	-2.13419	-1.69897	-2.74778	-2.51387	-2.29123	-2.76738	-2.41625	-1.69897	-2.2035	-2.53639	-3.0772	-2.69938	-1.85605	-2.57468	-3.1542	-1.69897	-2.84447	-2.61019	-1.92726	-1.78414	-2.0377
M1E013E	28.74	1	13	1	4	28	-3.02985	-2.007	-2.56443	-2.18311	-2.54146	-1.97944	-1.69897	-2.73938	-2.56271	-2.12054	-2.45134	-1.69897	-2.13972	-2.85629	-2.29504	-1.69897	-1.7089	-2.99239	-2.8055	-1.94965	-1.69897	-2.82147	-2.86745	-1.69897	-2.86086	-3.17024	-1.91768	-1.69897	-1.80761
M1E013F	26.41	2	37	1	2	29	-3.37576	-3.18789	-3.85156	-3.19847	-3.16318	-4.69488	-3.39042	-3.13394	-2.86937	-2.1886	-3.80006	-3.26189	-2.83859	-2.86314	-3.66407	-2.43235	-2.60359	-2.91067	-3.4111	-3.3815	-2.16671	-2.99736	-3.37866	-2.0973	-3.2713	-4.47644	-2.25283	-2.68167	-3.03725
M1E013H	11.43	2	13	1	6	0	-3.27841	-3.28966	-2.67314	-2.93905	-3.10652	-2.47287	-3.20861	-3.60629	-2.73001	-1.99967	-3.13632	-2.97645	-2.88017	-2.69165	-3.80321	-2.23458	-2.40059	-3.0131	-2.5076	-1.69897	-2.66709	-2.90364	-3.3055	-1.69897	-3.35123	-3.88904	-1.98857	-2.49397	-1.69897
M1E014A	59.75	1	36	1	0	639	-2.3942	-2.37822	-2.46419	-2.18357	-2.47039	-2.19634	-2.3931	-1.69897	-2.18405	-1.93579	-2.15507	-2.80753	-2.20945	-2.84796	-2.2103	-1.69897	-2.38697	-2.65092	-2.92511	-2.08042	-1.69897	-2.65962	-2.56124	-1.69897	-2.33409	-3.07872	-2.09941	-1.9768	-1.95571
M1E014B	57.87	2	36	1	3	0	-2.50688	-1.77878	-3.1823	-2.57493	-2.52176	-3.2952	-2.89962	-2.91198	-2.61096	-1.69897	-2.32478	-2.78997	-2.64131	-3.14098	-2.85512	-2.03967	-2.04505	-2.81196	-2.63612	-2.34928	-1.69897	-2.573	-3.26788	-1.69897	-2.74104	-1.96847	-1.89742	-2.48265	-2.14915
M1E015E	15.45	2	13	1	4	123	-2.9054	-3.31081	-1.9588	-2.80586	-3.04987	-3.47676	-3.61109	-2.43176	-3.02654	-2.77537	-2.4277	-2.60157	-2.85024	-2.45427	-4.058	-2.61888	-3.22668	-2.85577	-3.87426	-1.69897	-3.38266	-3.08736	-3.51639	-1.69897	-3.1366	-3.90262	-2.81451	-2.43374	-1.69897
M1E016A	55.95	1	37	1	2	119	-3.34031	-2.4271	-3.73467	-2.50142	-3.60802	-4.29196	-3.09746	-3.55275	-2.58183	-1.69897	-3.62158	-3.11132	-3.28311	-3.51069	-3.02866	-2.56018	-2.68945	-3.36503	-4.1944	-3.15738	-2.49912	-3.15287	-4.07101	-2.28553	-3.57567	-3.69706	-2.3858	-2.70853	-2.80559
M1E016B	46.49	2	37	1	5	0	-2.61155	-2.88794	-2.9674	-2.68244	-3.24624	-1.91744	-2.84793	-3.46215	-2.90787	-2.4761	-3.30925	-3.3632	-2.84157	-3.59137	-3.43093	-2.29173	-2.81923	-3.25745	-3.18335	-2.74055	-3.21548	-3.13587	-3.41194	-2.33457	-3.2944	-4.12422	-2.45633	-2.10677	-1.84876
M1E016C	9.49	1	36	1	1	216	-3.80234	-4.4199	-3.07375	-3.57673	-2.7451	-4.70927	-3.66441	-3.51896	-3.34888	-2.45956	-2.69025	-3.42193	-2.92888	-3.79172	-4.58337	-2.80582	-2.96822	-3.43159	-4.39961	-4.68631	-3.30123	-3.08193	-3.88122	-2.37335	-3.50207	-3.13164	-2.56223	-3.27113	-4.70927
M1E018A	39.65	1	13	1	2	204	-1.69897	-3.38816	-2.30939	-1.98662	-3.37671	-2.3944	-1.69897	-1.97071	-2.55602	-2.45157	-3.30089	-2.23933	-2.06154	-3.26838	-2.15304	-1.97341	-2.65863	-3.15087	-3.28055	-2.12205	-1.69897	-3.10829	-2.19233	-1.69897	-2.82872	-2.04867	-2.46978	-1.69897	-1.76117
M1E018B	28.25	2	37	1	5	27	-2.98727	-3.15666	-2.05227	-2.26066	-3.557	-1.8349	-2.97774	-2.71874	-2.89327	-2.21489	-3.40795	-3.1008	-2.86603	-3.48392	-2.11692	-2.17982	-2.70589	-3.34375	-3.43921	-2.31277	-1.69897	-3.18304	-3.70723	-1.69897	-3.59122	-3.11068	-2.38655	-1.77355	-1.76994
M1E018C	9.69	2	37	1	1	121	-3.39226	-3.93777	-2.37034	-3.56595	-3.5079	-3.72672	-3.75217	-3.16239	-3.36555	-2.81456	-3.13724	-3.56516	-1.91968	-3.82135	-4.33439	-2.90187	-3.05416	-3.67787	-4.15037	-3.20541	-3.4576	-3.46263	-3.83689	-2.50776	-3.88474	-4.20444	-2.71101	-3.02791	-3.61541
M1E018D	11.96	2	37	1	7	86	-3.42858	-3.37744	-2.90726	-2.90943	-3.71844	-3.07814	-3.47484	-3.72106	-3.09988	-2.3875	-2.99077	-3.04445	-3.43698	-3.49727	-4.45035	-2.53376	-2.80584	-3.38315	-4.28721	-2.54582	-2.95502	-3.19204	-3.84375	-2.14892	-3.53417	-4.69904	-2.35742	-2.93681	-3.00673
M1E018E	6.37	1	37	1	1	59	-2.85899	-3.42533	-2.11313	-2.95395	-3.87975	-3.20744	-3.53179	-3.97414	-2.96755	-2.49748	-2.56223	-3.03882	-3.11996	-3.3118	-3.17895	-2.68444	-2.99324	-3.48887	-3.84412	-3.13027	-3.21429	-3.34386	-3.44647	-2.15896	-1.69897	-4.1617	-2.45039	-2.92744	-3.25816
M1E019A	76.5	1	37	1	1	269	-2.33753	-2.80671	-1.69897	-2.03197	-2.40137	-2.00313	-1.69897	-2.82661	-1.69897	-2.26241	-2.55896	-1.73569	-2.51552	-2.5969	-1.69897	-1.69897	-2.47902	-2.7855	-3.09598	-1.69897	-2.02041	-2.41674	-2.91998	-1.69897	-2.16031	-2.70252	-2.26298	-1.69897	-1.79577
M1E020A	46.12	1	37	1	1	389	-3.40149	-2.02188	-2.0711	-2.97466	-3.6784	-1.79988	-2.60795	-2.60613	-3.05265	-2.31414	-3.12633	-2.86091	-3.07577	-3.39012	-3.30883	-2.49719	-2.80991	-3.13524	-3.73748	-2.24443	-1.69897	-2.46	-3.3484	-1.99731	-3.29826	-2.68935	-2.36068	-2.62219	-1.86052
M1E020B	42.18	2	37	1	1	330	-2.41468	-2.14614	-2.29483	-2.85034	-3.56374	-1.69897	-3.1266	-3.45218	-2.78924	-2.2059	-2.62646	-3.1547	-1.99438	-2.88324	-2.94221	-2.3872	-2.53807	-2.82693	-2.74569	-2.5328	-2.14905	-2.93702	-2.91236	-1.78217	-2.95819	-4.29282	-2.01609	-1.80351	-1.99437
M1E020C	15.78	1	37	1	0	608	-3.73534	-4.38606	-2.19484	-3.46764	-4.23231	-4.37471	-3.90916	-4.2103	-3.44224	-2.83945	-3.61829	-3.36479	-2.34373	-3.50926	-4.32114	-2.88358	-3.26311	-3.22565	-3.30353	-2.75098	-3.22775	-3.38328	-3.04464	-2.68762	-3.98656	-4.55476	-2.71258	-3.30384	-3.09044
M1E020E	10.83	2	37	1	1	268	-3.22182	-3.96478	-1.69897	-3.37512	-3.63953	-2.61506	-3.76567	-3.41918	-2.92311	-2.83081	-2.70709	-3.05165	-3.67048	-3.55426	-3.19481	-2.87197	-3.2458	-3.61706	-4.03828	-1.69897	-3.15908	-3.35941	-3.78301	-2.42643	-3.53598	-3.26894	-2.6287	-3.01998	-2.18786
M1E021A	47.95	1	37	1	0	889	-2.62996	-3.34082	-3.82092	-2.45744	-2.8996	-4.08304	-3.29635	-2.68625	-2.87369	-2.07316	-3.2189	-2.94329	-2.73837	-3.25831	-3.55147	-1.85425	-2.54577	-3.03763	-3.81777	-2.13733	-2.21949	-2.55442	-3.3672	-1.90938	-3.32174	-3.64513	-2.07845	-1.80282	-2.07678
M1E021B	37.55	2	37	1	0	861	-2.8402	-2.77479	-2.26677	-1.7805	-3.11191	-2.91736	-2.65415	-2.87549	-3.62307	-2.92259	-3.2953	-2.73775	-2.77478	-2.50411	-1.69897	-2.20773	-2.98261	-2.44105	-2.91921	-1.69897	-2.3965	-3.39669	-2.91818	-2.78853	-3.36487	-1.76077	-2.95112	-2.46957	-1.87161
M1E021D	16.92	1	37	1	1	282	-3.88916	-4.30793	-3.13168	-3.12933	-3.54927	-4.70927	-3.0506	-3.66892	-3.51942	-2.87372	-3.66557	-3.1838	-3.31225	-3.67724	-3.07807	-2.57595	-3.23491	-3.36712	-4.40566	-3.84953	-3.24574	-3.25889	-4.34848	-2.63857	-3.01101	-3.81674	-2.78777	-3.27175	-2.97896
M1E022A	76.73	1	37	1	2	36	-2.73566	-2.48164	-1.69897	-1.69897	-3.2538	-1.77928	-1.69897	-2.40022	-2.56238	-1.69897	-1.69897	-1.94437	-1.69897	-2.43187	-1.69897	-1.69897	-2.18324	-2.3269	-3.39291	-2.0279	-1.69897	-2.72414	-2.26605	-1.69897	-2.83314	-1.69897	-1.81172	-1.69897	-1.69897
M1E024B	85.57	2	12	1	3	0	-2.09572	-3.11234	-1.69897	-1.87853	-3.52837	-1.87411	-1.69897	-3.495	-2.42864	-1.69897	-2.06022	-2.92009	-2.89547	-3.2038	-1.69897	-1.77849	-2.57271	-3.21729	-3.34512	-1.69897	-2.26077	-2.91764	-3.08301	-1.69897	-3.04404	-2.72513	-2.60591	-1.69897	-2.00619
M1E025B	51.8	2	36	1	4	0	-3.17131	-1.69897	-1.69897	-2.00005	-3.07359	-1.7492	-3.05397	-1.86296	-2.20351	-2.1174	-1.69897	-1.70991	-2.51103	-3.00435	-2.21063	-2.25073	-2.18087	-2.78082	-2.35447	-1.69897	-1.69897	-2.58397	-3.27388	-1.69897	-3.04487	-3.00661	-2.04459	-1.69897	-1.69897
M1E025C	24.7	2	12	1	2	0	-2.96517	-2.22238	-2.74989	-2.9865	-3.2943	-3.20747	-3.18574	-1.74394	-2.55634	-2.0902	-2.61876	-2.47655	-2.0373	-3.25247	-2.95801	-2.2428	-2.55623	-3.0878	-3.13989	-2.49296	-1.69897	-2.91209	-2.79322	-1.69897	-3.00849	-3.74639	-2.05924	-2.5594	-2.11681
M1E025E	11.69	1	36	1	0	659	-3.0577	-3.72192	-1.90838	-3.043	-3.3575	-2.55296	-3.4194	-3.22093	-2.75398	-2.27886	-2.25022	-2.80336	-2.89494	-2.54566	-3.38303	-2.11604	-2.58893	-3.17669	-3.9297	-2.04439	-2.9741	-3.06444	-2.97729	-2.15767	-3.04745	-4.11065	-2.40568	-2.74095	-3.61973
M1E025F	8.91	1	37	1	0	610	-3.27362	-2.81705	-1.69897	-3.06926	-3.32618	-2.00138	-3.46108	-3.49759	-2.64789	-2.5804	-1.70303	-2.21849	-3.00255	-3.44437	-2.85986	-2.57829	-2.99221	-3.38934	-3.86403	-1.69897	-1.94204	-3.1827	-2.8761	-2.28143	-3.22324	-3.88698	-2.73066	-2.77759	-2.30892
M1E026B	31.95	2	37	1	2	65	-3.82342	-2.60053	-2.7217	-2.7478	-4.04334	-4.70927	-3.35246	-4.19579	-3.07461	-2.21485	-3.84591	-2.34394	-2.55296	-3.47844	-2.9355	-2.34312	-2.69358	-3.1872	-4.53558	-2.70934	-1.69897	-3.0822	-4.01663	-2.12816	-3.34678	-4.23797	-2.1646	-2.84807	-2.54948
M1E026C	12.02	2	37	1	2	154	-3.14801	-4.70927	-3.13816	-3.59192	-3.97069	-4.70927	-3.83302	-4.20182	-3.46955	-2.66908	-4.24804	-3.65585	-3.87207	-3.84902	-4.12859	-2.87144	-3.15276	-3.6305	-4.59316	-2.25451	-3.37712	-3.40033	-4.39871	-2.57383	-3.75191	-4.70927	-2.74119	-3.40427	-2.72776
M1E026D	6.35	2	37	1	0	400	-3.45016	-4.20581	-1.69897	-3.04274	-3.23128	-2.65221	-3.34052	-3.54364	-2.65002	-2.63479	-2.51823	-2.65444	-2.17982	-2.90186	-3.4027	-2.5129	-2.61033	-3.37847	-3.71791	-2.47497	-3.19108	-3.21749	-2.95567	-1.69897	-3.41478	-3.88107	-2.64629	-2.64828	-2.67361
M1E027A	72.35	1	37	1	1	256	-3.34205	-2.40153	-2.60968	-2.69778	-2.43515	-3.76328	-2.62404	-2.93089	-2.67831	-1.88715	-2.26069	-2.15602	-2.70783	-3.1811	-2.63059	-2.03349	-2.45694	-3.08467	-3.99977	-2.7928	-1.69897	-2.55262	-3.14115	-1.75568	-3.35538	-3.13843	-1.91737	-2.76763	-2.59685
M1E027B	62.58	2	35	1	4	85	-2.81608	-2.76678	-3.30778	-3.16879	-2.54266	-2.91922	-2.94515	-2.38478	-3.06993	-2.20434	-2.45134	-1.89851	-2.0303	-3.30869	-3.02866	-2.26255	-2.41066	-3.2065	-3.28327	-2.70096	-1.69897	-2.73587	-3.68535	-2.07142	-2.99639	-3.9743	-2.33672	-2.64107	-2.35863
M1E028A	74.62	1	37	1	0	666	-3.77381	-4.48333	-3.46242	-3.04685	-3.20867	-2.76168	-3.51764	-3.74184	-2.97183	-2.31099	-2.95118	-2.90898	-2.43784	-3.05615	-3.45645	-2.43293	-2.60163	-3.19362	-4.46366	-2.65331	-2.77665	-3.08061	-3.60618	-2.21574	-3.21283	-3.8698	-2.26367	-2.86778	-2.65138
M1E028B	68.3	2	37	1	7	0	-2.45763	-2.50874	-2.28121	-1.97297	-3.04021	-1.92581	-2.37408	-2.92088	-3.02403	-2.49059	-2.0414	-2.46074	-2.50887	-3.31533	-1.95834	-2.41219	-2.855	-3.3185	-2.74173	-1.69897	-2.50681	-3.07299	-3.51579	-1.69897	-3.2173	-3.19708	-2.48677	-2.26825	-1.69897
M1E028C	38.24	1	36	1	4	28	-3.12873	-4.02811	-3.09943	-2.89456	-2.98346	-4.07789	-3.16456	-3.58647	-2.59065	-1.88852	-2.61851	-2.98515	-2.33679	-3.08942	-4.18721	-2.05148	-2.35744	-2.99575	-4.30411	-2.46322	-1.69897	-2.77888	-3.63866	-1.72464	-2.91143	-4.63653	-1.84606	-2.47698	-2.60511
M1E028D	35.14	2	37	1	0	604	-2.57349	-3.40781	-3.95391	-3.14637	-2.9024	-4.65509	-3.70038	-2.88546	-3.23791	-2.40949	-3.03316	-2.85591	-2.41229	-3.34154	-2.69568	-2.70192	-2.70502	-3.13608	-3.99585	-2.97114	-3.14967	-3.09171	-3.79543	-2.31009	-3.13544	-3.28315	-2.60446	-2.97724	-2.71919
M1E028E	16	2	37	1	0	486	-4.11268	-4.1995	-2.57766	-3.8551	-3.69531	-4.33242	-4.17307	-4.24512	-3.61823	-3.03539	-3.07255	-3.92061	-3.83028	-3.23063	-4.70927	-2.99472	-3.41598	-3.85985	-4.43168	-2.46191	-3.66619	-3.5336	-3.74079	-2.69169	-4.05976	-4.70927	-2.97362	-3.5503	-2.67612
M1E028F	10.15	2	36	1	1	29	-4.09623	-3.98498	-2.49379	-3.51971	-4.06324	-3.83041	-4.09908	-4.07838	-3.78717	-2.97055	-3.7399	-3.92103	-2.31831	-3.9427	-4.59349	-2.99918	-3.58524	-3.90057	-4.40841	-2.51487	-3.44915	-3.7402	-4.04722	-2.97671	-3.03083	-4.52491	-2.97893	-2.96599	-3.86537
M1E030A	40.73	1	12	1	1	149	-2.70072	-2.95767	-4.20026	-2.51781	-2.97087	-4.40918	-3.22243	-3.44347	-2.84336	-2.02086	-2.91863	-3.02341	-2.71321	-3.17148	-4.4024	-2.18458	-2.43218	-3.03913	-4.26959	-2.5956	-2.44747	-2.79894	-4.2062	-1.82487	-3.01599	-3.99442	-1.96724	-2.59225	-2.72635
M1E030B	37.78	2	37	1	2	149	-3.60137	-3.64459	-3.5965	-2.70834	-3.0965	-4.33468	-3.24398	-3.46579	-2.82801	-1.95302	-3.42862	-2.9784	-2.42953	-3.08924	-3.48492	-2.30913	-2.44446	-2.98928	-4.07517	-3.3376	-2.59345	-2.75463	-3.73923	-1.82099	-3.45491	-4.0671	-2.01773	-2.5499	-3.35924
M1E030E	80.15	2	13	1	2	146	-3.27811	-2.69497	-3.11542	-3.15247	-3.84718	-2.37958	-3.39513	-3.54731	-3.13051	-2.39761	-3.6445	-3.3662	-3.10293	-3.50351	-3.89186	-2.49719	-2.58844	-3.22895	-4.62512	-2.40018	-2.36386	-3.11889	-3.91014	-2.26848	-3.40817	-4.05909	-2.39063	-2.88574	-2.27363
M1E031A	53.59	2	37	1	3	35	-3.71303	-3.99704	-2.99725	-3.0004	-3.88516	-3.44771	-3.28859	-3.49025	-2.67086	-2.05471	-2.8984	-3.16504	-3.23964	-3.47545	-4.54023	-2.3406	-2.56547	-3.08691	-3.14974	-2.54374	-2.65234	-2.92896	-4.01035	-1.69897	-3.86193	-4.68671	-2.126	-2.66329	-2.27804
M1E031C	19.54	1	13	1	0	400	-3.71727	-4.18968	-3.48411	-2.84093	-2.56919	-3.80736	-3.61167	-3.50536	-3.21078	-2.31699	-2.69849	-3.10961	-3.491	-3.39954	-4.02059	-2.52578	-2.86346	-3.46953	-4.38044	-2.59778	-3.07442	-3.27697	-3.90979	-1.76823	-3.17448	-4.34522	-2.42038	-3.09387	-2.7998
M1E031D	14.83	1	37	1	2	122	-2.86049	-4.21906	-2.02351	-3.25407	-3.65214	-3.69563	-3.49967	-3.85492	-2.95712	-2.16867	-2.82272	-3.33418	-3.48733	-3.67281	-4.05202	-2.67987	-2.73206	-3.44031	-4.41341	-2.75697	-3.17181	-3.22242	-2.19669	-2.30186	-3.38354	-4.25568	-2.56103	-3.07133	-3.21773
M1E031E	10.8	2	37	1	0	548	-3.26677	-4.64477	-1.91054	-3.5215	-3.05092	-4.50948	-3.84305	-3.29056	-3.49508	-2.6412	-3.48565	-2.74795	-3.10012	-3.71572	-4.2598	-2.87197	-2.64163	-3.68935	-4.29659	-2.55822	-3.13832	-3.45684	-3.31412	-2.61945	-3.24871	-4.70927	-2.68317	-3.25371	-2.8577
M1E034C	18.94	2	12	1	0	400	-2.79159	-4.14506	-1.69897	-2.95607	-3.75113	-2.21929	-3.75359	-2.74549	-2.77105	-2.90563	-1.95409	-3.75012	-3.35881	-3.45643	-3.02238	-2.78788	-3.14231	-3.67161	-3.86021	-3.81062	-3.26179	-3.60225	-3.0854	-2.86007	-2.67984	-3.95022	-2.93189	-1.95324	-4.45558
M1E034F	7.52	1	12	1	2	0	-3.32703	-4.01318	-3.08502	-3.55116	-3.15696	-4.3385	-3.3958	-3.8809	-3.02358	-2.45928	-3.49169	-3.52645	-3.27493	-3.30996	-4.37234	-2.75211	-3.02052	-3.4868	-4.46314	-3.70631	-3.04545	-3.27848	-4.17713	-2.41993	-3.16439	-4.49259	-2.44217	-3.27301	-4.3625
M1E034H	24.12	2	13	1	0	400	-2.99846	-4.38606	-1.93896	-3.32409	-2.62906	-2.94402	-3.40357	-2.86449	-2.68805	-2.23416	-2.76926	-2.52852	-2.84384	-3.36346	-4.05082	-2.65951	-2.66218	-2.62529	-2.49023	-3.28908	-3.038	-2.68384	-2.91353	-2.33063	-3.13507	-3.36743	-2.45532	-2.62073	-3.49967
M1E034I	6.74	2	13	1	1	70	-3.35964	-3.30418	-1.69897	-2.93044	-2.91441	-1.99618	-2.65811	-2.06926	-2.49289	-2.58249	-1.69897	-3.3135	-3.12295	-2.9917	-2.349	-2.25558	-2.77836	-2.94825	-3.69884	-3.54096	-3.32986	-3.15934	-3.32067	-2.28386	-3.5055	-4.18734	-2.6299	-2.85622	-4.0372
M1E036B	48.7	2	36	1	4	89	-2.25768	-1.69897	-1.8321	-3.1353	-3.33829	-2.64301	-3.34238	-1.69897	-2.1637	-2.45398	-1.69897	-2.43794	-2.90547	-2.88219	-3.49423	-2.33874	-2.39268	-3.30593	-3.30187	-1.69897	-1.69897	-2.99054	-2.79219	-2.29775	-2.79762	-3.8356	-2.33742	-2.51269	-1.69897
M1E036C	12.65	2	13	1	0	400	-2.90201	-4.21294	-3.07695	-3.16033	-3.87975	-4.16544	-3.58243	-3.56113	-3.02851	-2.16182	-3.72112	-3.3685	-3.29553	-3.44408	-4.70712	-2.35389	-2.60306	-3.04808	-4.0743	-3.29494	-2.77576	-3.13088	-3.74187	-2.13185	-3.58179	-4.45075	-2.25562	-3.03724	-3.3244
M1E036E	29.04	2	37	1	1	211	-3.01638	-2.6761	-1.93158	-2.51518	-3.2239	-1.95932	-2.6535	-2.17497	-2.57128	-1.90499	-1.69897	-2.97013	-2.7265	-1.85454	-3.27292	-1.8168	-2.11183	-2.74114	-3.05952	-2.23425	-1.69897	-2.73701	-3.21084	-1.74699	-3.00936	-3.80197	-1.92265	-1.99105	-2.02309
M1E036F	10.68	1	37	1	0	1111	-3.02779	-4.03458	-1.69897	-2.84253	-3.54887	-3.18109	-3.68688	-2.74554	-2.72389	-2.31286	-2.16378	-3.48158	-3.00563	-2.91684	-3.60682	-2.57381	-2.41563	-3.43121	-3.05397	-2.78039	-2.96797	-3.19474	-2.55635	-2.35349	-3.32813	-4.47959	-2.47549	-2.81655	-4.29697
M1E037A	51.06	1	13	1	5	0	-3.25621	-2.08252	-1.69897	-1.8553	-2.94683	-1.69897	-2.85083	-2.68678	-2.25621	-2.29992	-2.23406	-2.5775	-2.49971	-2.9467	-2.42104	-2.07903	-2.89261	-3.28415	-3.558	-2.09262	-2.20979	-2.95404	-2.75189	-2.05264	-3.23106	-2.43081	-2.54717	-2.28972	-1.97319
M1E037B	46.37	2	13	1	2	281	-3.15866	-2.81308	-2.52552	-2.14804	-2.58001	-2.49842	-3.30406	-3.04544	-3.29746	-2.64873	-1.8565	-2.63492	-2.08865	-3.10086	-2.91687	-2.48225	-2.69471	-3.1185	-2.45077	-2.42962	-3.2966	-2.79182	-3.29341	-2.26672	-2.88032	-3.34934	-2.68948	-2.3283	-2.37703
M1E037D	8.52	1	13	1	1	90	-2.09672	-3.39694	-1.69897	-2.76278	-2.84652	-2.70269	-3.58872	-2.64925	-2.90454	-2.59182	-2.04538	-2.78793	-3.03677	-3.355	-3.28839	-2.60662	-2.9923	-3.39773	-3.70075	-1.83958	-2.7702	-3.22395	-2.94987	-1.91746	-2.88466	-4.0207	-2.63826	-2.57539	-2.26433
M1E037F	9.04	1	13	1	1	330	-2.16301	-4.31399	-2.42857	-3.64983	-3.27236	-4.29997	-3.84465	-3.33759	-3.43996	-2.70011	-3.32281	-2.95705	-3.00647	-3.56391	-3.88452	-2.84923	-3.05747	-3.55799	-4.2165	-3.82942	-2.93878	-3.24537	-4.00406	-2.59012	-3.8209	-4.55757	-2.64746	-3.35517	-4.38444
M1E038A	41.72	1	37	1	10	22	-2.97445	-3.14036	-1.91645	-1.69897	-2.89459	-1.83336	-2.83143	-2.68557	-1.69897	-2.31505	-2.29038	-3.06357	-2.01088	-3.04236	-1.95979	-1.69897	-2.53823	-2.49983	-3.51352	-2.13157	-1.69897	-2.81142	-3.08897	-1.94306	-2.68738	-3.50009	-2.38469	-1.69897	-1.83576
M1E038B	40.51	2	37	1	4	55	-2.95465	-3.05385	-3.41314	-1.76665	-3.09505	-3.04111	-3.19168	-2.81051	-3.14539	-2.60867	-2.52347	-3.4482	-2.26831	-2.55158	-3.16572	-2.40616	-2.57941	-3.40828	-4.07517	-2.29527	-2.77852	-3.26025	-2.79425	-2.355	-2.66886	-3.66338	-2.52015	-3.02154	-2.34657
M1E038C	8.23	2	36	1	0	482	-2.1858	-3.75795	-1.69897	-3.03068	-3.41	-2.6411	-3.44933	-2.98335	-2.34616	-2.42002	-1.69897	-3.2977	-3.04401	-3.41621	-2.67168	-2.75285	-3.0727	-3.63472	-3.99344	-3.36777	-1.74814	-3.27052	-2.34426	-2.56659	-3.70739	-3.35681	-2.7705	-2.41512	-4.41711
M1E038D	18.98	2	37	1	0	666	-2.59483	-4.33111	-2.78988	-2.86087	-3.25594	-4.16335	-3.24825	-3.38979	-2.83168	-2.04196	-3.48771	-3.0521	-2.29187	-3.26231	-3.85802	-2.25852	-2.41289	-3.07334	-4.2424	-2.19502	-2.69047	-2.89795	-3.49126	-1.83953	-3.04715	-4.24539	-1.92789	-2.72071	-2.50316
M1E040A	53.63	1	37	1	3	61	-2.65186	-3.3847	-2.43675	-2.5721	-3.45102	-3.39227	-1.69897	-3.43819	-1.90128	-2.04224	-3.28296	-2.58196	-2.89637	-2.90716	-3.09242	-2.05879	-2.41815	-2.73674	-3.63076	-2.40346	-2.36722	-2.84597	-2.82883	-1.69897	-2.91862	-2.75772	-2.04439	-1.90987	-1.99218
M1E040B	51.93	2	37	1	4	28	-3.99804	-4.12731	-2.77591	-2.79945	-3.37499	-2.64192	-3.34238	-2.69321	-3.13828	-2.19604	-2.05327	-2.99892	-3.24688	-3.51818	-2.90045	-2.51575	-2.90719	-3.46293	-3.83694	-2.11201	-3.12919	-3.18934	-3.46889	-1.69897	-3.52609	-4.19385	-2.42177	-2.59246	-1.69897
M1E040C	21.4	1	37	1	2	149	-3.53337	-4.02811	-3.25472	-2.54107	-3.57549	-3.85653	-3.47174	-3.88908	-3.03929	-2.4898	-2.99976	-2.943	-2.92542	-2.84101	-3.04614	-2.40862	-2.68685	-3.30811	-4.1775	-2.32355	-2.88701	-2.82692	-4.17785	-2.19646	-3.43502	-3.93172	-2.44004	-2.7384	-2.21605
M1E042A	39.27	1	13	1	3	0	-3.34656	-4.07568	-3.55668	-3.49208	-3.43355	-3.5006	-3.59037	-3.97229	-3.34546	-2.62023	-2.97923	-3.5058	-2.97185	-3.01625	-4.00694	-2.69777	-2.93292	-3.4215	-4.1434	-3.9046	-2.06602	-3.29499	-3.94132	-2.41848	-3.09907	-4.53627	-2.66266	-2.64199	-3.60867
M1E042B	33.04	2	37	1	4	100	-3.26514	-3.46681	-3.58457	-2.94234	-3.48698	-4.30136	-2.70049	-3.15431	-3.04882	-2.31708	-2.69437	-3.21318	-2.13148	-3.2032	-4.0452	-2.49083	-2.63577	-3.25246	-3.26906	-2.49359	-2.19935	-3.00306	-3.55534	-1.69897	-3.49112	-4.32556	-2.40048	-2.67919	-2.33315
M1E042C	13.99	1	36	1	4	28	-2.0273	-4.26061	-2.42542	-2.30899	-3.43292	-3.23818	-3.46471	-3.36655	-3.17226	-2.42274	-3.42492	-2.74697	-3.20708	-2.97151	-4.09419	-2.35667	-3.01241	-3.44378	-3.06982	-2.19478	-3.15768	-3.25864	-3.38646	-1.77343	-3.61262	-3.63461	-2.63737	-2.9175	-2.08223
M1E042D	10.12	2	36	1	1	163	-3.64299	-3.3787	-2.37275	-3.47503	-3.94077	-3.828	-3.74057	-3.95921	-3.33873	-2.74004	-3.95887	-3.66851	-1.69897	-3.91349	-4.18166	-2.82856	-3.10055	-3.5858	-4.43448	-4.70125	-3.28817	-3.35871	-3.56785	-2.56134	-3.77531	-4.62276	-2.68972	-3.29128	-4.44522
M1E044A	71.98	1	36	1	4	28	-2.85013	-2.10832	-2.23351	-2.5382	-2.54025	-3.34795	-2.96569	-1.99402	-2.74567	-2.04982	-2.47314	-2.567	-2.15797	-2.64451	-3.23004	-2.2845	-2.34569	-2.92734	-3.85433	-1.73477	-1.69897	-2.6967	-3.24055	-1.69897	-2.21424	-3.51578	-2.09108	-1.69897	-1.69897
M1E044B	62.53	2	37	1	1	302	-2.31879	-3.79992	-3.6475	-2.70465	-2.86713	-3.88093	-3.13223	-3.23871	-2.55058	-1.86698	-3.02252	-2.59467	-1.94914	-2.45045	-2.98306	-1.93819	-2.04322	-2.0027	-3.28312	-1.69897	-1.69897	-2.60668	-3.27328	-1.69897	-3.29759	-4.15335	-1.8553	-2.48717	-1.69897
M1E044C	41.22	2	37	1	4	91	-2.97374	-2.56529	-2.96829	-3.41555	-2.50137	-3.65726	-3.8867	-3.08089	-3.24286	-2.56221	-1.69897	-3.31496	-2.5183	-2.93048	-3.90997	-2.81599	-2.89556	-3.07808	-3.76425	-2.07982	-1.69897	-2.74638	-3.54655	-1.69897	-2.63193	-3.86804	-2.81347	-3.02865	-2.16386
M1E044G	8.53	1	37	1	0	852	-3.31999	-4.70927	-2.74707	-3.22621	-3.74767	-3.94278	-3.46767	-3.27559	-3.02596	-2.3192	-3.53527	-3.26653	-3.4332	-3.52597	-4.22471	-1.69897	-2.73572	-3.2986	-4.04908	-3.95457	-2.83427	-3.21798	-3.52604	-2.18086	-3.28138	-4.32698	-2.19743	-2.72811	-3.8032
M1E045A	37.23	1	37	1	3	94	-3.00688	-3.63002	-2.99276	-2.22331	-2.82965	-3.0577	-2.58122	-2.97439	-2.43556	-1.76708	-1.69897	-2.11791	-3.02	-3.01334	-3.4731	-1.69897	-2.1008	-2.42795	-2.9895	-2.12612	-1.69897	-2.67938	-3.4264	-1.69897	-3.06566	-2.23682	-1.69897	-2.27258	-2.48668
M1E045B	34.84	2	37	1	0	1111	-3.2631	-3.73354	-2.37299	-2.91307	-3.78707	-4.13408	-3.30554	-3.8684	-2.95336	-2.18063	-2.49769	-3.14226	-2.66993	-3.34171	-4.17661	-2.33909	-2.3254	-3.21426	-2.69946	-2.20566	-2.64159	-3.05779	-3.69502	-1.85669	-3.27291	-4.24539	-2.19916	-2.84055	-2.67765
M1E045C	11.25	2	36	1	1	0	-3.9688	-4.70927	-3.02274	-3.83052	-3.46421	-4.70927	-4.10686	-4.06246	-3.76256	-3.09654	-3.41454	-3.53762	-3.09151	-3.82281	-4.33045	-2.77674	-3.34424	-3.90741	-4.66725	-3.24715	-3.55329	-3.4626	-3.41729	-2.92039	-3.391	-4.68181	-3.08357	-3.47335	-3.36225
M1E048A	55.06	1	37	1	2	269	-2.57997	-3.10172	-3.4382	-1.69897	-3.05314	-3.23988	-2.79867	-3.61789	-1.92836	-1.91554	-1.8358	-2.57795	-2.47287	-3.10709	-2.33599	-1.78207	-2.29635	-2.33684	-4.02002	-2.55577	-1.69897	-2.81166	-3.48378	-1.69897	-3.49467	-1.83308	-1.84987	-1.82023	-2.37166
M1E048B	56.17	2	37	1	3	0	-3.76601	-3.59212	-1.69897	-3.21067	-3.49414	-2.17071	-3.44041	-3.34438	-2.82016	-2.1883	-2.33555	-3.02891	-2.60289	-3.50561	-4.20967	-2.33055	-2.68475	-3.20698	-4.02512	-2.41955	-2.62207	-3.08113	-3.7488	-1.72544	-3.68696	-4.61343	-2.17952	-2.54475	-2.46363
M1E049A	42.29	1	13	1	3	93	-2.8381	-2.28831	-2.674	-2.43414	-3.03455	-2.69025	-2.96168	-2.43466	-2.32161	-2.07341	-2.93946	-2.92617	-1.89472	-3.16558	-3.12591	-2.14181	-2.31029	-2.8769	-3.3914	-2.0297	-1.69897	-2.82166	-2.83077	-1.69897	-2.59826	-3.82126	-2.0838	-1.69897	-1.99667
M1E049B	35.38	2	13	1	3	93	-2.86345	-2.11006	-3.52564	-3.26768	-3.16438	-3.44609	-2.9273	-3.35703	-2.91674	-2.23541	-3.12112	-2.94741	-2.74448	-2.79335	-2.31026	-2.35453	-2.70109	-3.25048	-4.48618	-2.73167	-1.69897	-3.04031	-3.57342	-2.19899	-2.6436	-3.41485	-2.1968	-2.64222	-2.57606
M1E049C	13.39	1	13	1	5	0	-2.61115	-3.46002	-2.33156	-2.23069	-3.21096	-1.82061	-2.80806	-2.64844	-2.83277	-2.41821	-3.1937	-1.92528	-2.47492	-3.16243	-3.1427	-2.60475	-2.78872	-2.56325	-3.86711	-2.21439	-2.58333	-2.79679	-2.90023	-1.7537	-3.28306	-3.73964	-2.59813	-2.4839	-1.8989
M1E049D	10.79	1	13	1	0	400	-3.4537	-4.56123	-2.74254	-3.06857	-3.11529	-3.9116	-3.45262	-3.81378	-3.00232	-2.26868	-3.10285	-3.3135	-2.71548	-3.427	-3.76889	-2.47242	-2.60671	-3.1489	-4.38489	-2.62309	-2.8025	-2.99037	-4.07802	-2.11779	-3.4128	-4.20963	-2.1806	-2.92768	-2.78216
M1E050A	74.55	2	37	1	1	211	-2.72667	-1.93777	-1.69897	-1.96349	-3.34819	-1.69897	-1.69897	-3.14326	-1.7442	-1.98321	-1.69897	-2.01824	-2.97428	-2.63876	-1.86656	-1.78086	-2.41194	-2.92841	-2.25118	-1.82312	-1.91038	-2.76563	-2.28521	-1.69897	-2.9718	-3.21569	-1.97441	-1.69897	-1.69897
M1E050B	52.58	1	37	1	5	32	-2.76258	-2.33579	-1.69897	-1.69897	-3.15359	-1.69897	-3.00651	-2.16107	-2.20215	-2.33644	-2.01248	-2.15118	-3.19447	-2.40345	-3.1711	-2.47169	-2.77106	-2.16844	-2.52586	-2.25256	-1.69897	-3.23216	-2.33286	-2.24459	-2.53692	-2.45251	-2.61494	-1.69897	-1.69897
M1E050C	42.95	1	37	1	3	28	-2.97481	-3.62432	-2.26417	-2.67016	-1.69897	-2.82742	-2.91543	-1.73661	-1.93542	-1.80532	-3.29053	-2.87106	-2.63236	-2.81914	-2.64033	-1.69897	-2.14905	-2.90477	-4.28658	-2.32558	-1.69897	-2.72538	-3.24523	-1.77132	-3.0261	-4.1373	-1.69897	-1.69897	-1.86881
M1E051C	21.07	2	37	1	5	0	-3.02818	-3.92657	-2.00118	-2.49401	-3.66618	-3.20203	-3.52918	-3.24222	-3.13126	-2.36253	-2.8645	-3.19306	-3.40962	-2.37286	-4.31836	-2.37826	-2.87318	-3.31249	-3.99616	-2.36901	-2.8467	-3.15426	-3.46149	-1.69897	-3.64002	-3.60032	-2.2467	-2.72123	-1.69897
M1E051D	11.18	2	13	1	0	400	-3.18278	-4.10519	-1.69897	-2.84283	-3.74559	-2.18558	-3.67552	-3.36239	-2.75885	-2.49392	-2.23693	-3.36284	-3.18638	-3.42428	-3.82168	-2.33318	-2.57511	-3.39041	-4.0743	-1.98504	-3.03929	-3.32263	-3.06613	-2.1722	-3.29269	-4.38165	-2.33246	-2.77599	-2.2031
M1E052A	77.01	1	37	1	1	390	-1.69897	-1.69897	-2.13789	-2.04022	-2.67814	-2.42781	-2.60127	-2.73489	-1.76965	-1.74671	-3.01185	-1.76577	-2.1031	-2.83462	-3.08317	-1.69897	-2.04199	-2.57596	-2.55079	-1.71945	-1.69897	-2.60392	-2.90163	-1.69897	-1.8716	-2.4651	-1.83114	-1.96692	-2.00411
M1E052B	67.79	2	37	1	1	333	-2.65402	-1.94671	-1.96004	-2.11117	-2.81683	-1.76789	-2.84484	-3.54869	-2.52925	-1.88557	-2.28842	-2.97385	-2.62211	-2.84808	-3.39897	-1.86447	-2.26092	-2.96549	-2.31148	-1.9742	-2.27195	-2.8366	-2.36649	-1.69897	-2.49205	-3.52897	-1.80287	-2.07334	-2.05951
M1E052D	8.26	2	13	1	9	0	-3.10468	-3.6397	-2.11119	-2.39617	-3.82615	-2.08556	-3.58499	-3.48035	-3.02884	-3.09314	-2.57898	-3.40949	-2.05232	-3.3899	-3.79516	-2.61403	-3.37603	-3.47701	-4.21074	-1.95962	-3.788	-3.65723	-3.57477	-1.96279	-3.46255	-4.03471	-3.07733	-2.69488	-1.96911
M1E052E	14.74	2	36	1	1	275	-3.34612	-3.64311	-1.80725	-3.466	-3.47049	-3.18915	-3.73215	-3.91059	-3.42281	-2.65394	-2.85214	-3.5423	-2.7776	-3.67545	-4.41561	-2.68955	-3.16855	-3.50979	-4.57369	-1.95555	-3.32123	-3.34489	-4.00752	-2.49402	-3.73881	-4.59248	-2.65514	-2.99232	-1.69897
M1E053B	41.92	2	37	1	5	66	-3.29627	-2.02432	-2.21275	-2.67967	-3.16031	-2.06986	-3.07091	-1.69897	-2.29815	-2.05349	-3.08899	-2.84363	-1.91255	-3.08564	-3.05559	-2.17188	-2.47437	-2.93977	-3.15361	-1.96465	-1.69897	-2.81201	-3.33805	-1.71908	-2.81431	-3.95678	-2.10031	-2.35286	-1.85037
M1E053H	7.88	2	12	1	1	0	-3.18706	-3.74727	-2.40994	-3.4487	-3.70383	-3.22783	-3.86221	-3.57601	-2.80426	-2.75259	-3.07434	-3.55612	-3.68399	-3.52216	-3.95083	-2.76276	-3.16143	-3.43528	-4.13485	-2.26356	-2.94624	-3.49051	-3.50406	-2.57342	-3.19798	-4.17835	-2.64152	-3.05469	-2.55692
M1E053I	26.02	1	13	1	4	0	-2.18269	-2.47358	-2.34722	-1.69897	-3.45426	-3.07956	-1.80356	-1.97214	-2.98768	-2.54465	-2.66445	-1.94125	-2.14174	-2.8158	-1.93438	-1.69897	-2.49544	-2.62132	-3.54111	-1.69897	-1.69897	-3.01796	-1.97059	-2.19256	-2.50341	-1.74155	-2.42394	-1.69897	-1.69897
M1E053J	30.16	2	13	1	3	32	-2.74837	-1.91066	-1.69897	-2.96748	-3.08074	-1.69897	-3.27225	-1.69897	-2.4303	-2.28413	-1.74296	-2.04212	-2.55448	-2.31414	-2.56087	-2.36752	-2.53565	-2.93183	-1.69897	-1.69897	-2.41176	-2.92484	-2.61308	-1.69897	-3.13252	-4.02263	-2.22645	-1.84881	-1.69897
M1E054C	9.1	2	13	1	1	274	-3.84126	-4.70927	-2.85015	-4.04881	-3.70441	-3.56294	-4.12786	-4.00657	-3.48471	-2.9185	-3.52327	-3.7638	-2.30185	-3.68304	-4.36773	-3.00497	-3.20839	-3.87596	-4.43784	-3.28323	-2.83193	-3.44709	-3.66824	-2.17454	-3.86802	-4.70927	-2.87608	-3.51664	-4.45451
M1E056E	8.02	1	36	1	1	59	-4.0192	-4.70927	-3.4543	-3.75075	-3.96128	-4.69474	-4.00952	-4.36495	-3.63374	-2.79987	-4.18283	-3.71142	-3.27801	-3.55258	-4.40246	-2.94677	-3.09744	-3.66088	-4.60468	-3.86569	-3.41272	-3.50681	-3.71588	-2.71749	-3.65668	-4.70927	-2.8275	-3.4317	-4.70927
M1E058A	66.99	1	37	1	1	239	-3.33224	-1.69897	-2.8989	-2.63681	-3.81661	-2.06091	-2.79407	-2.96096	-2.87204	-2.17781	-3.07212	-1.72632	-2.78999	-2.83487	-2.29585	-2.11054	-2.4765	-2.79829	-2.8685	-2.31383	-2.37941	-2.56747	-3.23202	-1.69897	-3.2093	-4.09984	-2.0409	-2.38431	-1.69897
M1E058B	58.74	2	13	1	5	28	-2.12897	-1.8185	-1.7579	-2.40084	-3.44771	-1.69897	-3.23777	-2.8634	-3.031	-2.3901	-1.69897	-1.87605	-2.00665	-2.67477	-1.69897	-1.8025	-2.50279	-3.13238	-1.94854	-1.85315	-2.94197	-2.99227	-3.03607	-1.69897	-3.05454	-2.77107	-2.30881	-2.15766	-1.69897
M1E058D	15.26	1	13	1	2	151	-3.70719	-3.96385	-1.69897	-2.72906	-3.47054	-3.6454	-3.52792	-3.52878	-2.78815	-2.32571	-2.85208	-2.83182	-2.3873	-3.30713	-3.94087	-2.41516	-2.62837	-3.22807	-3.97601	-1.69897	-2.93524	-2.93861	-3.41789	-1.96833	-3.37128	-3.49171	-2.33995	-2.86771	-1.69897
M1E058E	11.79	1	37	1	1	123	-3.31673	-3.65961	-1.69897	-3.08954	-3.05135	-3.83705	-3.415	-3.42253	-2.94688	-2.05522	-2.99144	-3.1182	-3.04624	-3.38725	-3.95817	-2.00949	-2.35521	-3.14623	-3.70826	-2.11435	-2.83028	-2.92876	-2.8927	-2.00273	-3.07845	-4.01686	-2.17216	-2.74462	-2.22074
M1E063A	47.23	1	37	1	2	38	-3.1337	-1.75806	-2.84054	-2.85352	-2.67947	-2.41633	-3.53255	-2.21712	-3.08312	-2.36791	-2.43048	-2.92063	-3.19324	-3.30264	-3.74116	-2.57093	-2.39488	-3.12958	-2.78666	-2.49155	-1.87652	-2.92949	-3.31162	-1.96846	-2.91914	-3.94121	-2.47586	-2.51854	-2.53013
M1E063G	7.7	1	37	1	0	1111	-3.14683	-4.70927	-2.26803	-3.48895	-3.21328	-4.70927	-3.6665	-4.06688	-3.28313	-2.43347	-3.37995	-3.42985	-3.56444	-3.14485	-4.55217	-2.67789	-2.89841	-3.45032	-4.70927	-4.38261	-3.19665	-3.17134	-4.57474	-2.35058	-3.26052	-4.70927	-2.48458	-2.28369	-4.24468
M1E064C	9.08	1	37	1	0	939	-3.05912	-3.64164	-1.89457	-2.61541	-3.62403	-3.06301	-3.54877	-3.26888	-3.26116	-2.54829	-2.98129	-2.28875	-1.94293	-2.85371	-4.1441	-2.61075	-3.196	-3.33778	-3.29119	-2.10833	-3.35452	-3.36446	-3.71984	-2.2061	-3.22307	-4.3361	-2.62991	-2.94018	-2.57635
M1E064E	16.22	2	37	1	1	125	-2.88714	-4.68774	-3.1567	-3.76703	-3.83598	-4.51439	-3.93925	-3.28081	-3.73522	-2.82446	-3.74653	-3.59893	-2.24144	-3.75327	-4.21133	-2.76155	-3.49898	-3.97096	-4.53659	-2.59962	-3.68273	-3.7402	-4.06699	-2.86474	-3.7769	-4.70927	-2.87052	-3.64588	-2.22774
M1E064F	11.16	1	36	1	0	567	-3.15976	-4.45399	-3.70451	-3.45103	-3.38742	-4.70927	-3.49962	-4.14501	-3.39263	-2.48547	-3.41508	-2.74452	-3.59891	-3.75812	-3.96647	-2.7681	-2.79032	-3.49178	-4.48618	-4.47263	-3.17466	-3.19058	-2.88157	-2.35163	-3.29384	-4.70927	-2.54136	-3.36292	-4.09416
M1E064G	65.96	2	36	1	1	279	-2.27718	-2.93511	-3.1295	-3.05114	-2.89562	-3.3094	-2.4542	-3.67581	-2.84355	-2.15473	-2.86727	-2.61634	-2.48846	-2.96186	-3.50882	-2.31862	-2.34382	-2.54255	-2.18138	-2.76099	-2.67023	-3.01031	-4.51849	-2.01507	-2.98526	-4.15587	-2.12645	-2.67785	-2.79491
M1E066A	46.65	1	37	1	2	273	-2.07686	-2.84854	-1.96787	-2.60071	-2.17607	-2.13579	-3.26569	-3.05663	-2.7641	-1.92212	-1.91696	-2.57509	-2.65883	-2.93954	-2.7317	-2.16449	-2.48734	-3.03187	-3.21737	-1.69897	-2.51749	-2.56686	-3.12093	-1.69897	-2.46535	-3.99078	-2.05348	-2.14589	-2.09118
M1E066B	41.1	2	37	1	2	209	-1.82048	-1.96197	-1.92407	-2.25525	-2.31589	-1.69897	-3.51569	-1.77326	-2.58621	-2.28897	-2.26431	-2.44312	-2.64769	-2.73172	-3.32876	-2.56839	-2.78661	-2.34745	-3.60599	-1.69897	-1.69897	-2.62136	-3.09082	-1.75222	-2.40212	-3.57545	-2.5288	-2.32095	-1.69897
M1E066D	12.37	2	37	1	2	0	-3.70819	-4.37333	-2.91729	-3.27268	-3.37727	-3.43028	-3.56083	-3.64555	-3.82356	-3.15702	-3.19256	-3.95311	-3.98099	-3.54208	-4.45035	-3.08458	-3.30502	-3.85614	-4.39005	-3.57553	-3.57288	-3.57278	-4.37679	-2.77723	-3.73999	-3.80203	-3.04468	-3.60303	-3.59485
M1E070G	7.09	2	37	1	2	42	-3.95974	-4.53687	-3.37609	-3.50209	-3.74009	-4.67822	-3.59329	-4.26529	-3.371	-2.4624	-3.9785	-3.44855	-2.64659	-3.03824	-4.69007	-2.75624	-3.05495	-3.53421	-4.47266	-2.9401	-3.07779	-3.41734	-3.61867	-2.51475	-4.08284	-3.71102	-2.61415	-3.3601	-4.05176
M1E070K	13.52	1	37	1	5	55	-3.51048	-4.34686	-3.53294	-3.00983	-3.48522	-4.41234	-3.5109	-3.76612	-3.30832	-2.57582	-2.99939	-3.30862	-2.51065	-3.21065	-3.77452	-2.63941	-3.0014	-3.41426	-3.84104	-2.34184	-2.53183	-2.94078	-3.80981	-2.38451	-3.26788	-2.7616	-2.61622	-3.03816	-2.14499
M1E071B	44.93	1	37	1	4	0	-2.58084	-3.39162	-3.07569	-2.38683	-2.69392	-4.11051	-1.69897	-3.40758	-2.84712	-1.99736	-1.99939	-1.69897	-1.8039	-2.14951	-1.69897	-2.1396	-2.38665	-2.63058	-3.73948	-2.70737	-1.69897	-2.75527	-2.77381	-1.88571	-2.65765	-2.19587	-1.95022	-2.12057	-2.027
M1E072B	44.27	2	37	1	1	61	-3.41282	-1.93168	-2.15843	-1.69897	-2.99756	-1.69897	-3.22435	-2.70848	-2.12053	-2.10825	-2.48607	-2.13379	-2.86064	-3.05329	-3.42013	-2.32758	-2.63651	-2.84381	-3.20358	-1.74833	-2.38619	-2.65438	-3.11564	-1.69897	-2.14008	-3.80763	-2.29127	-1.73983	-1.69897
M1E072E	16.51	1	36	1	1	28	-2.83018	-3.22013	-1.69897	-2.87041	-3.25918	-2.28793	-3.25664	-3.55179	-2.7375	-2.35131	-2.91147	-2.49534	-2.87082	-3.35053	-3.59594	-2.46245	-2.71567	-3.24999	-4.31612	-2.28588	-2.91882	-3.01832	-3.19874	-1.80281	-3.0496	-4.36782	-2.20901	-2.82569	-1.78409
M1E072F	9.94	2	37	1	0	1111	-4.35395	-4.70927	-3.24532	-3.52145	-4.17856	-4.18234	-3.74228	-4.47624	-3.36897	-2.45351	-4.35257	-3.50251	-2.83161	-3.65612	-4.50882	-2.74384	-3.07777	-3.45647	-4.27645	-3.61469	-3.2371	-3.31087	-4.37626	-2.49071	-4.18897	-4.70927	-2.58808	-3.21265	-3.92178
M1E072G	7.72	2	36	1	2	177	-3.96231	-4.70927	-4.34983	-3.69809	-3.24759	-4.66106	-3.785	-3.74704	-3.58544	-2.80287	-3.05396	-3.72111	-3.51667	-3.97222	-4.24618	-2.82913	-3.07619	-3.81147	-4.59316	-2.91166	-3.33311	-3.45985	-4.08487	-2.64215	-2.79656	-4.232	-2.68754	-3.47541	-3.59628
M1E074A	26.14	1	37	1	2	91	-2.54024	-2.47808	-2.91439	-3.24122	-3.11473	-4.2608	-3.70267	-3.07931	-3.06854	-2.44867	-3.5307	-3.06671	-2.75465	-2.27221	-3.69672	-2.54558	-3.01469	-3.26542	-3.93347	-2.5727	-1.69897	-3.19257	-2.76038	-2.14022	-3.13571	-4.3166	-2.54889	-2.65102	-2.19241
M1E074C	6.98	2	13	1	2	180	-3.8707	-4.70927	-3.85318	-3.40016	-2.93513	-4.57204	-3.54685	-3.79882	-3.23215	-2.31293	-3.1232	-3.28966	-3.41968	-3.72501	-4.36819	-2.51912	-2.78904	-3.35651	-4.39961	-4.48047	-3.03963	-3.07009	-4.03762	-2.23675	-3.49865	-4.70927	-2.41633	-3.13607	-4.70927
M1E076A	37.44	1	36	1	6	35	-3.09603	-3.51654	-2.90992	-2.79819	-2.99593	-2.76522	-2.82804	-3.15097	-2.84749	-2.04338	-2.67195	-2.93623	-2.5313	-2.77913	-3.03504	-2.00513	-2.49941	-2.90909	-2.642	-2.0654	-2.24375	-2.86154	-3.46889	-1.79296	-3.05097	-2.83388	-2.05181	-2.21209	-1.95274
M1E076B	29.54	2	37	1	3	31	-2.88745	-3.78393	-2.89407	-2.53665	-3.70441	-3.03021	-3.51098	-2.02082	-1.75064	-2.44856	-3.02709	-3.29532	-2.89714	-3.57254	-3.23004	-2.20847	-2.76185	-3.28925	-4.14115	-1.93668	-1.69897	-2.97893	-3.1948	-2.12747	-3.49209	-4.18308	-2.35381	-2.40044	-1.96002
M1E076C	13.75	1	37	1	1	275	-3.43517	-4.44059	-3.49313	-3.1047	-2.62762	-4.20272	-3.74649	-3.92665	-3.30874	-2.38973	-3.20848	-3.17606	-3.00822	-3.23398	-4.30066	-2.80873	-2.84292	-3.49036	-4.41943	-1.69897	-3.16282	-3.17556	-4.07101	-2.36258	-3.49026	-4.42463	-2.7003	-2.90611	-2.21084
M1E076D	10.58	1	37	1	4	183	-2.85701	-3.57165	-2.35127	-2.29144	-2.74441	-2.94616	-3.73032	-3.63794	-3.17701	-2.84553	-2.91166	-3.53433	-2.47192	-3.67361	-3.38415	-2.68529	-3.08125	-3.20193	-4.35691	-2.32482	-3.14753	-3.14777	-3.39235	-2.28621	-3.16711	-4.2512	-3.03002	-2.78825	-2.56167
M1E076E	7.21	1	37	1	1	0	-2.07851	-3.27658	-1.69897	-1.94636	-2.98157	-1.92185	-3.12195	-1.88821	-1.7314	-2.07738	-1.69897	-2.61278	-2.55869	-2.5782	-3.2554	-2.30956	-2.99109	-3.22593	-3.32668	-2.57893	-3.13503	-3.07624	-1.69897	-1.69897	-2.04563	-3.70069	-2.82678	-1.69897	-3.60746
M1E078B	30.59	2	13	1	2	0	-3.15099	-2.49056	-2.58962	-2.96692	-3.12265	-2.67826	-3.21171	-3.17582	-2.78343	-2.07985	-3.24435	-2.168	-2.16503	-3.2171	-3.54383	-2.29145	-2.52285	-2.84604	-3.08076	-2.76684	-2.24925	-2.83194	-3.28574	-1.69897	-3.00019	-4.19839	-2.1037	-1.92894	-2.47077
M1E078C	14.34	1	13	1	3	112	-3.2864	-3.31871	-2.37061	-3.6217	-2.34003	-2.20493	-3.57447	-3.26814	-3.34693	-2.92591	-2.56384	-3.24875	-3.57101	-3.11359	-3.3668	-2.7915	-2.8138	-3.83286	-4.14115	-1.69897	-3.29258	-3.1872	-3.68396	-2.33329	-3.34651	-3.73624	-2.90796	-2.79903	-1.69897
M1E078D	11.59	2	13	1	1	0	-2.92566	-3.96877	-3.28889	-2.85566	-2.66402	-3.86534	-3.48099	-3.33636	-3.26758	-2.37519	-2.76411	-3.26621	-2.17101	-3.11799	-3.52989	-2.67323	-2.87317	-3.1717	-3.40611	-2.86375	-3.13518	-2.97008	-3.45318	-2.38518	-3.02981	-3.13332	-2.6475	-2.81863	-3.11078
M1E078E	7.03	1	13	1	0	400	-3.57782	-4.36439	-2.90115	-3.16165	-3.45339	-4.18537	-3.47724	-4.00434	-2.86573	-2.21363	-2.94789	-3.19733	-3.24582	-2.99487	-4.3477	-2.32302	-2.69374	-3.25586	-4.31589	-2.96458	-2.86105	-2.9813	-3.2515	-2.19541	-3.80286	-4.65695	-2.25542	-2.82565	-3.86349
M1F004B	67.55	1	13	0	0	400	-3.79257	-4.64143	-1.93606	-3.47679	-4.11771	-3.07829	-3.8267	-3.602	-3.34446	-2.76814	-3.49187	-3.14014	-2.96268	-3.42949	-3.66457	-2.75637	-3.22605	-3.5259	-4.36954	-4.5641	-3.09199	-3.27913	-3.41557	-2.67775	-3.34518	-4.21081	-2.40688	-3.14531	-4.60153
M1F004C	60.77	2	13	0	0	400	-2.96787	-3.66585	-2.42209	-3.35381	-3.57186	-3.25466	-3.61423	-2.5872	-3.11107	-2.52449	-2.91778	-3.24006	-2.44605	-3.09643	-4.326	-2.47493	-2.89785	-3.2636	-4.5607	-3.29804	-3.02366	-3.0382	-3.43391	-2.16193	-3.71237	-4.58778	-2.40039	-2.44585	-4.23891
M1F008A	71.56	1	13	0	2	0	-4.46552	-4.44411	-2.1419	-3.54604	-4.21238	-4.17378	-3.92147	-3.54285	-3.39316	-2.88259	-3.69396	-3.64653	-3.5918	-3.96038	-3.13156	-2.7808	-3.23628	-3.69099	-4.70927	-2.91217	-3.41368	-3.43377	-4.70927	-2.63552	-4.2756	-4.70927	-2.63588	-3.1832	-2.61706
M1F008D	33.31	2	13	0	0	400	-3.85379	-4.38723	-2.34949	-3.08084	-3.45034	-3.44577	-3.29676	-3.81742	-3.05602	-2.21201	-3.02085	-3.1761	-2.86485	-3.47302	-4.52104	-2.40814	-2.6935	-3.10152	-2.68435	-3.47153	-2.95683	-2.9047	-4.41303	-2.0458	-3.47514	-4.70927	-1.99833	-2.50284	-3.72487
M1F008E	34.34	1	13	0	0	400	-3.22197	-4.15938	-2.95845	-3.12779	-3.39448	-3.68948	-3.26063	-3.78048	-2.92187	-2.29211	-2.85691	-3.28552	-2.52914	-3.40804	-3.86011	-2.40857	-2.33417	-3.13184	-4.04551	-2.36317	-2.86522	-2.87997	-3.43821	-2.20093	-3.09413	-3.88465	-2.18469	-2.87831	-2.6135
M1F011A	45.65	1	13	0	0	400	-3.81214	-2.97019	-1.93476	-2.86287	-3.63473	-2.18479	-3.61951	-3.72579	-3.17235	-2.49366	-2.28379	-3.21753	-2.76139	-3.00223	-4.35368	-2.51757	-2.90953	-3.28465	-3.92838	-2.17068	-3.02366	-2.96948	-3.40743	-1.75066	-3.36028	-4.09818	-2.1878	-2.89938	-1.69897
M1F015B	28.64	2	13	0	1	275	-3.83107	-4.08701	-3.54344	-3.62055	-3.63571	-3.97746	-3.55484	-4.07725	-3.42363	-2.64002	-3.33802	-3.5211	-3.51594	-3.92803	-4.03534	-2.87938	-3.06946	-3.60484	-4.70927	-3.89668	-3.36039	-3.41735	-4.30287	-2.47966	-3.79212	-4.70927	-2.63812	-3.36508	-4.12621
M1F015E	6.44	1	13	0	1	0	-3.83406	-4.43991	-3.73423	-3.48222	-3.67837	-4.70927	-3.48624	-4.29183	-3.26974	-2.4124	-3.03618	-3.2589	-3.62253	-3.47125	-4.12917	-2.67537	-2.63802	-3.30275	-4.48148	-3.47112	-3.14538	-3.21237	-4.09659	-2.33111	-3.71288	-4.70927	-2.32127	-3.10741	-4.0003
M1F025A	51.62	1	13	0	1	150	-4.03731	-4.22917	-3.55578	-2.98859	-3.52324	-2.31483	-3.2382	-3.75284	-2.83246	-2.03435	-3.6974	-2.77864	-2.97118	-3.3779	-4.40128	-2.13822	-2.50268	-3.24353	-4.70927	-2.8401	-2.68027	-2.91216	-3.92904	-1.78027	-3.53041	-4.70927	-1.84949	-2.7686	-2.93655
M1F028A	37.14	1	13	0	2	0	-3.68386	-4.62019	-3.26032	-3.38153	-3.14189	-4.26613	-3.7386	-3.60543	-3.37944	-2.55385	-3.45427	-3.42668	-2.95088	-3.62083	-3.8824	-2.71707	-2.99147	-3.33628	-4.57585	-3.38351	-3.18528	-2.85895	-4.16725	-2.46896	-3.5543	-4.70068	-2.55925	-3.29511	-3.51783
M1F029B	28.93	2	36	0	0	453	-3.18965	-3.94921	-2.67094	-3.18242	-3.69254	-3.3475	-3.46877	-3.72868	-2.86284	-2.16321	-2.76722	-2.695	-2.94883	-3.38428	-4.46806	-2.22094	-2.62984	-3.28517	-4.19902	-3.37373	-2.91283	-2.96211	-3.4255	-2.21675	-3.68772	-4.70927	-1.93761	-2.74448	-3.49492
M1F031E	11.85	1	37	0	0	453	-2.29992	-4.64143	-2.71007	-3.47147	-2.96392	-3.88574	-3.84728	-3.72675	-3.49411	-2.82191	-3.42887	-3.60912	-2.26017	-2.48723	-3.62423	-2.84006	-3.0143	-3.53628	-4.60361	-2.88389	-3.57611	-3.22259	-4.00225	-2.73153	-3.6747	-4.50373	-2.85336	-3.50031	-3.41641
M1F031F	9.62	2	36	0	0	424	-3.32948	-4.5666	-2.99317	-3.46381	-3.8624	-4.39104	-3.82888	-4.10985	-3.51792	-2.91561	-3.66143	-3.30826	-3.6405	-3.58719	-4.381	-2.85439	-3.07448	-3.5251	-4.53327	-3.44642	-3.36116	-3.22953	-3.64869	-2.17013	-3.83463	-4.17236	-2.64182	-3.4485	-3.5253
M1F031G	7.45	1	13	0	1	0	-3.99606	-4.70927	-3.44401	-3.64466	-3.40866	-4.70927	-3.86306	-4.06631	-3.64975	-2.95973	-4.05982	-3.74339	-3.85532	-3.69411	-4.70927	-2.98792	-3.15888	-3.76164	-4.70927	-3.27701	-3.49037	-3.44718	-4.70927	-2.81137	-3.87888	-4.70927	-2.82539	-3.54713	-4.43014
M1F038F	13.99	2	13	0	1	244	-3.22803	-4.47204	-3.00991	-3.83709	-3.4736	-4.53483	-4.17649	-3.94694	-2.92975	-2.49049	-3.50829	-3.85522	-3.7972	-3.38563	-3.76673	-2.87353	-3.26081	-3.83115	-4.49052	-4.70927	-3.49501	-3.49872	-3.8208	-2.62892	-3.88804	-4.70927	-2.71959	-3.42091	-4.5025

## Sheet: peru_ab_epi_data_IgG3
sampleid	age	gender	N_sam	com	N_Pv_pos	T_last_Pv	PTEX150	MSP5	MSP1-19	MSP3a	PVX_092990	AMA1	PVX_101530	s16	MSP8	PVX_090970	PVX_097715	PVX_112670	MSP7	RON2	PVX_003555	MSP3b	PVX_091710	MSP7L	CSP210	RBP2b1986-2653	MSP7B	PVX_088820	RAMA	PVX_090265	SIAP2	MSP7F	PVX_125728	PVX_096995	RBP2b161-1009
M1A001C	12.24	2	36	0	1	0	-4.70927	-4.70927	-4.70927	-4.70927	-4.70927	-4.70927	-4.70927	-4.70927	-4.70927	-4.68962	-4.70927	-4.70927	-4.70927	-4.70927	-4.69362	-4.37384	-4.70927	-4.64283	-4.70927	-4.70927	-4.70927	-4.70927	-4.70927	-4.47971	-4.3704	-4.70927	-4.70927	-4.46703	-4.70927
M1A001D	7.46	2	37	0	1	150	-4.70927	-4.70927	-4.70927	-4.70927	-4.70927	-4.70927	-4.70927	-4.70927	-4.70927	-4.14715	-4.70927	-4.64448	-4.70927	-4.70927	-4.61593	-4.70927	-4.70927	-4.51123	-4.70927	-3.54335	-4.70927	-4.43275	-4.70927	-4.09047	-4.70927	-4.44649	-4.70927	-4.70927	-4.69074
M1A003A	74.62	1	13	0	0	400	-2.96889	-1.69897	-1.69897	-3.63442	-3.9138	-2.60928	-4.26641	-4.64366	-3.87496	-3.46996	-2.20967	-4.11469	-2.97246	-4.5155	-4.44086	-2.93598	-4.07969	-4.45904	-3.77043	-4.06942	-4.01085	-3.9513	-4.51648	-2.66808	-2.96296	-4.70927	-3.29503	-3.41451	-3.61502
M1A003B	70.83	2	13	0	0	400	-4.70927	-4.70927	-4.70927	-4.70927	-4.54488	-4.70927	-4.70927	-4.70927	-4.70927	-4.4489	-4.70927	-4.70927	-4.70927	-4.70927	-4.70927	-4.70927	-4.70927	-4.70927	-4.70927	-4.43962	-4.70927	-4.70927	-4.70927	-4.46611	-4.70744	-4.70927	-4.70927	-4.30148	-4.62435
M1A004F	8.53	2	13	0	0	400	-4.55564	-4.70927	-4.70927	-4.70927	-4.15036	-4.70927	-4.57428	-4.70927	-4.70927	-3.84772	-3.45031	-4.70927	-4.35842	-4.70927	-4.43569	-3.73997	-4.38228	-4.66643	-4.62471	-4.60079	-4.70927	-4.56871	-4.70927	-3.32827	-3.63089	-4.70927	-3.94912	-4.43775	-4.52673
M1A004G	7.29	2	37	0	1	392	-4.70927	-4.70927	-4.70927	-4.70927	-4.59948	-4.70927	-4.70927	-4.70927	-4.70927	-4.70927	-4.70927	-4.70927	-4.65671	-4.70927	-4.70927	-4.6435	-4.70927	-4.70927	-4.70927	-3.61154	-4.70927	-4.70927	-4.70927	-4.16224	-4.70927	-4.70927	-4.46412	-4.31935	-4.70927
M1A005B	48.42	2	36	0	1	123	-4.58134	-4.40564	-4.70927	-4.70927	-4.20837	-4.13629	-4.67253	-4.70927	-4.70927	-3.89238	-4.49687	-3.33499	-4.64474	-4.15703	-4.54969	-3.35846	-4.54139	-4.5715	-4.70927	-4.38228	-3.885	-4.61263	-4.34069	-3.65075	-4.3704	-4.70927	-3.68072	-3.95946	-4.10248
M1A005C	11.52	1	37	0	0	647	-4.70927	-4.70927	-4.70927	-4.64292	-4.1747	-4.70927	-4.66998	-4.70927	-4.70927	-3.70223	-4.70927	-4.70927	-4.70927	-4.14912	-4.53721	-4.42571	-4.70927	-4.70927	-4.70927	-4.70927	-4.70927	-4.70927	-3.92768	-3.83219	-4.70744	-4.70927	-4.6641	-4.70927	-4.43663
M1A005D	15.62	2	37	0	1	150	-4.70927	-4.70927	-4.70927	-4.70927	-4.70927	-4.70927	-4.70927	-4.70927	-4.70927	-4.70927	-4.70927	-4.70927	-4.70927	-4.70927	-4.70927	-4.70927	-4.70927	-4.70927	-4.70927	-4.70496	-4.70927	-4.70927	-4.70927	-4.36366	-4.64636	-4.70927	-4.5462	-4.43775	-4.70927
M1A005E	13.72	2	37	0	4	131	-4.70927	-4.70927	-4.70927	-4.70927	-4.54488	-4.70927	-4.70927	-4.70927	-4.70927	-4.26094	-4.70927	-4.70927	-4.70927	-4.4886	-4.30558	-4.08145	-4.70927	-4.51294	-4.08616	-4.62198	-4.70927	-4.67789	-3.18262	-3.83219	-4.40608	-4.70927	-4.2136	-4.07375	-4.55333
M1A005F	8.61	1	37	0	2	0	-3.72113	-4.70927	-2.61108	-4.21864	-3.99397	-3.92272	-4.35583	-3.66765	-4.39348	-4.00349	-3.40006	-3.75788	-4.48978	-4.70927	-4.395	-3.82706	-4.50372	-4.51123	-4.10641	-2.97574	-4.70927	-4.31041	-4.21071	-2.99177	-3.94064	-4.5813	-3.86011	-3.33321	-2.42487
M1A007A	56.53	1	37	0	3	0	-2.64713	-1.97103	-3.16741	-1.69897	-3.94623	-1.79795	-4.52691	-3.17622	-4.2244	-3.7677	-2.41549	-4.51059	-3.29055	-4.07811	-3.64944	-2.49101	-3.52649	-4.15851	-3.81458	-3.24439	-2.80379	-3.31719	-4.37658	-2.5009	-3.35439	-4.70927	-3.52994	-3.03342	-2.11697
M1A007B	55.18	2	37	0	2	123	-4.3925	-4.70927	-3.96739	-2.76983	-4.20837	-4.27164	-3.52558	-4.70927	-4.70927	-3.94479	-3.22022	-4.64448	-4.38929	-4.70927	-3.14109	-1.69897	-4.4471	-4.37185	-4.10641	-2.40292	-4.70927	-4.36684	-4.70927	-3.85425	-4.14179	-4.15248	-4.70927	-4.04307	-2.65603
M1A007D	15.42	2	37	0	6	57	-3.94325	-4.52821	-4.65464	-4.70927	-4.6465	-4.70927	-4.52587	-4.70927	-4.70927	-4.70927	-4.70927	-4.52074	-4.70927	-4.70927	-4.40807	-4.49327	-4.66568	-3.73817	-4.70927	-3.8501	-4.70927	-4.68255	-4.70927	-3.43192	-3.78643	-4.70927	-4.38975	-4.43775	-3.5497
M1A007E	13.46	1	37	0	0	911	-4.24145	-4.70927	-4.6901	-4.70927	-3.55493	-4.70927	-4.68527	-4.50987	-4.70927	-3.52158	-3.90615	-4.59176	-4.70927	-4.70927	-4.16007	-4.16841	-4.22524	-4.50229	-4.70927	-4.68657	-4.70927	-3.81784	-4.70927	-3.17264	-4.02097	-4.70927	-4.14889	-4.31935	-3.55621
M1A007F	11.26	2	37	0	2	122	-4.55564	-4.27517	-4.30119	-4.35191	-3.04639	-4.40882	-4.50312	-4.47061	-4.70927	-3.90406	-4.70927	-3.70387	-4.70927	-2.95461	-4.60146	-3.41629	-3.725	-4.6185	-4.62471	-2.68799	-2.73764	-4.56871	-4.17433	-2.89607	-4.12423	-4.70927	-4.25962	-2.44284	-3.17798
M1A007G	8.73	1	37	0	2	211	-4.70927	-4.70927	-4.70927	-4.19312	-4.59948	-4.70927	-4.70927	-4.70927	-4.70927	-4.70927	-4.70927	-4.70927	-4.70927	-4.70927	-4.70927	-4.26117	-4.68031	-4.70927	-4.62471	-4.55367	-4.70927	-4.53422	-4.70927	-4.07791	-4.38051	-4.70927	-4.50411	-4.31935	-4.70927
M1A007H	51.08	1	37	0	2	149	-4.48891	-2.62085	-4.63765	-4.70927	-4.70927	-3.33562	-4.70927	-4.64506	-4.70927	-4.70927	-3.99312	-4.67264	-4.70927	-4.70927	-4.70927	-2.48148	-4.69534	-4.70927	-4.70927	-4.29966	-4.70927	-4.64273	-4.70927	-4.36366	-4.38051	-4.70927	-4.70927	-4.70927	-3.70422
M1A007I	33.03	2	37	0	1	75	-4.37569	-4.70927	-2.75014	-4.35191	-4.47212	-3.24978	-4.65549	-4.70927	-4.70927	-4.70927	-4.27787	-4.63081	-4.06852	-4.70927	-4.70927	-4.26117	-4.68031	-4.5758	-4.62471	-4.55367	-4.70927	-4.46962	-4.70927	-3.90042	-2.82899	-4.70927	-4.14889	-4.12547	-4.47375
M1A007M	5.46	2	13	0	2	29	-4.67302	-4.70927	-4.70927	-4.70927	-4.6465	-4.70927	-4.68527	-4.70927	-4.70927	-4.70927	-4.70927	-4.67264	-4.70927	-4.70927	-4.70927	-4.49327	-4.70927	-4.70927	-4.62471	-4.50938	-4.70927	-4.53422	-4.70927	-3.61643	-4.54456	-4.70927	-4.5462	-3.97141	-4.70927
M1A007N	4.24	1	13	0	1	92	-4.63122	-4.70927	-4.70927	-4.42919	-4.39677	-4.70927	-4.70927	-4.70927	-4.70927	-4.70927	-4.70927	-4.55515	-4.70927	-4.43351	-4.70927	-4.36802	-4.66568	-4.66643	-4.37142	-4.53861	-4.70927	-4.56871	-4.70927	-4.20806	-4.31276	-4.70927	-4.46412	-4.31935	-4.37752
M1A008A	41.29	1	13	0	4	0	-3.52607	-4.30499	-4.41828	-4.22184	-4.1747	-3.49559	-3.69735	-4.70927	-4.70927	-4.12375	-4.50931	-3.82669	-4.70927	-4.31144	-4.40427	-1.98333	-3.91678	-4.51294	-3.90641	-3.57439	-3.18474	-4.67789	-4.39073	-2.71151	-3.35442	-4.65376	-4.6641	-2.85688	-2.06823
M1A008D	14.97	1	36	0	2	122	-4.38861	-4.70927	-4.70927	-4.28325	-4.32772	-4.70927	-4.40145	-4.70927	-4.61451	-3.62034	-4.70927	-3.78633	-4.70927	-4.6842	-4.70927	-2.22555	-4.30471	-4.44051	-4.70927	-4.37868	-4.66317	-4.46962	-4.03255	-2.69099	-4.54456	-4.70927	-3.60003	-3.68988	-4.61347
M1A008E	12.15	1	37	0	2	159	-4.70927	-4.70927	-4.70927	-4.70927	-3.24661	-4.70927	-4.70927	-4.70927	-4.70927	-4.18775	-4.70927	-3.97721	-4.70927	-4.70927	-4.53721	-4.42571	-4.70927	-4.6882	-4.70927	-4.70927	-4.48979	-4.70927	-4.70927	-4.20031	-4.40608	-4.70927	-4.70927	-4.30148	-4.70791
M1A009B	34.95	2	37	0	0	396	-4.53621	-4.70927	-4.70927	-4.70927	-4.70927	-4.70927	-4.60464	-4.70927	-4.70927	-4.60128	-4.70927	-4.28112	-4.61546	-4.70927	-4.395	-2.98451	-4.70927	-4.64283	-4.70927	-4.63844	-4.31355	-4.70927	-4.70927	-3.65075	-4.70927	-4.70927	-4.70927	-4.46703	-4.3868
M1A011A	35.34	2	13	0	2	85	-4.70927	-4.60442	-3.14693	-4.06062	-4.5884	-4.25433	-4.70927	-4.70927	-4.70927	-3.7258	-4.46978	-4.59653	-4.53641	-4.70927	-4.35342	-3.82706	-4.62735	-4.64283	-4.70927	-3.65725	-4.57275	-4.70927	-4.70927	-3.61747	-4.70927	-4.70927	-4.70927	-3.48725	-3.64896
M1A012B	41.02	2	13	0	0	400	-3.79789	-4.40564	-4.70927	-2.12771	-4.20837	-4.70927	-4.67253	-4.70927	-2.64289	-2.7962	-3.32345	-3.03057	-2.99505	-4.70927	-4.54969	-1.69897	-4.51594	-4.5715	-4.58494	-4.17784	-2.78314	-4.31041	-3.56963	-3.76409	-4.50891	-4.70927	-4.70927	-1.69897	-4.30887
M1A012D	15.25	1	13	0	1	59	-4.5922	-4.70927	-4.70927	-4.0914	-3.23791	-4.70927	-4.62715	-4.70927	-4.70927	-4.70927	-3.98351	-4.70927	-3.62054	-4.02182	-4.70927	-4.70927	-4.11136	-4.70927	-4.70927	-4.10571	-4.70927	-4.70927	-4.55977	-4.00187	-4.14753	-4.70927	-4.3219	-3.84461	-4.55462
M1A012E	11.44	1	13	0	1	58	-4.70927	-4.70927	-4.70927	-4.70927	-4.5125	-4.70927	-4.70927	-4.70927	-4.70927	-4.70927	-4.29789	-4.67264	-4.70927	-4.70927	-4.70927	-4.26117	-4.69534	-3.99327	-4.62471	-4.46763	-4.70927	-4.60483	-4.70927	-4.48672	-4.64636	-4.70927	-4.42605	-4.31935	-4.61347
M1A012F	7.46	1	13	0	1	212	-4.63122	-4.70927	-4.70927	-4.70927	-4.05125	-4.70927	-4.70074	-4.70927	-4.70927	-4.29242	-4.41524	-4.63081	-4.70927	-4.70927	-4.31065	-4.08674	-4.51571	-4.50229	-4.70927	-4.55367	-4.70927	-4.11159	-4.70927	-3.66028	-3.91944	-4.70927	-4.42605	-4.26615	-4.31258
M1A012G	6.06	1	13	0	3	89	-4.70927	-4.66025	-4.70927	-4.51716	-4.70927	-4.70927	-4.58705	-4.70927	-3.08147	-4.70927	-4.20619	-4.59176	-4.70927	-4.70927	-4.60146	-4.08674	-4.70927	-4.66643	-4.48432	-3.67702	-4.70927	-4.3041	-4.70927	-4.07791	-4.45702	-4.70927	-4.20216	-4.31935	-3.98539
M1A013B	20.46	2	36	0	2	158	-4.70927	-4.70927	-4.12826	-3.7879	-4.54488	-4.70927	-3.45011	-4.70927	-3.70585	-2.4956	-3.52151	-3.86829	-2.67894	-4.23261	-4.62683	-2.51186	-3.28113	-3.63617	-4.41934	-4.47862	-3.63314	-3.58227	-4.70927	-1.97022	-4.70744	-4.70927	-2.45101	-2.88506	-4.34253
M1A014D	13.1	2	12	0	1	0	-4.70927	-4.70927	-4.70927	-4.70927	-4.32356	-4.70927	-4.70927	-4.70927	-4.70927	-4.26094	-4.64145	-4.70927	-4.70927	-4.70927	-4.53721	-4.42571	-4.59919	-4.70927	-4.70927	-4.2104	-4.23941	-4.70927	-4.70927	-3.83219	-4.70927	-4.70927	-4.6641	-4.30148	-4.70927
M1A014I	56.73	2	13	0	0	400	-4.70927	-4.70927	-4.70927	-4.70927	-4.32356	-4.70927	-4.70927	-4.70927	-4.70927	-4.12375	-4.64145	-4.62955	-4.68286	-4.70927	-4.70927	-3.40202	-4.66427	-4.70927	-4.70927	-4.31069	-4.70927	-4.36496	-4.70927	-3.83219	-4.40608	-4.70927	-4.70927	-4.30148	-4.43663
M1A014J	17.55	1	12	0	2	0	-3.57643	-4.70927	-2.67626	-3.7879	-2.94303	-4.29326	-3.99967	-3.66141	-3.96008	-3.32148	-2.15168	-3.17851	-4.52971	-4.18082	-4.10419	-3.29198	-3.63915	-3.75348	-3.78073	-3.98349	-2.94237	-3.13346	-3.20338	-2.71655	-1.95392	-4.70927	-3.56519	-2.78643	-3.0219
M1A019A	41.95	1	37	0	0	683	-4.51487	-3.08699	-4.70927	-4.22184	-4.0622	-4.70927	-3.734	-4.70927	-4.5648	-3.56799	-4.12237	-4.34503	-4.68286	-4.55282	-4.40427	-3.1438	-4.13819	-4.13379	-4.08616	-3.30326	-4.62164	-4.18868	-4.70927	-3.23981	-3.83291	-4.70927	-3.51129	-3.64909	-4.19539
M1A019B	71.05	2	37	0	0	947	-4.70927	-4.70927	-4.03712	-4.64292	-4.54488	-3.68269	-4.38924	-4.70927	-4.70927	-4.18775	-4.01435	-4.46473	-4.70927	-4.55282	-4.46497	-3.68486	-3.55806	-3.2244	-4.21836	-3.81164	-4.38524	-4.49178	-4.70927	-3.51273	-4.70744	-4.70927	-4.15372	-3.47718	-4.08189
M1A020B	37.02	2	37	0	3	99	-4.30668	-2.73422	-4.70927	-4.09815	-4.1747	-4.70927	-4.66998	-4.70927	-4.70927	-4.12375	-4.64145	-4.70927	-1.69897	-3.93137	-4.53721	-3.88327	-4.54196	-4.51294	-4.41934	-4.52139	-2.34448	-4.36496	-4.70927	-3.0882	-4.24813	-4.70927	-4.2136	-1.69897	-4.43663
M1A020D	16.31	1	36	0	1	313	-4.70927	-4.70927	-4.70927	-4.70927	-4.70927	-4.70927	-4.70927	-4.70927	-4.70927	-4.57698	-4.70927	-4.70927	-4.70927	-4.70927	-4.53721	-4.70927	-3.91678	-4.70927	-4.70927	-4.02691	-4.70927	-4.70927	-4.70927	-4.46611	-4.70744	-4.70927	-4.70927	-4.70927	-4.55333
M1A020F	7.7	2	37	0	2	274	-4.70927	-4.70927	-4.70927	-4.70927	-4.47212	-4.70927	-4.70927	-4.70927	-4.70927	-4.70927	-4.70927	-4.19247	-4.62963	-4.70927	-4.60146	-4.6435	-4.56114	-4.66643	-4.70927	-3.94303	-4.70927	-4.56871	-4.70927	-4.25667	-2.19293	-4.70927	-4.42605	-4.43775	-4.49979
M1A022B	39.36	2	13	0	2	153	-2.51424	-4.70927	-3.62608	-4.64292	-3.77338	-4.2482	-4.22497	-3.79143	-4.30806	-3.47101	-3.37506	-4.29551	-4.06067	-4.62591	-4.35182	-3.38685	-4.18499	-4.24234	-4.41934	-3.99752	-4.62164	-4.1217	-4.57618	-3.15875	-4.24813	-4.70927	-3.48646	-3.47718	-3.55994
M1A022D	11.6	2	12	0	3	0	-4.11299	-4.55056	-3.63437	-4.70738	-3.47546	-3.08968	-2.53444	-3.02944	-4.58681	-3.96487	-3.15109	-3.28275	-4.70927	-4.51161	-2.43407	-3.41613	-4.61376	-4.28039	-4.27394	-2.90843	-4.31883	-4.28173	-4.05211	-2.03584	-4.41897	-4.70927	-4.30294	-2.83996	-3.079
M1A022F	6.03	2	13	0	3	29	-4.53821	-4.70927	-3.81368	-4.70927	-4.43359	-4.70927	-4.60011	-4.70927	-4.70927	-4.70927	-4.70927	-4.55515	-4.42921	-4.70927	-4.56387	-4.49327	-4.56114	-4.66643	-4.62471	-3.68111	-4.70927	-4.35519	-4.70927	-3.11268	-4.45702	-4.70927	-4.00953	-4.21634	-4.02568
M1A023B	32.07	2	13	0	1	283	-3.70081	-3.23321	-4.14095	-2.53502	-4.1747	-4.70927	-4.44339	-4.62781	-4.70927	-3.72871	-4.21453	-4.40083	-3.19927	-3.2264	-3.68058	-3.80791	-4.49095	-4.01423	-4.08616	-4.52139	-3.42074	-4.36496	-4.70927	-3.23981	-2.64933	-4.70927	-3.97685	-3.03548	-3.70571
M1A026B	35.15	2	13	0	1	191	-4.70927	-4.18222	-4.22494	-4.70927	-3.93223	-4.70927	-4.08446	-3.4372	-4.70927	-4.06694	-4.27001	-4.27269	-4.19809	-4.68805	-3.78807	-3.2679	-4.21039	-4.3981	-3.90641	-3.7747	-4.70927	-4.18868	-4.15025	-2.71151	-3.98609	-4.70927	-3.94237	-1.69897	-3.46903
M1A027D	20.74	2	13	0	1	95	-4.17069	-4.70927	-2.62947	-3.7693	-2.91559	-4.69139	-3.41881	-3.93065	-3.66531	-2.32564	-4.50931	-3.85964	-3.93176	-4.10517	-4.30558	-2.37676	-3.12892	-3.75348	-4.70927	-4.05827	-3.56997	-3.61248	-4.70927	-1.69897	-4.13886	-4.70927	-2.24589	-3.05532	-2.31851
M1A029A	34.1	1	13	0	5	0	-4.219	-3.82803	-4.70927	-4.70927	-4.55962	-4.70927	-4.70927	-4.70927	-4.70927	-4.33911	-4.2562	-4.70927	-4.70927	-4.70927	-4.26413	-4.53201	-4.70927	-4.70927	-4.53225	-4.64423	-4.70927	-4.70927	-4.70927	-3.74249	-4.70927	-4.51452	-4.54481	-4.67055	-3.93133
M1A029B	27.56	2	36	0	3	52	-4.13394	-4.70927	-3.37611	-4.45922	-3.83063	-4.22718	-4.03978	-4.05188	-4.32252	-3.32735	-3.66785	-4.40083	-1.69897	-4.58812	-4.30558	-3.1438	-3.87861	-4.13379	-4.08616	-4.05827	-4.43479	-3.84974	-4.70927	-2.8208	-4.13886	-4.70927	-3.28977	-2.96309	-3.33064
M1A029C	8.3	2	37	0	2	211	-4.70927	-4.70927	-4.70927	-4.70927	-4.55489	-4.70927	-4.70927	-4.70927	-4.70927	-4.70927	-4.70927	-4.67264	-4.70927	-4.70927	-4.70927	-4.36802	-4.62404	-4.44051	-4.70927	-4.70927	-4.70927	-4.25645	-4.70927	-3.86945	-4.54456	-4.70927	-4.20216	-4.31935	-4.70927
M1A029D	6.48	2	37	0	1	389	-4.70927	-4.70927	-4.70927	-4.70927	-4.55489	-4.70927	-4.70927	-4.70927	-4.70927	-4.70927	-4.70927	-4.63081	-4.70927	-4.70927	-4.70927	-4.70927	-4.33431	-4.66643	-4.62471	-4.61718	-4.70927	-4.60483	-4.70927	-4.07791	-4.64636	-4.70927	-4.46412	-4.50412	-4.47375
M1A030B	28.49	2	13	0	3	0	-4.36466	-3.73491	-2.62618	-4.70927	-4.70927	-4.70927	-4.70927	-4.70927	-4.70927	-4.34638	-3.49736	-4.70927	-4.70927	-4.70927	-4.10419	-4.22281	-4.66427	-4.51294	-4.41934	-3.70076	-4.36672	-4.49178	-4.36384	-3.29231	-4.70744	-4.70927	-4.37216	-1.72046	-3.82791
M1A033B	38.44	2	37	0	2	126	-4.36466	-4.70927	-3.60901	-4.64292	-3.89586	-4.70927	-4.38924	-4.09491	-4.70927	-3.70223	-2.64436	-4.62955	-3.93932	-4.70927	-3.80053	-3.63318	-3.7185	-4.3981	-4.41934	-3.96986	-4.70927	-3.17464	-4.70927	-2.56794	-4.13886	-4.70927	-3.8808	-3.92494	-3.68214
M1A033C	13.3	1	37	0	0	1111	-4.17069	-4.70927	-1.71483	-4.27124	-4.11506	-4.59496	-4.66998	-3.86538	-4.36871	-3.88801	-4.70927	-4.53948	-4.70927	-4.70927	-4.70927	-3.68486	-4.59919	-4.6882	-4.70927	-4.31069	-4.70927	-4.49178	-4.61965	-3.75571	-4.24813	-4.70927	-4.70927	-2.73506	-4.26354
M1A033E	72.55	1	13	0	1	0	-4.70927	-4.70927	-4.70927	-4.70927	-4.32356	-4.70927	-4.66998	-4.70927	-4.70927	-4.34638	-4.70927	-4.70927	-4.70927	-4.70927	-2.42398	-4.42571	-4.70927	-4.6882	-4.41934	-4.62198	-4.70927	-4.67789	-4.70927	-4.20031	-3.92797	-4.70927	-4.70927	-4.07375	-4.34253
M1A034E	26.18	2	36	0	5	0	-4.06914	-2.69635	-4.70927	-3.38417	-3.49636	-4.70927	-4.22497	-4.3926	-4.70927	-3.64172	-4.01435	-4.34503	-4.19809	-4.66654	-4.10419	-2.65689	-4.02188	-4.3118	-4.41934	-4.40376	-1.69897	-3.8167	-4.37708	-3.1274	-3.98609	-3.89774	-4.01443	-1.69897	-4.0335
M1A034G	6.05	1	13	0	2	183	-4.70927	-4.70927	-4.70927	-4.70927	-4.39677	-4.70927	-4.70927	-4.70927	-4.70927	-4.70927	-4.70927	-4.70927	-4.70927	-4.70927	-4.70927	-4.70927	-4.70927	-4.70927	-4.70927	-4.58475	-4.70927	-4.70927	-4.70927	-4.25667	-4.64636	-4.70927	-4.5462	-4.31935	-4.67692
M1A035E	8.55	2	36	0	2	157	-4.70927	-4.70927	-4.70927	-4.70927	-4.54488	-4.70927	-3.19368	-4.70927	-4.70927	-4.18775	-4.70927	-4.70927	-4.70927	-4.66654	-4.40427	-4.70927	-4.70927	-4.70927	-4.70927	-4.16743	-4.70927	-4.70927	-4.53642	-4.70927	-4.70744	-4.70927	-4.70927	-4.70927	-4.70791
M1A036H	12.75	2	13	0	3	0	-4.70927	-4.70927	-4.54694	-4.70927	-4.70927	-4.70927	-4.70927	-4.70927	-4.70927	-4.70927	-4.70927	-4.70927	-4.70927	-4.70927	-4.61593	-4.70927	-4.70927	-4.5715	-4.58494	-4.53577	-4.70927	-4.70927	-4.70927	-4.70927	-4.70927	-4.70927	-4.70927	-4.70927	-4.70927
M1A036J	18.71	2	37	0	1	93	-3.92032	-4.70927	-4.20991	-3.22905	-3.52727	-4.70927	-4.38924	-4.15874	-4.70927	-4.18775	-3.05923	-3.80355	-3.3467	-4.45922	-4.53721	-3.46779	-4.70927	-4.6882	-4.70927	-3.64345	-3.43267	-4.49178	-3.75422	-3.0882	-3.10276	-4.70927	-4.70927	-3.14368	-3.75642
M1A037F	24.81	2	36	0	1	124	-4.70927	-4.70927	-4.70927	-4.70927	-4.70927	-4.70927	-4.70927	-4.70927	-4.70927	-4.46008	-4.70927	-4.70927	-4.70927	-4.70927	-4.61593	-4.37384	-4.70927	-4.64283	-4.70927	-4.49216	-4.70927	-4.70927	-4.70927	-4.25533	-4.70927	-4.70927	-4.70927	-4.14572	-4.53087
M1A037G	20.54	2	13	0	0	400	-4.70927	-4.70927	-4.70927	-4.70927	-4.5884	-4.70927	-4.67253	-4.70927	-4.70927	-4.18163	-4.70927	-4.70927	-3.22713	-4.70927	-4.54969	-3.82706	-4.70927	-4.5715	-4.58494	-3.66683	-4.70927	-4.51219	-4.70927	-4.09047	-4.14179	-4.70927	-4.70927	-4.27859	-4.05602
M1A038B	51.03	2	13	0	1	183	-4.01327	-4.61604	-4.53082	-4.38819	-4.1747	-3.44375	-3.88491	-4.58694	-4.70927	-3.818	-4.21453	-4.251	-4.70927	-4.70927	-3.59535	-3.88327	-4.54196	-4.51294	-4.41934	-3.50377	-4.70927	-4.06353	-4.66754	-3.45274	-4.40608	-4.70927	-3.94237	-2.30297	-4.10795
M1A038D	16.47	2	37	0	1	366	-4.27186	-4.70927	-4.70927	-4.33401	-4.47212	-4.70927	-4.70927	-4.70927	-4.70927	-4.70927	-4.70927	-4.04532	-4.70927	-4.09454	-4.6855	-4.36802	-4.70927	-4.70927	-4.62471	-4.39073	-4.64045	-4.70927	-4.70927	-4.42291	-4.64636	-4.70927	-4.63754	-4.37638	-4.70927
M1A038E	20.8	2	37	0	1	311	-4.70927	-4.70927	-4.70927	-4.59007	-4.54488	-4.70927	-4.70927	-4.70927	-4.70927	-4.34638	-4.70927	-4.46473	-4.70927	-4.70927	-4.70927	-4.42571	-4.70927	-4.70927	-4.70927	-4.70927	-4.70927	-4.70927	-4.70927	-4.0404	-4.70927	-4.70927	-4.70927	-4.70927	-3.94876
M1A040B	43.39	2	37	0	3	38	-4.06914	-4.61604	-4.70927	-4.38819	-3.97166	-4.70927	-4.44339	-4.70927	-4.67114	-3.88801	-3.98383	-4.29551	-1.69897	-4.68805	-4.40427	-3.10848	-4.23732	-4.51294	-4.41934	-4.2578	-4.70927	-3.55384	-4.70927	-3.26541	-4.24813	-3.76375	-3.73563	-3.19456	-4.13544
M1A041B	37.18	2	37	0	2	214	-4.70927	-3.13433	-4.58998	-3.29186	-4.70927	-4.70927	-4.26018	-4.70927	-3.35171	-3.63048	-3.88014	-4.53948	-4.70927	-4.70927	-4.53721	-3.37214	-4.21039	-4.3981	-4.08616	-4.2104	-3.18192	-4.36496	-4.70927	-3.1481	-3.17968	-4.70927	-3.59463	-3.52783	-4.49147
M1A041E	14.51	2	13	0	0	400	-4.61953	-4.70927	-3.0245	-3.91818	-4.0622	-3.15599	-4.13486	-3.79143	-3.54315	-3.42537	-3.40451	-4.29551	-4.52971	-4.36789	-4.16082	-2.80977	-3.98914	-4.18407	-4.70927	-3.05284	-3.85166	-4.1217	-4.46589	-2.91085	-3.83291	-4.70927	-3.41882	-3.38961	-1.90438
M1A041F	11.94	2	36	0	1	66	-4.70927	-4.70927	-4.70927	-3.36868	-1.69897	-4.70927	-4.66998	-4.70927	-4.70927	-4.12375	-4.12237	-4.62955	-4.14767	-4.27046	-4.70927	-4.42571	-3.46442	-4.6882	-4.70927	-4.01198	-4.70927	-4.67789	-4.70927	-3.75571	-4.13886	-4.70927	-4.6641	-3.81348	-4.70791
M1A041G	8.19	2	13	0	1	251	-4.70927	-4.70927	-4.70927	-4.70927	-4.70927	-4.70927	-4.54956	-4.70927	-4.70927	-4.0085	-4.70927	-4.59176	-4.70927	-4.70927	-4.70927	-3.98049	-4.39934	-4.19599	-4.70927	-4.63394	-4.70927	-4.60483	-4.70927	-3.49968	-2.91123	-4.70927	-3.82634	-4.21634	-4.70927
M1A043B	29.72	2	37	0	1	374	-4.70927	-4.01075	-4.70927	-3.91818	-3.63442	-4.70927	-4.66998	-4.70927	-3.77162	-4.12375	-3.74391	-4.70927	-4.70927	-4.70927	-4.53721	-3.80791	-4.66427	-4.3118	-4.70927	-4.70927	-3.35303	-4.70927	-4.35097	-3.92418	-3.92797	-4.70927	-4.2136	-4.07375	-4.43663
M1A044B	34.16	2	37	0	1	334	-4.70927	-4.70927	-4.70927	-4.45922	-4.54488	-4.16919	-4.70927	-4.70927	-4.70927	-4.4489	-4.64145	-4.70927	-4.70927	-4.70927	-4.70927	-4.22281	-4.70927	-4.6882	-4.70927	-3.96986	-4.70927	-4.70927	-4.70927	-4.0404	-4.70927	-4.70927	-4.37216	-4.70927	-4.0335
M1A047B	37.39	2	13	0	0	400	-4.6892	-3.17752	-4.70927	-4.70927	-4.70927	-4.40798	-4.60464	-4.54286	-4.70927	-4.34945	-4.70927	-4.70927	-3.87857	-4.70927	-4.54969	-3.27512	-3.36963	-3.80613	-4.58494	-4.17784	-4.70927	-4.61263	-4.45995	-3.99068	-4.50891	-4.70927	-4.70927	-3.6079	-4.45393
M1A048B	57.96	2	13	0	1	87	-4.70927	-4.70927	-4.65671	-4.70927	-4.32356	-4.70927	-4.06149	-4.70927	-4.64244	-3.88801	-4.50931	-4.70927	-4.14767	-4.70927	-4.70927	-3.58639	-4.56971	-4.6882	-4.70927	-4.09189	-4.70927	-4.49178	-4.70927	-3.92418	-4.70744	-4.70927	-4.2136	-2.40713	-4.08189
M1A048C	26	2	13	0	1	0	-2.19989	-2.09995	-2.92774	-4.17701	-4.1747	-4.36996	-2.76464	-4.58694	-4.21765	-3.72871	-3.77858	-3.04072	-4.52971	-3.49614	-3.86916	-3.2679	-4.54196	-4.11101	-4.41934	-3.88416	-4.70927	-4.36496	-3.94245	-2.29468	-4.05474	-3.71213	-3.94237	-3.47718	-3.5975
M1A049A	37.8	2	37	0	2	121	-4.53621	-3.91104	-4.70927	-3.83295	-4.28015	-3.74101	-4.63753	-4.70927	-4.70927	-4.09953	-4.70927	-4.70927	-4.70927	-4.70927	-4.61593	-3.55954	-4.59691	-4.45904	-4.70927	-4.70927	-2.7971	-4.61263	-4.70927	-3.74358	-4.70927	-4.70927	-4.33217	-4.27859	-3.50931
M1A049B	26	1	13	0	2	88	-3.0361	-4.68844	-4.25971	-4.45409	-4.46392	-4.59658	-4.1642	-3.68232	-4.70927	-3.57067	-2.58469	-4.69791	-4.70927	-4.70927	-4.54969	-3.71692	-4.59691	-4.5715	-4.27152	-3.79711	-4.70927	-4.61263	-4.70927	-3.76409	-4.09099	-4.70927	-4.12605	-4.27859	-4.18112
M1A049C	21.97	2	13	0	2	121	-4.70927	-4.70927	-4.70927	-4.70927	-4.70927	-4.70927	-4.54437	-4.70927	-4.70927	-4.11491	-4.70927	-4.69791	-4.70927	-4.70927	-4.70927	-4.23189	-4.56833	-4.51123	-4.70927	-4.70927	-4.70927	-4.70927	-4.70927	-3.90512	-4.3704	-4.70927	-4.33217	-4.46703	-4.70927
M1A049D	19.57	1	37	0	1	0	-4.04888	-4.70927	-4.70927	-4.70927	-4.55489	-4.70927	-4.70927	-1.69897	-4.38345	-4.70927	-4.09197	-4.70927	-4.70927	-3.62535	-4.70927	-4.6435	-4.03568	-4.70927	-4.37142	-4.61718	-4.70927	-4.70927	-4.70927	-4.48672	-4.54456	-4.70927	-4.38975	-4.21634	-4.67692
M1A050A	44.03	1	12	0	0	400	-4.70927	-4.70927	-4.70927	-4.70927	-4.70927	-4.70927	-4.67253	-4.70927	-4.70927	-4.46008	-4.70927	-4.70927	-4.23504	-4.70927	-4.61593	-4.70927	-4.70927	-4.64283	-4.70927	-4.70927	-4.70927	-4.70927	-4.70927	-4.02215	-4.70927	-4.70927	-4.70927	-4.70927	-3.85622
M1A050C	12.61	2	13	0	0	400	-4.65175	-4.70927	-4.70927	-4.70927	-4.55489	-4.70927	-4.70927	-4.70927	-4.70927	-4.70927	-3.85505	-4.70927	-4.70927	-4.70927	-4.70927	-4.70927	-4.51571	-4.70927	-4.70927	-4.70927	-4.70927	-4.70927	-4.70927	-4.07791	-4.14753	-4.70927	-4.38975	-4.50412	-3.29435
M1A054B	30.37	2	13	0	0	400	-4.70927	-4.70927	-4.70927	-4.70927	-4.54488	-4.70927	-4.70927	-4.70927	-4.70927	-4.57698	-4.70927	-4.70927	-4.70927	-4.70927	-4.70927	-4.70927	-4.70927	-4.70927	-4.70927	-4.70927	-4.70927	-4.70927	-4.70927	-4.20031	-4.70744	-4.70927	-4.6641	-4.70927	-4.70791
M1A054D	10.26	1	37	0	1	233	-4.50062	-4.70927	-4.70927	-4.55713	-4.54771	-4.70927	-4.46783	-4.70927	-4.70927	-4.39948	-4.70927	-4.70927	-4.68958	-4.67683	-4.43333	-4.05042	-4.70927	-4.52713	-4.19333	-4.22501	-4.70927	-4.56118	-4.70927	-3.82044	-4.70927	-4.69484	-4.51574	-4.42228	-4.70927
M1A054E	8.49	1	37	0	1	233	-4.44169	-4.70927	-4.70927	-3.69374	-4.35478	-4.70927	-4.56327	-4.70927	-4.70927	-3.90053	-4.46307	-3.98682	-4.32302	-4.58215	-4.3184	-4.26213	-4.70927	-4.52713	-4.04813	-4.09733	-4.70927	-4.6607	-4.70927	-3.54677	-4.70927	-4.70927	-4.33341	-4.42228	-4.67085
M1A055C	13.08	2	13	0	0	400	-4.63122	-4.70927	-4.70927	-4.70927	-4.6465	-4.70927	-4.70927	-4.70927	-4.70927	-4.69276	-4.70927	-3.96001	-4.46819	-3.96661	-4.70927	-4.26117	-4.58541	-4.70927	-4.70927	-4.4952	-4.70927	-4.53422	-4.70927	-4.20806	-4.45702	-4.70927	-4.38975	-4.31935	-3.80426
M1A056A	70.04	1	36	0	1	182	-4.25606	-2.81113	-4.70927	-4.70927	-4.1747	-4.70927	-4.38924	-4.70927	-4.67114	-3.7864	-3.69668	-4.62955	-4.70927	-4.70927	-4.40427	-3.43381	-3.20409	-4.6882	-4.41934	-4.70927	-2.48135	-4.03705	-4.70927	-3.35064	-4.05474	-3.72559	-4.48806	-4.07375	-4.19539
M1A060A	56.04	1	13	0	2	0	-3.31853	-4.00678	-4.70927	-3.82315	-2.15004	-3.95537	-4.60464	-4.31518	-4.70927	-3.71191	-4.1735	-4.30431	-2.75129	-4.70927	-3.76146	-3.60549	-4.54139	-4.45904	-3.67047	-4.17784	-1.69897	-4.36684	-4.70927	-2.98661	-3.98969	-1.69897	-3.64567	-3.6079	-3.97407
M1A061F	10.82	2	13	0	1	184	-4.68704	-4.70927	-3.79612	-4.70927	-4.4284	-4.70277	-4.70927	-4.6894	-4.70927	-4.44767	-4.70927	-4.70927	-4.70927	-4.51956	-4.16817	-3.99099	-4.61402	-4.04298	-3.36728	-3.72898	-4.6167	-4.70927	-4.55496	-3.88267	-4.5864	-4.70927	-4.21446	-4.10707	-3.78552
M1A062B	31.27	2	13	0	1	66	-4.70927	-4.70927	-4.70927	-4.70927	-4.421	-4.70927	-4.70927	-3.98754	-4.70927	-4.57698	-4.56945	-4.70927	-4.70927	-4.70927	-4.70927	-4.22281	-4.70927	-4.3981	-4.70927	-4.62198	-4.70927	-4.67789	-4.70927	-4.20031	-4.13886	-4.70927	-4.6641	-3.92494	-4.70791
M1A062C	14.56	2	37	0	1	364	-4.70927	-4.70927	-4.70927	-4.70927	-2.93986	-4.70927	-4.70927	-4.70927	-4.70927	-4.70927	-4.70927	-4.70927	-4.70927	-4.70927	-4.64186	-4.70927	-4.66568	-4.70927	-4.62471	-4.61718	-4.70927	-4.53422	-4.70927	-4.48672	-3.45811	-4.70927	-4.63754	-4.50412	-4.70927
M1A062D	11.13	1	37	0	2	67	-4.62476	-4.62601	-4.45556	-4.70927	-4.22216	-4.40301	-4.70927	-4.27266	-4.6306	-4.26001	-3.92066	-4.40419	-4.70927	-4.70927	-4.61472	-3.77855	-4.70927	-4.26106	-4.53225	-3.21883	-4.70927	-4.59353	-4.24786	-2.85281	-4.66552	-4.70927	-4.47573	-3.24107	-2.98272
M1A062F	6.31	1	13	0	2	57	-3.85559	-3.76053	-3.94584	-3.67561	-3.06069	-4.36242	-3.88131	-4.26293	-4.33763	-3.68647	-3.62128	-3.86639	-4.14622	-4.05675	-3.5763	-3.04581	-3.16307	-3.6525	-2.89554	-2.90532	-4.00953	-3.64175	-4.27509	-3.05436	-3.57246	-4.27954	-3.55616	-2.91649	-3.1721
M1A064B	44.7	2	36	0	2	38	-4.51487	-3.68254	-4.09204	-1.69897	-4.1747	-4.212	-4.57974	-2.97465	-4.09925	-4.01587	-3.53668	-4.0784	-4.52971	-4.45922	-4.05447	-3.22299	-4.49095	-3.47369	-3.60354	-3.20013	-3.54918	-3.38437	-3.48047	-3.26541	-4.70744	-4.36551	-3.39821	-3.31556	-3.04479
M1A064D	17.37	2	13	0	4	36	-4.26534	-3.64872	-3.50419	-2.72431	-3.2941	-3.52613	-3.95607	-2.44886	-3.73113	-2.86074	-3.02462	-3.85411	-4.15046	-3.41845	-4.07397	-1.83124	-3.76193	-3.7338	-4.27394	-3.21883	-3.82313	-3.08416	-3.944	-2.09969	-3.90619	-4.70927	-3.33461	-2.53953	-3.17174
M1A064E	7.68	1	13	0	1	108	-4.70927	-4.70927	-4.70927	-4.70927	-4.22216	-4.70927	-4.70927	-4.70927	-4.70927	-4.61784	-4.58307	-4.70927	-4.70927	-4.70927	-4.44599	-4.53201	-4.70927	-4.70927	-4.70927	-4.66171	-4.70927	-4.62546	-4.70927	-4.12996	-4.66552	-4.70927	-4.54481	-4.35147	-4.17543
M1A065D	13.1	1	37	0	1	149	-3.42039	-4.70927	-4.70927	-4.59259	-4.70927	-4.70927	-4.51344	-4.70927	-4.70927	-4.16567	-4.24507	-4.70927	-2.28164	-4.70927	-4.37296	-4.05042	-4.62578	-4.40452	-4.04813	-4.55242	-4.70927	-4.6607	-4.70927	-3.74329	-4.21283	-4.70927	-4.38819	-4.42228	-4.70927
M1A067E	13.35	2	37	0	0	1008	-4.70927	-4.66729	-4.70927	-4.70927	-4.55962	-4.70927	-4.70927	-4.70927	-4.70927	-4.13161	-4.65139	-4.70927	-3.91813	-4.70927	-4.66662	-4.30559	-4.70927	-4.44095	-4.70927	-3.87249	-4.70927	-4.70927	-4.70927	-3.86544	-4.3808	-4.70927	-4.30294	-3.82362	-4.57255
M1A067F	5.17	1	13	0	2	0	-4.70927	-4.62601	-4.70927	-4.70927	-3.96433	-4.70927	-4.70927	-4.70927	-4.70927	-4.16075	-4.30174	-4.70927	-4.70927	-4.70927	-4.33242	-4.40639	-4.70927	-4.70927	-4.6222	-3.49042	-4.70927	-4.59353	-4.70927	-3.6014	-3.89166	-4.70927	-4.25407	-3.99477	-4.39493
M1A069A	52.11	1	12	0	0	400	-4.30668	-2.45272	-4.70927	-3.40021	-3.72236	-4.70927	-4.50588	-2.97762	-4.70927	-3.96952	-4.27001	-1.69897	-2.0995	-4.29053	-4.10419	-3.40202	-4.36479	-4.51294	-3.90641	-3.88416	-4.70927	-4.26781	-3.72586	-3.49192	-4.24813	-4.70927	-4.01443	-3.38961	-3.8934
M1A069B	59.08	2	12	0	0	400	-4.42409	-4.46474	-4.70927	-4.70927	-3.84495	-3.87108	-4.1642	-4.70927	-4.70927	-4.04239	-4.44448	-4.70927	-1.91686	-4.70927	-4.31542	-3.82706	-4.69477	-4.5715	-4.58494	-4.58414	-4.70927	-4.70927	-4.70927	-4.09047	-4.70927	-4.70927	-4.70927	-3.95946	-3.70171
M1A071B	20.07	2	12	0	0	400	-4.26152	-2.91416	-4.67212	-4.70927	-4.43359	-3.69602	-4.70927	-4.20798	-4.70927	-4.70927	-4.36436	-4.70927	-4.70927	-4.70927	-4.60146	-2.76117	-4.70927	-4.66643	-4.70927	-4.27863	-4.70927	-4.68255	-4.70927	-4.36366	-4.64636	-4.70927	-4.42605	-4.70927	-3.67954
M1A072C	25.05	2	37	0	1	59	-4.13394	-3.68254	-4.70927	-4.70927	-4.0622	-4.70927	-4.66998	-4.70927	-4.70927	-4.34638	-4.41202	-3.24926	-3.10774	-4.66654	-4.53721	-4.22281	-4.70927	-4.58912	-4.41934	-4.43962	-4.70927	-4.70927	-4.36384	-4.0404	-4.40608	-4.70927	-4.6641	-3.81348	-4.19539
M1A072E	27.44	1	37	0	1	383	-4.70927	-4.70927	-4.70927	-4.38819	-4.70927	-4.70927	-4.66998	-4.70927	-4.70927	-4.34638	-4.70927	-4.70927	-4.70927	-4.70927	-4.53721	-4.08145	-4.70927	-4.70927	-4.70927	-4.2578	-4.70927	-4.67789	-4.70927	-4.20031	-4.70927	-4.70927	-4.6641	-4.30148	-4.13544
M1A072H	29.77	2	13	0	0	400	-4.61953	-4.70927	-4.70927	-4.22184	-4.70927	-4.70927	-4.38924	-4.70927	-4.70927	-3.88801	-4.64145	-4.70927	-4.70927	-4.70927	-4.70927	-3.97234	-4.0052	-4.70927	-4.70927	-4.37055	-4.70927	-4.67789	-4.70927	-3.45274	-4.70927	-4.70927	-3.8808	-3.99312	-4.55333
M1A072I	5.89	1	12	0	0	400	-4.70927	-4.70927	-2.4818	-4.70927	-4.32772	-4.70927	-4.70927	-4.70927	-4.70927	-4.51097	-4.70927	-4.70927	-4.70927	-4.70927	-4.70927	-4.49327	-4.63756	-4.70927	-4.37142	-4.70927	-4.70927	-4.70927	-4.70927	-4.16224	-4.38051	-4.70927	-4.29011	-4.43775	-4.52673
M1A073B	47.81	2	13	0	1	271	-4.00616	-2.73373	-4.5292	-2.91571	-2.57195	-4.70927	-3.57213	-3.90033	-4.26483	-2.79623	-3.06241	-3.89171	-2.04964	-4.5272	-3.42145	-3.77855	-3.15594	-3.98462	-3.9673	-2.96572	-3.08208	-3.69628	-4.37146	-2.39729	-3.57388	-4.70927	-4.12626	-2.544	-3.38958
M1A074F	20.59	2	13	0	0	400	-4.70927	-4.62601	-4.0143	-4.70927	-4.70103	-4.70927	-4.70927	-3.69962	-4.70927	-4.69835	-4.5082	-4.70927	-4.69297	-4.70927	-4.70927	-4.69948	-4.70927	-4.67339	-4.53225	-4.57861	-4.70927	-4.70927	-4.70927	-4.34527	-4.60641	-4.70927	-4.16612	-4.48962	-4.61912
M1A074J	20.6	2	13	0	1	89	-4.20445	-4.66729	-4.62859	-4.57301	-4.36234	-4.70927	-4.70927	-4.70927	-4.70927	-4.54844	-4.58307	-3.88395	-4.70927	-4.70927	-4.59051	-4.6088	-4.70927	-4.70927	-4.53225	-3.04866	-4.70927	-4.70927	-4.70927	-4.07245	-4.31182	-4.70927	-4.54481	-4.1461	-3.6479
M1A075A	47.26	1	12	0	1	154	-2.98983	-3.62623	-4.17095	-3.61547	-3.78023	-2.71153	-4.57386	-4.70927	-3.4744	-3.45818	-2.80056	-4.47273	-4.67964	-4.35338	-4.19256	-3.61108	-4.5484	-4.36595	-4.27394	-2.90571	-3.47278	-4.28173	-3.66996	-3.6014	-3.55897	-4.70927	-4.03632	-3.39778	-3.20718
M1A075B	22.36	2	36	0	1	68	-3.96478	-4.62601	-3.11609	-4.70927	-4.11275	-4.41926	-4.65346	-4.70927	-4.30271	-4.16075	-4.55187	-4.1877	-4.57184	-4.70927	-4.56734	-4.14886	-4.09167	-4.70927	-4.27394	-4.12827	-4.70927	-4.4831	-4.70927	-3.6014	-4.29589	-4.70927	-4.16612	-4.1461	-4.41252
M1A075C	20.02	2	13	0	1	0	-4.70927	-4.66729	-4.26169	-3.70313	-4.22216	-4.70927	-4.70927	-4.70927	-4.70927	-4.13161	-4.2224	-4.70927	-4.70927	-4.70927	-4.56734	-3.81269	-4.37555	-4.70927	-4.53225	-4.6272	-4.70927	-4.53526	-4.70927	-3.48712	-4.60641	-4.70927	-4.12626	-3.82362	-4.5289
M1A075D	7.39	2	13	0	0	400	-3.78649	-4.68464	-3.93165	-4.70627	-4.26409	-4.52511	-3.62341	-4.0524	-4.39121	-3.60646	-3.53229	-3.62428	-3.78058	-4.53707	-4.19347	-4.16841	-4.66568	-4.70927	-4.37142	-4.21913	-4.70927	-4.60483	-3.48236	-2.7828	-4.38051	-4.70927	-4.25962	-2.65014	-4.44854
M1A075E	4.37	1	13	0	2	148	-4.70927	-4.70927	-4.70927	-4.56602	-4.39677	-4.70927	-4.54956	-4.70927	-4.70927	-3.79878	-4.70927	-4.42857	-4.70927	-4.70927	-4.70927	-3.73997	-4.38228	-4.50229	-4.70927	-4.61718	-4.70927	-4.46962	-4.70927	-3.35618	-4.54456	-4.70927	-3.78005	-4.12547	-4.70927
M1A075F	4.23	1	12	0	0	400	-4.67302	-4.70927	-4.70927	-4.70927	-4.55489	-4.70927	-4.70927	-4.70927	-4.70927	-4.70927	-4.70927	-4.70927	-4.70927	-4.70927	-4.6855	-4.16841	-4.70927	-4.70927	-4.62471	-4.58475	-4.70927	-4.68255	-4.70927	-4.07791	-4.64636	-4.70927	-4.46412	-4.43775	-3.18784
M1A077F	3.8	1	13	0	0	400	-4.5922	-4.70927	-4.70927	-4.70927	-4.47212	-4.70927	-4.70927	-4.70927	-4.70927	-4.70927	-4.70927	-4.63081	-4.70927	-4.70927	-4.52877	-4.49327	-4.70927	-4.70927	-4.70927	-4.68657	-4.70927	-4.70927	-4.70927	-4.25667	-4.64636	-4.70927	-4.46412	-4.57625	-4.70927
M1A080F	16.07	2	37	0	0	413	-4.70927	-4.70927	-4.70927	-4.27348	-4.5884	-4.70927	-3.72456	-4.70927	-4.70927	-4.34945	-4.70927	-4.70927	-4.67574	-4.70927	-4.69362	-4.60624	-4.51594	-4.10152	-4.70927	-4.70927	-4.70927	-4.70927	-4.70927	-4.16742	-4.50891	-4.70927	-4.70927	-4.14572	-4.70927
M1A082B	46.93	2	37	0	3	33	-4.30668	-1.69897	-2.27622	-4.32621	-4.54488	-3.88482	-4.57974	-4.01866	-4.70927	-4.12375	-3.37506	-4.31957	-4.47958	-4.4886	-3.5313	-3.88327	-4.59919	-4.51294	-3.53577	-3.16562	-4.29892	-4.36496	-3.69067	-2.98476	-3.24311	-4.70927	-4.2136	-1.69897	-3.18998
M1A082F	12.45	2	37	0	0	1081	-2.89806	-4.70927	-4.04526	-4.04676	-4.32772	-3.85627	-3.68098	-3.24502	-4.67947	-3.188	-3.70881	-3.5175	-2.76549	-4.49034	-3.61159	-2.60749	-4.5267	-4.70927	-4.70927	-4.33244	-3.97468	-4.68255	-3.89684	-3.46492	-4.22407	-4.70927	-4.46412	-1.69897	-4.35525
M1A082G	7.27	2	37	0	1	259	-4.67302	-4.70927	-2.60331	-4.70927	-3.9236	-4.70927	-4.57428	-4.70927	-4.70927	-3.90406	-4.70927	-4.61096	-4.70927	-4.70927	-4.40807	-4.08674	-4.3498	-4.38727	-4.62471	-4.55367	-4.70927	-4.41017	-4.70927	-3.49968	-4.25212	-4.70927	-4.09931	-3.97141	-4.40047
M1A082H	23.83	2	13	0	1	270	-4.70927	-4.70927	-4.70927	-4.70927	-4.45096	-4.70927	-4.57386	-4.70927	-4.49103	-3.78841	-4.30174	-4.70927	-4.70927	-4.70927	-4.61472	-3.71642	-4.43794	-4.59609	-4.70927	-3.78556	-4.69751	-4.59353	-4.70927	-3.44686	-4.66552	-4.70927	-3.75747	-3.93183	-4.5289
M1A082I	6.27	2	13	0	0	400	-4.70927	-4.70927	-4.70927	-4.70927	-4.55489	-4.70927	-4.70927	-4.70927	-4.70927	-4.70927	-4.70927	-4.70927	-4.70927	-4.70927	-4.70927	-4.49327	-4.66568	-4.70927	-4.70927	-4.55367	-4.70927	-4.53422	-4.70927	-4.07791	-4.05987	-4.70927	-4.38975	-4.43775	-4.70927
M1A083B	28.02	2	37	0	3	56	-4.61953	-4.70927	-4.32617	-4.70927	-4.54488	-3.87019	-4.70927	-4.70927	-4.70927	-4.4489	-4.70927	-4.70927	-4.52971	-4.70927	-4.53721	-4.22281	-4.70927	-4.51294	-4.41934	-4.12812	-4.70927	-4.70927	-4.70927	-4.20031	-4.40608	-4.70927	-4.70927	-4.30148	-4.34253
M1A083D	11.32	2	37	0	3	67	-4.64112	-4.70927	-4.46721	-4.70927	-4.55962	-4.70927	-4.70927	-4.70927	-4.70927	-4.433	-4.58307	-4.70927	-4.70927	-4.70927	-4.61472	-4.53201	-4.70927	-4.70927	-4.70927	-4.6106	-4.70927	-4.39271	-4.70927	-3.6014	-3.49693	-4.70927	-4.47573	-3.73286	-4.61912
M1A083E	8.32	1	37	0	2	269	-4.70927	-4.58719	-4.70927	-4.40105	-4.06578	-4.70927	-4.70927	-4.70927	-4.70927	-4.29801	-4.61616	-4.70927	-4.69297	-4.70927	-4.48347	-4.40639	-4.70927	-4.63336	-4.0294	-4.57861	-4.70927	-4.4831	-4.70927	-3.92689	-2.67384	-4.70927	-3.80169	-4.06548	-4.37778
M1A085C	10.46	2	36	0	2	45	-4.11299	-4.07656	-3.11986	-4.37209	-3.26915	-4.49925	-4.42575	-4.45021	-4.19426	-3.37306	-1.97569	-4.3247	-4.17101	-4.6511	-3.66803	-3.63544	-3.82435	-4.08671	-3.81458	-3.37225	-4.70927	-3.70695	-4.42518	-2.74616	-3.67426	-4.70927	-3.6967	-2.6237	-3.47644
M1A086B	66	2	37	0	0	765	-4.70927	-4.239	-3.36105	-4.70927	-4.1747	-4.70927	-4.66998	-4.70927	-4.70927	-4.34638	-4.64145	-4.05079	-4.52971	-4.28039	-4.40427	-4.42571	-4.70927	-4.51294	-4.70927	-3.94374	-4.70927	-4.67789	-4.70927	-4.20031	-4.70744	-4.70927	-4.70927	-4.07375	-4.0335
M1A086E	5.48	2	13	0	0	400	-4.70927	-4.70927	-4.70927	-4.70927	-4.54488	-4.70927	-4.62237	-4.70927	-4.70927	-4.18775	-4.41202	-4.70927	-4.70927	-4.66654	-4.40427	-4.42571	-3.50738	-4.70927	-4.70927	-4.70927	-4.70927	-4.49178	-4.70927	-3.53444	-4.70744	-4.70927	-4.6641	-4.70927	-4.19539
M1A089E	9.11	2	13	0	1	0	-4.70927	-4.68893	-4.70927	-4.70927	-4.70103	-4.70927	-4.70927	-4.70927	-4.70927	-4.70927	-4.70927	-4.70927	-4.70927	-4.70927	-4.70927	-4.70927	-4.70927	-4.70927	-4.70927	-4.70927	-4.70927	-4.70927	-4.70927	-4.34527	-4.70927	-4.70927	-4.62162	-4.67055	-4.61912
M1A090A	37.44	2	37	0	1	148	-4.70927	-4.66729	-4.70927	-4.40105	-4.45096	-4.70927	-4.70927	-4.70927	-4.70927	-4.07799	-4.61616	-4.70927	-4.70927	-4.70927	-4.70927	-4.40639	-4.66224	-4.70927	-4.70927	-3.31758	-4.70927	-4.59353	-4.70927	-3.4277	-4.66552	-4.70927	-4.62162	-4.35147	-2.96022
M1A090C	14.62	2	37	0	0	694	-4.70927	-4.70927	-4.70927	-4.61873	-3.79868	-4.70927	-4.68527	-4.69736	-4.70927	-3.65753	-4.66323	-4.42857	-4.41067	-4.12761	-4.60146	-4.01402	-2.49562	-4.50229	-4.37142	-4.21913	-4.29381	-4.09322	-4.07552	-3.57522	-4.31276	-4.70927	-4.20216	-4.12547	-4.31258
M1A091B	25.52	2	13	0	1	17	-4.11675	-3.68254	-3.63045	-4.06307	-3.06525	-4.61739	-4.34148	-4.54904	-4.70927	-3.94786	-4.08312	-3.89535	-4.39246	-4.14912	-4.30558	-2.21887	-4.36479	-4.3981	-3.98664	-2.96851	-4.70927	-4.1217	-4.1267	-2.70156	-4.13886	-4.70927	-4.6641	-3.31556	-3.04479
M1A091C	8.65	2	13	0	1	184	-4.70927	-4.70927	-4.70927	-4.70927	-4.55489	-4.70927	-4.60011	-4.70927	-4.70927	-4.29242	-2.90868	-4.22029	-4.03106	-4.70927	-3.62482	-4.16841	-4.4944	-4.66643	-4.70927	-4.61718	-4.70927	-4.50122	-4.70927	-3.90042	-4.38051	-4.70927	-4.3219	-3.84461	-3.91144
M1A093A	32.69	1	36	0	1	276	-4.41461	-4.70927	-4.70927	-4.70927	-3.79331	-4.70927	-4.57386	-4.70927	-4.69094	-3.45818	-4.37288	-4.70927	-4.6414	-3.9526	-4.26413	-3.31412	-4.28809	-4.63336	-4.38785	-4.26418	-4.70927	-4.43588	-4.56485	-3.14656	-4.34519	-4.70927	-3.35036	-4.06548	-4.25461
M1A094B	33.6	2	37	0	1	52	-4.70927	-3.07804	-4.70927	-4.45922	-4.0622	-3.5134	-4.66998	-2.75697	-3.7077	-3.96952	-4.16583	-4.34503	-4.70927	-4.4737	-4.40427	-3.80791	-4.54196	-4.51294	-4.41934	-4.31069	-3.18474	-4.49178	-4.70927	-3.69006	-4.24813	-4.70927	-4.2136	-4.07375	-3.63806
M1A094D	13.69	1	37	0	3	54	-3.46201	-4.48305	-4.2495	-4.6145	-3.91183	-4.70927	-4.35755	-4.70927	-4.70927	-4.07799	-4.16072	-4.47273	-4.70927	-4.05858	-4.61472	-3.59932	-3.97749	-4.30047	-4.17976	-4.09857	-4.70927	-4.45893	-4.70927	-3.71151	-4.46007	-4.70927	-4.25407	-3.69246	-3.9571
M1A094E	9.45	1	36	0	3	0	-2.91226	-3.88911	-3.17511	-3.42539	-3.49636	-3.17619	-4.01921	-4.36631	-3.97015	-3.29317	-3.77858	-3.57246	-4.25454	-3.49989	-3.98965	-2.41304	-3.34638	-3.63617	-4.41934	-3.22546	-4.5515	-4.09167	-3.43971	-1.69897	-3.6377	-4.58278	-3.94237	-2.47166	-1.90438
M1A094G	13.25	2	37	0	3	55	-4.30668	-4.70927	-4.25645	-4.54242	-4.0622	-4.70927	-4.34148	-4.54904	-4.70927	-3.96952	-4.08312	-4.1736	-2.35616	-3.72429	-4.2267	-2.59463	-4.36479	-4.3981	-4.41934	-3.69321	-4.70927	-4.49178	-4.25953	-3.03412	-3.92797	-4.70927	-4.70927	-3.16847	-3.49225
M1A102D	11.65	2	37	0	0	1111	-4.55818	-4.70927	-4.70927	-4.70927	-4.03954	-4.70927	-4.57365	-4.66221	-4.70927	-3.81874	-3.73827	-4.07807	-4.67574	-4.67171	-4.31542	-3.92203	-4.54139	-4.51123	-3.99192	-4.51343	-4.688	-4.19672	-4.70927	-3.6861	-3.97256	-4.70927	-4.03096	-3.82805	-4.21023
M1A102G	14.21	1	36	0	1	209	-4.70927	-4.70927	-4.70927	-4.70927	-4.36381	-4.70927	-4.60464	-4.70927	-4.70927	-4.21865	-4.70927	-4.69791	-4.27631	-4.70927	-4.54969	-4.0471	-4.33469	-4.5715	-4.27152	-4.35096	-4.70927	-4.36684	-4.70927	-3.90512	-3.85928	-4.70927	-4.25091	-4.14572	-4.58918
M1A105A	58.58	1	13	0	1	0	-3.38261	-4.66729	-3.98874	-4.22417	-4.62498	-4.70927	-3.41369	-3.06747	-2.68172	-4.51701	-4.53692	-4.70927	-4.70927	-2.75942	-4.61472	-3.84925	-4.55875	-4.70927	-4.70927	-4.49109	-2.07285	-4.70927	-4.70927	-3.74249	-3.2556	-3.50612	-4.35572	-4.23978	-4.37778
M1A106B	72.3	2	13	0	0	400	-4.04614	-4.70927	-4.70927	-4.70927	-4.70927	-4.70927	-4.70927	-4.70927	-4.70927	-4.70927	-4.68904	-4.70927	-4.70927	-4.70927	-4.59051	-4.69948	-4.70927	-4.70927	-4.70927	-4.64423	-2.66208	-4.70927	-4.70927	-4.26464	-4.60641	-4.70927	-4.54481	-4.48962	-4.61912
M1A106C	63.97	1	13	0	2	0	-4.69344	-3.20065	-3.90996	-4.70927	-4.55962	-4.06556	-4.70927	-4.70927	-4.70927	-4.48743	-4.39508	-4.30657	-2.70112	-4.70927	-4.61472	-4.14886	-4.20309	-4.70927	-4.70927	-3.78133	-4.42841	-4.70927	-4.34904	-4.07245	-4.3627	-4.70927	-4.41305	-3.69246	-4.12759
M1A110A	33.76	1	13	0	0	400	-4.70927	-4.56634	-4.70927	-4.70927	-4.5884	-4.70927	-4.70927	-4.70927	-4.70927	-4.52586	-3.91426	-4.70927	-4.70927	-4.70927	-4.70927	-4.70927	-4.70927	-4.64283	-4.70927	-4.70927	-4.70927	-4.70927	-4.70927	-4.41577	-4.70927	-4.70927	-4.70927	-4.46703	-4.70927
M1A110B	31.52	2	37	0	0	424	-4.70927	-4.62601	-3.00009	-4.70927	-4.70927	-4.70927	-4.70927	-4.70927	-4.70927	-4.70927	-3.84448	-4.38317	-4.52981	-3.24679	-4.70927	-4.69948	-3.19516	-4.70927	-4.53225	-4.46436	-4.70927	-4.70927	-4.70927	-3.68205	-4.70927	-4.70927	-4.47573	-3.82362	-4.48786
M1A110E	8.24	2	13	0	2	193	-4.70927	-4.70927	-4.70927	-4.70927	-4.70927	-4.70927	-4.70927	-4.70927	-4.70927	-3.98552	-4.35156	-4.70927	-4.66661	-4.70927	-4.70927	-4.46534	-4.70927	-4.70927	-4.70927	-4.64423	-4.70927	-4.70927	-4.70927	-4.22804	-4.70927	-4.70927	-4.70802	-4.35147	-4.61912
M1A113C	7.33	2	13	0	0	400	-4.70927	-4.70927	-4.70927	-4.70927	-4.55489	-4.70927	-4.70927	-4.70927	-4.70927	-4.70927	-4.70927	-4.70927	-4.70927	-4.70927	-4.70927	-4.70927	-4.69534	-4.70927	-4.62471	-4.65108	-4.70927	-4.70927	-4.70927	-4.00187	-4.38051	-4.70927	-4.50411	-4.43775	-4.67692
M1A113D	4.52	1	13	0	1	366	-3.39234	-4.70927	-4.70927	-4.70927	-4.15036	-4.70927	-4.70927	-4.70927	-4.70927	-4.51097	-4.20619	-4.67264	-4.70927	-4.70927	-4.60146	-4.36802	-4.39934	-4.5758	-4.62471	-4.68657	-4.70927	-4.41017	-4.70927	-3.53638	-4.45702	-4.70927	-4.46412	-4.21634	-3.67954
M1A115A	53.13	1	13	0	0	400	-2.41744	-2.47607	-3.52411	-2.37695	-4.20837	-2.79579	-3.94983	-4.57463	-4.70927	-3.91268	-3.7949	-4.55307	-1.69897	-4.70927	-3.79237	-3.35846	-3.77178	-1.69897	-4.10641	-2.76755	-2.7396	-2.56522	-4.70927	-3.55628	-3.64617	-4.70927	-3.86011	-1.69897	-3.17474
M1A115B	27.72	2	13	0	2	93	-4.42409	-3.59922	-4.70927	-3.90927	-3.58034	-4.70927	-4.63753	-4.70927	-4.34028	-4.18163	-4.10624	-4.70927	-4.15091	-4.70927	-3.48372	-3.2245	-4.21277	-2.82041	-4.70927	-4.13867	-4.22791	-3.73601	-4.55225	-3.76409	-4.50891	-4.70927	-4.33217	-3.57449	-4.53087
M1A115C	13.23	2	13	0	1	35	-4.70927	-4.70927	-4.70927	-4.70927	-4.32356	-4.70927	-4.70927	-4.62781	-4.70927	-4.70927	-4.50931	-4.70927	-3.81955	-4.70927	-4.70927	-4.70927	-4.21039	-4.6882	-4.70927	-4.70927	-4.70927	-4.70927	-4.70927	-4.70927	-4.70927	-4.70927	-4.70927	-4.4882	-4.70791
M1A115F	6.77	2	13	0	1	188	-4.70927	-4.70927	-4.70927	-4.70927	-2.56947	-4.70927	-4.51663	-4.70927	-4.70927	-3.97916	-4.14978	-4.64448	-4.67574	-4.70927	-4.54969	-3.94979	-4.42629	-4.45904	-4.58494	-4.45244	-4.70927	-4.36684	-4.69877	-3.58605	-4.50891	-4.70927	-4.18361	-3.82805	-4.53087
M1A117B	24.32	2	13	0	0	400	-3.96415	-4.70927	-4.70927	-3.89382	-4.32356	-3.74827	-4.50588	-4.54904	-4.47686	-3.96952	-3.30288	-4.46473	-2.57284	-3.10582	-4.70927	-3.02983	-4.59919	-3.62374	-4.41934	-4.52139	-2.81731	-4.36496	-4.09007	-2.9692	-4.24813	-4.70927	-4.10176	-3.81348	-3.36651
M1A118A	38.36	1	13	0	1	0	-3.51674	-4.62601	-4.70927	-4.70927	-4.45096	-4.70927	-4.70927	-3.37373	-4.70927	-4.29801	-4.61616	-4.70927	-4.50991	-4.70927	-4.0919	-3.93122	-4.70927	-4.70927	-4.53225	-4.6981	-4.42337	-4.70927	-4.70927	-4.07245	-4.66552	-4.70927	-4.35572	-4.48962	-4.61912
M1A118F	9.94	1	37	0	0	1111	-4.70927	-4.70927	-4.69224	-4.1269	-4.5884	-4.70927	-4.70927	-4.70927	-4.70927	-4.40178	-4.39838	-4.70927	-4.70927	-4.70927	-4.69362	-4.70927	-4.69477	-4.51123	-4.70927	-3.4771	-4.70927	-4.70927	-4.70927	-4.35765	-4.70927	-4.70927	-4.33217	-4.46703	-4.70927
M1A119B	51.22	1	36	0	0	410	-4.70927	-4.70927	-4.70927	-3.92147	-4.41142	-4.70927	-3.57719	-4.70927	-3.91773	-2.54623	-4.70927	-3.89863	-4.08452	-4.35811	-4.54969	-2.73695	-3.42342	-3.72268	-4.58494	-4.23223	-3.75154	-3.5905	-4.70927	-1.98171	-4.50891	-4.70927	-2.60386	-3.04952	-4.53087
M1A122A	50.7	1	13	0	0	400	-4.70927	-4.70927	-4.70927	-4.70927	-4.5884	-4.70927	-4.70927	-4.70927	-4.70927	-4.40178	-3.96849	-4.59653	-4.64474	-4.70927	-4.61593	-4.70927	-4.70927	-4.35278	-4.70927	-4.70927	-4.70927	-4.14129	-4.70927	-4.25533	-4.27508	-4.70927	-4.70927	-4.46703	-4.70927
M1A122B	40.88	2	13	0	1	0	-4.22045	-4.70927	-4.70927	-4.69068	-4.28015	-4.70927	-4.67253	-4.70927	-4.70927	-4.34945	-4.70927	-4.70927	-4.16204	-4.70927	-2.68239	-4.70927	-4.65987	-4.64283	-4.70927	-4.70927	-4.70927	-2.94563	-4.70927	-4.35765	-4.3704	-4.70927	-4.70927	-4.60183	-4.70927
M1A122C	15.68	1	13	0	1	371	-4.70927	-4.70927	-4.70927	-4.70927	-4.70927	-4.70927	-4.54437	-4.70927	-4.70927	-4.30199	-4.70927	-4.70927	-4.70927	-4.70927	-4.61593	-4.60624	-4.69477	-4.70927	-4.70927	-3.49004	-4.70927	-4.70927	-4.70927	-4.16742	-4.70927	-4.70927	-4.49933	-4.70927	-4.65469
M1A122D	13.88	1	13	0	0	400	-4.13333	-4.70927	-4.70927	-4.70927	-4.70927	-4.70927	-4.70927	-4.70927	-4.70927	-4.44767	-4.70927	-4.70927	-4.70927	-2.0021	-4.70927	-4.70927	-4.70927	-4.70927	-4.70927	-3.87536	-4.70927	-4.70927	-4.70927	-4.39899	-3.62292	-4.70927	-4.5647	-4.49395	-4.50845
M1A122F	5.21	1	13	0	0	400	-4.70927	-4.70927	-4.70927	-4.70927	-3.99397	-4.70927	-4.63753	-4.70927	-4.70927	-4.2586	-3.7591	-4.55307	-4.51255	-4.70927	-4.69362	-4.60624	-4.18261	-4.64283	-4.70927	-4.66831	-4.70927	-4.61263	-4.70927	-4.02215	-4.3704	-4.70927	-4.70927	-4.04307	-4.47835
M1A123D	44.94	1	13	0	0	400	-3.67726	-4.61604	-4.32617	-2.59201	-3.44003	-2.38869	-3.64817	-4.30594	-2.91886	-2.61985	-3.38954	-3.75403	-4.23979	-3.99341	-3.65312	-2.49111	-3.21923	-3.72062	-3.60354	-3.46028	-3.87035	-3.69134	-3.77081	-2.25352	-3.69269	-4.19209	-2.63844	-2.60073	-3.5975
M1A124A	23.45	1	13	0	1	0	-4.43671	-4.66729	-2.48992	-4.70927	-4.40464	-4.61657	-4.70927	-4.35426	-4.70927	-3.88998	-3.93925	-4.0466	-4.70661	-4.03979	-4.52377	-4.0853	-2.99433	-4.63336	-4.27394	-2.03883	-4.70927	-4.65961	-4.70927	-3.65395	-4.46007	-4.70927	-4.30294	-3.08126	-3.6123
M1A125B	46.34	2	13	0	1	0	-4.70927	-4.70927	-4.70927	-4.70927	-4.1747	-4.70927	-4.44339	-4.70927	-4.70927	-4.34638	-4.70927	-4.70927	-4.70927	-4.70927	-4.70927	-4.22281	-4.59919	-4.3118	-4.70927	-4.70927	-4.70927	-4.67789	-4.70927	-4.11282	-4.70744	-4.70927	-4.6641	-2.06126	-4.55333
M1A125C	18.48	2	13	0	2	31	-4.70927	-4.70927	-4.70927	-4.70927	-4.46392	-4.70927	-4.67253	-4.70927	-4.70927	-4.21865	-4.70927	-4.70927	-4.70927	-4.70927	-4.54969	-4.12861	-4.65987	-4.1425	-4.58494	-4.66831	-4.70927	-4.70927	-4.70927	-3.96078	-4.70927	-4.70927	-4.18361	-4.46703	-4.58918
M1A126B	28.28	2	13	0	1	370	-4.70927	-4.70927	-4.70927	-4.70927	-4.70927	-4.70927	-4.70927	-4.70927	-4.70927	-4.68962	-4.70927	-4.70927	-4.70927	-4.70927	-4.61593	-4.70927	-4.70927	-4.64283	-4.70927	-4.70927	-4.70927	-4.70927	-4.70927	-4.47971	-4.70927	-4.70927	-4.70927	-4.70927	-4.65469
M1A126C	11.06	2	13	0	2	0	-3.51057	-4.0475	-2.77682	-3.58999	-3.34423	-3.56225	-3.24154	-3.73085	-3.69671	-2.54061	-3.14553	-3.01614	-3.47206	-3.9124	-3.97013	-3.0446	-3.66032	-3.79899	-3.68335	-1.69897	-4.56478	-4.06353	-2.99035	-2.13562	-3.01365	-4.58278	-4.01443	-2.16038	-3.08649
M1A126D	6.99	2	12	0	1	365	-4.70927	-4.70927	-4.5304	-4.70927	-3.29326	-4.70927	-4.70927	-4.70927	-4.70927	-4.70927	-4.70927	-4.70927	-4.70927	-4.70927	-4.6855	-4.49327	-4.5267	-4.70927	-4.70927	-4.52385	-4.70927	-4.53422	-4.70927	-4.16224	-4.05987	-4.70927	-4.3219	-4.31935	-4.70927
M1A126E	40.7	1	13	0	1	0	-4.61953	-3.54271	-4.70927	-4.70927	-3.36642	-4.70485	-4.70927	-4.70927	-4.70927	-3.9271	-3.90376	-4.40083	-4.70927	-4.70927	-4.05447	-3.68486	-4.29658	-4.6882	-4.41934	-4.05827	-4.70927	-4.36496	-4.66754	-4.0404	-4.24813	-4.70927	-4.37216	-3.81348	-4.19539
M1A127A	39.82	1	13	0	0	400	-3.73294	-4.68844	-2.10388	-4.41118	-2.78006	-4.70927	-3.82504	-4.0366	-4.06163	-2.54693	-3.31194	-3.9125	-3.30084	-4.70927	-3.84965	-2.77297	-3.2944	-4.01495	-4.27152	-3.9211	-4.43671	-3.47259	-3.89362	-2.27448	-3.31504	-4.70927	-2.99443	-3.6834	-1.69897
M1A127B	30.59	2	13	0	1	0	-4.70927	-4.70927	-4.70927	-4.70927	-4.70927	-4.70927	-4.70927	-4.70927	-4.70927	-4.46008	-4.44448	-4.70927	-4.64474	-4.70927	-4.58159	-4.70927	-4.70927	-4.5715	-4.70927	-4.70927	-3.35185	-4.70927	-4.70927	-4.35765	-4.70927	-4.70927	-4.70927	-2.75386	-4.27387
M1A127C	11.55	1	13	0	0	400	-4.59345	-4.70927	-4.70927	-4.70927	-4.02277	-4.70927	-4.70927	-4.70927	-4.70927	-3.87292	-4.63349	-4.70927	-4.70927	-4.70927	-4.41098	-4.14886	-3.48049	-4.67339	-4.70927	-4.43871	-4.70927	-4.53526	-4.70927	-3.74249	-4.3808	-4.70927	-4.25407	-2.95899	-3.72035
M1A127D	7.24	1	13	0	2	0	-4.70927	-4.70927	-4.70927	-4.70927	-3.56632	-4.70927	-4.57428	-4.70927	-4.70927	-4.07398	-4.70927	-4.63081	-4.70927	-4.70927	-4.70927	-3.73997	-4.45424	-4.70927	-4.70927	-4.68657	-4.70927	-4.68255	-4.70927	-3.40053	-3.95105	-4.70927	-3.89369	-4.31935	-4.35525
M1A130B	57.07	2	37	0	2	309	-3.71311	-2.31729	-3.81336	-4.22184	-4.0622	-2.58228	-4.38924	-4.60697	-4.64244	-3.818	-2.42105	-3.20691	-4.70927	-4.62591	-4.46497	-3.68486	-3.98914	-4.24234	-4.08616	-3.71623	-3.18332	-4.49178	-4.70927	-3.58098	-4.24813	-4.70927	-3.97685	-1.69897	-3.64872
M1A131B	37.67	2	13	0	2	63	-4.30993	-1.69897	-4.70927	-4.55588	-4.28015	-4.70927	-4.63753	-4.70927	-4.70927	-4.08462	-4.35719	-4.09966	-4.14005	-4.70927	-4.46569	-1.96741	-4.49182	-4.51123	-3.77043	-3.98906	-2.37008	-4.47043	-4.70927	-3.85425	-1.69897	-4.64996	-4.70927	-3.48725	-4.40824
M1A131G	7.15	1	13	0	1	113	-4.56767	-4.70927	-4.70927	-4.70927	-4.0088	-4.70927	-4.42584	-4.69763	-4.70927	-4.21602	-4.70927	-2.36182	-4.68958	-4.52697	-4.293	-4.40978	-4.62578	-4.18826	-4.70927	-4.0416	-4.70927	-4.51703	-4.47096	-2.96986	-4.70927	-4.66794	-4.48122	-4.17411	-4.70927
M1A133H	6.6	2	12	0	0	400	-4.70927	-4.70927	-4.70927	-4.70927	-4.70927	-4.70927	-4.70927	-4.70927	-4.70927	-4.70927	-4.14511	-4.70927	-4.70927	-4.70927	-4.70927	-4.70927	-4.70927	-4.70927	-4.62471	-4.70927	-4.70927	-4.70927	-4.70927	-4.36366	-4.54456	-4.70927	-4.46412	-4.43775	-4.70927
M1A134B	30.89	2	12	0	2	190	-4.05138	-3.93883	-3.51219	-3.23487	-2.97205	-3.80753	-4.70927	-1.71823	-2.82698	-3.94505	-2.90212	-4.70927	-3.48896	-4.70927	-4.56734	-3.68798	-4.61376	-4.38977	-3.62835	-3.20646	-2.55229	-4.31609	-4.26612	-3.13485	-3.85041	-4.70927	-3.70641	-2.9896	-3.56038
M1A134D	11.66	2	12	0	0	400	-4.70927	-4.70927	-4.27141	-4.45409	-4.46392	-4.70927	-4.44138	-3.94639	-4.70927	-3.91268	-4.39838	-3.65118	-2.99673	-4.5687	-4.13816	-3.97964	-4.46891	-4.51123	-4.58494	-3.70735	-4.53525	-4.47043	-4.70927	-3.65075	-4.70927	-4.70927	-4.12605	-2.68589	-4.09047
M1A134E	6.63	2	12	0	0	400	-4.61139	-4.70927	-4.45167	-4.40896	-4.70927	-4.70927	-4.68527	-4.70927	-4.70927	-4.70927	-4.70927	-3.31144	-4.70927	-4.70927	-4.70927	-4.49327	-4.63756	-4.01099	-4.62471	-4.44107	-4.70927	-4.70927	-4.70927	-3.93274	-4.45702	-4.70927	-4.50411	-4.04441	-4.19767
M1A144B	61.66	1	13	0	2	0	-4.70927	-3.72527	-4.70927	-3.00131	-4.20837	-3.27246	-4.21984	-3.47857	-4.08376	-4.18163	-4.35719	-3.94173	-4.70927	-4.33425	-4.49198	-3.12354	-4.02819	-4.51123	-4.27152	-3.96312	-4.70927	-4.43275	-4.70927	-2.51417	-4.27508	-3.98437	-4.43512	-3.57449	-4.12739
M1A145A	67.31	1	37	0	0	576	-4.49544	-4.0932	-3.73509	-3.24304	-3.51183	-4.70927	-4.44138	-4.68132	-4.70927	-3.68529	-3.82911	-4.64448	-4.27631	-3.74841	-4.13816	-3.24903	-3.97877	-4.33461	-4.70927	-4.45244	-4.33751	-4.61263	-4.52957	-3.36249	-4.04682	-4.70927	-4.70927	-3.82805	-4.43059
M1A147C	13.99	1	13	0	1	366	-4.70927	-4.70927	-1.80533	-4.70927	-4.03954	-4.70927	-4.63753	-4.70927	-4.70927	-4.07014	-3.48542	-4.64448	-4.61546	-3.62926	-4.51991	-3.60549	-4.42629	-4.41301	-4.27152	-4.05368	-4.70927	-3.66498	-4.70927	-3.14619	-4.27508	-4.70927	-4.28943	-4.14572	-3.79937
M1A149A	48.5	1	13	0	2	179	-3.50948	-2.60143	-4.70927	-3.96046	-4.36381	-4.70927	-3.78782	-3.82372	-3.68791	-2.7772	-3.96129	-4.06427	-4.22205	-4.25907	-4.49198	-2.83845	-3.5084	-3.85351	-4.70927	-4.70927	-1.69897	-3.76962	-4.70927	-2.20653	-4.27508	-4.70927	-2.83451	-3.14113	-4.43059
M1A149D	16.59	2	12	0	1	21	-4.70927	-4.46474	-4.70927	-4.70927	-4.70927	-4.70927	-4.65475	-4.70927	-4.70927	-4.34945	-4.70927	-4.70927	-4.70927	-4.70927	-4.54969	-3.97964	-4.64333	-4.5715	-4.70927	-4.70927	-4.70927	-4.70927	-4.70927	-4.09047	-4.70927	-4.70927	-4.57685	-4.27859	-4.47835
M1A151D	12.88	2	13	0	0	400	-3.80501	-2.93701	-4.70927	-4.21864	-3.87816	-4.57993	-4.23486	-4.70927	-4.70927	-4.18163	-3.97583	-4.69791	-4.67574	-4.70927	-4.37372	-3.25412	-4.46891	-4.41301	-4.58494	-4.70927	-4.08712	-4.70927	-4.70927	-3.80743	-3.56775	-4.70927	-4.70927	-4.46703	-4.24108
M1A151E	10.8	2	13	0	0	400	-4.70927	-4.70927	-4.70927	-4.70927	-4.36381	-4.70927	-4.67253	-4.70927	-4.70927	-4.46008	-4.70927	-4.69791	-4.70927	-4.70927	-4.61593	-2.18463	-4.70927	-4.5715	-4.58494	-4.70927	-4.70927	-4.70927	-4.70927	-4.35765	-4.27508	-4.70927	-4.70927	-4.70927	-4.55922
M1A152H	5.53	1	13	0	0	400	-4.70927	-4.70927	-4.70927	-4.70927	-4.70927	-4.70927	-4.70927	-4.70927	-4.70927	-4.70927	-3.88343	-4.70927	-4.70927	-4.70927	-4.6855	-4.6435	-4.69534	-4.70927	-4.70927	-4.65108	-4.70927	-4.41017	-4.70927	-4.20806	-4.54456	-4.70927	-4.38975	-4.70927	-4.44854
M1A153E	28.33	1	13	0	3	0	-3.21001	-2.8989	-1.99511	-4.01215	-3.91183	-2.44327	-3.87684	-4.23842	-3.01329	-3.17926	-2.75404	-3.59253	-3.72624	-4.46739	-4.0081	-3.264	-3.88525	-4.59609	-4.09944	-3.46327	-2.48032	-4.16365	-3.99823	-2.71048	-4.08035	-4.61199	-4.35572	-3.22437	-3.91473
M1A154G	10.89	2	13	0	1	299	-4.70927	-4.70927	-4.70927	-4.70927	-4.5884	-4.70927	-4.51663	-4.70927	-4.70927	-4.2586	-4.55757	-4.70927	-4.70927	-4.70927	-4.44086	-4.70927	-4.2589	-4.5715	-4.27152	-4.49216	-4.70927	-4.70927	-4.70927	-3.96078	-4.70927	-4.70927	-4.43512	-4.27859	-4.65469
M1A154I	4.64	2	13	0	2	84	-4.57363	-4.70927	-4.0851	-3.54803	-4.47212	-4.70927	-4.70927	-4.70927	-4.70927	-3.88916	-4.53953	-4.59176	-4.70927	-4.70927	-4.70927	-4.36802	-4.47393	-4.70927	-4.70927	-4.48128	-4.70927	-4.64273	-4.70927	-3.86945	-4.45702	-4.24787	-4.3219	-4.31935	-4.55462
M1A157A	72.36	1	13	0	1	85	-4.70927	-4.70927	-3.87792	-3.22672	-4.46392	-3.78793	-4.44138	-4.70927	-2.83665	-4.2586	-3.26365	-4.70927	-2.97448	-4.62804	-4.31542	-4.70927	-4.54139	-4.5715	-4.70927	-4.5593	-3.32976	-4.70927	-4.70927	-4.30441	-4.70927	-4.70927	-4.70927	-4.46703	-4.53087
M1A157G	23.06	2	37	0	1	53	-4.58134	-4.70927	-4.70927	-3.55839	-3.99397	-4.70927	-4.30021	-4.70927	-4.70927	-3.55071	-4.49687	-4.64448	-4.70866	-4.31153	-2.57467	-3.63059	-4.30278	-4.41301	-4.58494	-3.82386	-4.70927	-4.12437	-4.70927	-3.29531	-4.0077	-4.70927	-3.71892	-3.44937	-3.99336
M1A157H	19.82	2	36	0	0	577	-4.70927	-4.64502	-4.24453	-4.70927	-4.46392	-4.70927	-3.79333	-4.70927	-4.70927	-4.46008	-4.70927	-4.55307	-4.70927	-4.70927	-4.49198	-4.47189	-4.65987	-4.5715	-4.70927	-4.3217	-2.56248	-4.14129	-4.70927	-4.05535	-3.91139	-4.70927	-4.70927	-4.27859	-3.99336
M1A157I	6.08	2	13	0	2	0	-3.84457	-3.85875	-4.06112	-3.90098	-3.39717	-4.62705	-3.96709	-4.0987	-3.79979	-2.91948	-3.70734	-4.00348	-4.12954	-4.17852	-3.66262	-3.18314	-3.86159	-3.72967	-3.01026	-3.68975	-4.41341	-3.66817	-4.39838	-2.29302	-3.55953	-4.37536	-3.60971	-3.02193	-3.55864
M1A157J	4.67	1	12	0	0	400	-4.70927	-4.70927	-4.70927	-4.70927	-4.69618	-4.70927	-4.70927	-4.70927	-4.70927	-4.70927	-4.70927	-4.70927	-4.70927	-4.70927	-4.70927	-4.08674	-4.56114	-4.01099	-4.70927	-4.55367	-4.70927	-4.60483	-4.70927	-4.00187	-4.64636	-4.70927	-4.20216	-4.37638	-4.70927
M1A158B	59.82	2	13	0	0	400	-4.20445	-3.78722	-4.70927	-4.70927	-4.70103	-4.70927	-4.70927	-4.70927	-4.70927	-4.70927	-3.67846	-4.70927	-4.70927	-4.70927	-4.70927	-4.30559	-4.70927	-4.0607	-4.70927	-4.32407	-4.70927	-4.70927	-4.70927	-4.43847	-4.70927	-4.70927	-4.70927	-4.48962	-4.61912
M1A159B	46.12	2	13	0	0	400	-4.42409	-3.03569	-4.70927	-2.49341	-4.70927	-4.70927	-4.46526	-4.70927	-3.78719	-4.40178	-4.12741	-4.70927	-4.70927	-4.70927	-4.31542	-3.4634	-4.70927	-4.64283	-1.79975	-3.7598	-2.34162	-3.24178	-4.70927	-2.42625	-4.3704	-4.70927	-4.57685	-3.09567	-4.47835
M1A160A	44.97	1	37	0	1	129	-4.50928	-4.70927	-4.70927	-4.46381	-3.27899	-4.70927	-4.14361	-4.22903	-4.42538	-3.13831	-4.61616	-4.70927	-4.66661	-4.48173	-4.56734	-2.9675	-3.90177	-4.63336	-4.09944	-4.24544	-4.54045	-3.69628	-4.70927	-2.62422	-4.10153	-4.70927	-3.08006	-4.1461	-3.435
M1A160F	14.62	1	12	0	1	0	-4.70927	-4.70927	-4.70927	-4.70927	-3.9138	-4.70927	-4.54437	-4.70927	-4.70927	-4.34945	-4.62989	-4.70927	-4.64474	-4.70927	-4.18964	-4.37384	-4.65987	-4.5715	-4.70927	-4.10269	-4.70927	-4.43275	-4.70927	-4.02215	-4.14179	-4.70927	-4.70927	-4.14572	-4.3868
M1A160G	10.29	2	13	0	0	400	-4.70927	-4.70927	-4.70927	-4.70927	-4.36381	-4.70927	-4.70927	-4.70927	-4.70927	-4.2586	-4.39838	-4.70927	-4.70927	-4.70927	-4.61593	-4.70927	-4.69477	-4.51123	-4.58494	-4.29424	-4.70927	-4.21703	-4.70927	-4.02215	-3.4137	-4.70927	-4.33217	-4.14572	-4.34639
M1A161A	49.53	2	13	0	2	38	-4.36313	-3.14843	-3.66731	-4.5019	-4.24299	-4.70927	-4.51663	-4.70927	-4.68427	-3.83613	-2.63022	-3.3681	-4.53641	-4.70927	-4.16314	-1.69897	-4.21906	-3.05939	-3.99192	-3.91542	-4.70927	-4.43275	-4.70927	-2.81544	-4.50891	-4.70927	-3.88909	-3.19181	-4.05602
M1A161C	26.09	2	37	0	2	151	-4.26278	-3.58306	-3.51099	-2.89362	-4.70927	-4.70927	-4.02932	-4.70927	-4.70927	-4.30199	-4.31994	-4.70927	-3.2625	-4.70927	-4.44086	-4.12861	-4.69477	-3.48337	-4.70927	-4.70927	-3.82896	-4.70927	-4.70927	-3.90512	-4.27508	-4.70927	-4.70927	-4.04307	-4.34639
M1A161E	13.35	2	13	0	0	400	-4.70927	-4.70927	-4.70927	-4.70927	-4.36381	-4.70927	-4.70927	-4.70927	-4.70927	-3.68529	-4.55757	-4.70927	-4.70927	-4.70927	-4.61593	-4.12861	-4.65987	-4.37185	-4.70927	-4.70927	-4.70927	-4.70927	-4.70927	-4.25533	-4.70927	-4.70927	-4.70927	-4.27859	-4.65469
M1A161F	6.45	2	13	0	0	400	-4.55564	-4.70927	-4.70927	-4.70927	-4.36152	-4.70927	-4.67019	-4.66203	-4.70927	-3.95268	-4.31891	-4.59176	-4.68506	-4.70927	-4.70927	-4.16841	-4.38228	-4.31914	-4.62471	-4.34372	-4.70927	-3.71123	-4.70927	-3.66028	-3.81022	-4.70927	-4.25962	-4.43775	-4.35525
M1A165B	32.6	2	13	0	1	122	-4.70927	-4.70927	-4.70927	-4.69068	-4.70927	-4.70927	-4.58892	-4.70927	-4.70927	-4.34945	-4.70927	-4.64448	-4.70927	-4.70927	-4.49198	-4.37384	-4.70927	-4.45904	-4.70927	-3.95687	-2.43611	-4.70927	-4.70519	-1.69897	-4.70927	-4.70927	-4.70927	-4.14572	-3.78609
M1A165C	9.56	1	13	0	0	400	-4.53621	-4.70927	-4.70927	-4.70927	-3.78467	-4.70927	-4.70927	-4.70927	-4.70927	-4.68962	-4.70927	-4.70927	-4.70927	-4.70927	-4.54969	-4.70927	-4.70927	-4.5715	-4.70927	-4.58414	-4.70927	-4.70927	-4.70927	-4.25533	-4.70927	-4.70927	-4.70927	-3.95946	-4.53087
M1A165F	12.3	1	13	0	0	400	-3.96133	-4.53051	-4.19479	-4.70927	-4.03954	-4.38523	-3.99218	-2.92843	-3.92161	-3.34688	-3.57166	-3.42192	-4.64474	-4.70927	-4.54969	-3.06762	-4.69477	-4.64283	-4.27152	-4.13867	-4.70927	-4.70927	-3.39369	-3.90512	-3.39948	-4.70927	-4.70927	-3.01215	-4.53087
M1A167C	11.21	1	13	0	2	0	-4.36466	-4.70927	-4.70927	-4.70927	-4.54488	-4.70927	-4.70927	-4.70927	-4.70927	-4.18775	-3.98383	-4.70927	-4.70927	-4.70927	-4.53721	-4.42571	-4.70927	-4.51294	-4.70927	-4.70927	-4.70927	-4.70927	-4.70927	-4.20031	-3.45516	-4.70927	-4.37216	-3.81348	-4.55333
M1A168B	54.19	2	13	0	2	0	-3.98797	-3.83918	-3.03831	-2.52387	-3.00297	-4.55292	-4.47344	-2.85017	-4.70927	-3.3706	-4.21453	-2.98157	-4.43409	-4.35608	-2.89005	-3.63318	-4.03924	-2.88719	-3.47679	-4.02691	-3.01226	-3.28972	-4.51775	-3.23981	-3.253	-4.70927	-3.94237	-3.14368	-3.87621
M1A168C	13.52	2	13	0	1	0	-3.51825	-4.70607	-3.82319	-3.7879	-4.0622	-3.44671	-4.34148	-4.70927	-4.70927	-3.9271	-2.99225	-3.3976	-4.70927	-4.19748	-4.53721	-2.86944	-4.54196	-4.18407	-3.60354	-3.39138	-4.70927	-3.23855	-4.00134	-2.64484	-3.61281	-4.70927	-4.6641	-2.69319	-3.36651
M1A170D	8.65	2	13	0	1	16	-4.70927	-4.70927	-4.70927	-4.70927	-4.26409	-4.70927	-4.70927	-4.70927	-4.70927	-4.38672	-4.70927	-4.67264	-4.70927	-4.70927	-4.56387	-4.6435	-4.47393	-4.66643	-4.48432	-4.55367	-4.70927	-4.60483	-4.70927	-3.83973	-4.45702	-4.70927	-4.3219	-4.31935	-4.55462
M1A170E	5.74	1	13	0	0	400	-4.42935	-4.70927	-4.70927	-4.70927	-4.6465	-4.70927	-4.70927	-4.70927	-4.70927	-4.70927	-4.53953	-4.70927	-4.70927	-4.70927	-4.70927	-2.99885	-4.70927	-4.70927	-4.70927	-4.41545	-4.70927	-4.70927	-4.70927	-4.16224	-4.54456	-4.70927	-4.70927	-4.70927	-4.33361
M1A171D	13.22	2	13	0	3	0	-3.91143	-4.60442	-4.42189	-4.70927	-4.41142	-4.70927	-4.63753	-4.52758	-4.70927	-4.30199	-3.34133	-3.87651	-4.70927	-4.46737	-4.54969	-4.0471	-4.51594	-3.90774	-4.27152	-3.29695	-4.70927	-4.61263	-4.37075	-3.61747	-4.50891	-4.70927	-4.70927	-1.69897	-3.80614
M1A171E	9.38	2	13	0	3	183	-4.52129	-4.70927	-4.70927	-4.22165	-4.70927	-4.70927	-4.70927	-4.70927	-4.70927	-4.70927	-4.70927	-4.70927	-4.04945	-4.70927	-4.70927	-4.6435	-4.70927	-4.70927	-4.70927	-4.55367	-4.70927	-4.4393	-4.70927	-4.16224	-4.02097	-4.70927	-4.5462	-4.43775	-4.67692
M1A172A	33.7	1	13	0	1	362	-4.70927	-3.60817	-4.70927	-4.70927	-3.56161	-4.70927	-4.70927	-4.70927	-4.70927	-4.40784	-4.68904	-4.70927	-2.61225	-4.70927	-4.69454	-4.69948	-4.70927	-4.70927	-4.70927	-4.5481	-4.70927	-4.59353	-4.70927	-3.97163	-4.70927	-4.70927	-4.54481	-4.48962	-3.88284
M1A172C	16.52	2	13	0	0	400	-4.70927	-4.70927	-4.70927	-4.70927	-4.5884	-4.70927	-4.63753	-4.70927	-4.70927	-3.49539	-4.70927	-4.70927	-4.03505	-4.70927	-4.54969	-4.70927	-4.70927	-4.5715	-4.27152	-4.58414	-4.70927	-4.67517	-4.70927	-4.05535	-4.20172	-4.70927	-4.70927	-4.27859	-4.43059
M1A172F	6.9	2	13	0	0	400	-4.70927	-4.70927	-4.2059	-4.70927	-4.70927	-4.70927	-4.68527	-4.70927	-4.70927	-4.70927	-4.70927	-4.70927	-4.70927	-4.70927	-4.70927	-4.6435	-3.70074	-4.70927	-4.70927	-4.70927	-4.70927	-4.70927	-4.70927	-4.25667	-4.64636	-4.70927	-4.5462	-4.57625	-4.70927
M1B001D	18.63	2	36	0	0	583	-4.70927	-4.66729	-4.46721	-4.70927	-4.28732	-4.70927	-4.70927	-4.70927	-4.70927	-3.87292	-4.52237	-4.70927	-4.1816	-4.70927	-4.56734	-3.93122	-4.5484	-4.41473	-4.53225	-4.49109	-4.70927	-4.21928	-4.3976	-3.6014	-4.50458	-4.70927	-3.97259	-2.40966	-4.08311
M1B002B	62.1	2	37	0	4	29	-4.70927	-4.70927	-4.70927	-4.70927	-4.55489	-4.70927	-4.70927	-4.70927	-4.70927	-4.70927	-4.70927	-4.70927	-4.48871	-4.33486	-4.70927	-3.78574	-4.69534	-4.70927	-4.70927	-4.60079	-3.17076	-4.70927	-4.70927	-4.16224	-4.45702	-4.70927	-4.63754	-4.57625	-4.64459
M1B004B	21.91	2	37	0	0	1111	-4.70927	-4.70927	-4.70927	-4.70927	-4.70927	-4.70927	-4.70927	-4.70927	-4.51891	-4.34638	-4.70927	-4.70927	-4.70927	-4.70927	-4.70927	-4.22281	-4.49095	-4.70927	-4.70927	-3.61083	-4.70927	-4.70927	-4.70927	-3.92418	-4.40608	-4.70927	-4.37216	-4.07375	-4.43663
M1B004C	6.97	2	37	0	0	400	-4.68515	-4.70927	-4.70927	-3.84856	-2.96221	-4.70927	-3.2013	-4.70927	-4.13215	-2.87112	-4.21453	-4.00037	-4.17221	-4.25117	-4.16082	-2.84876	-3.56665	-3.72062	-4.41934	-4.43962	-3.93881	-3.67925	-4.33847	-2.4561	-3.72334	-4.70927	-2.91868	-3.09755	-3.68214
M1B007A	53.31	1	37	0	1	275	-4.70927	-4.70927	-4.70927	-4.70927	-4.70927	-4.70927	-4.70927	-4.70927	-4.70927	-4.70927	-4.47295	-4.70927	-2.29244	-4.70927	-4.70927	-4.6435	-4.70927	-4.66643	-4.70927	-4.52385	-4.70927	-4.68255	-4.70927	-4.25667	-4.54456	-4.70927	-4.38975	-4.43775	-4.61347
M1B007B	55.46	2	37	0	1	0	-4.63185	-4.70927	-4.46611	-4.70927	-4.5884	-4.27606	-4.51663	-4.70927	-4.70927	-3.97916	-4.44448	-4.70927	-4.64474	-4.70927	-4.58159	-3.48088	-4.48022	-4.5715	-4.70927	-4.70927	-4.70927	-4.70927	-4.70927	-3.34243	-4.20172	-4.70927	-3.86011	-3.88896	-4.53087
M1B007C	19.69	2	37	0	0	672	-4.33461	-4.70927	-4.70927	-4.70927	-4.54488	-4.70927	-4.44339	-4.70927	-4.70927	-3.818	-4.41202	-4.29551	-4.52971	-4.70927	-3.57288	-3.80791	-4.36479	-4.3118	-4.70927	-3.89549	-4.70927	-4.49178	-4.49981	-3.58098	-4.05474	-4.70927	-3.8808	-3.81348	-4.34253
M1B007H	22.78	1	37	0	7	0	-4.19031	-3.70086	-4.70927	-3.16639	-3.87958	-4.70927	-4.04423	-4.57494	-4.70927	-3.96487	-3.34652	-4.55127	-1.99139	-4.19737	-4.29038	-1.84109	-4.00796	-2.78044	-4.45523	-3.8627	-2.29082	-3.67561	-4.32757	-3.03863	-3.54449	-4.70927	-4.20861	-4.10438	-3.86749
M1B009A	77.3	1	13	0	0	400	-4.61953	-4.70927	-4.14095	-3.97099	-3.77338	-4.70927	-4.50588	-4.70927	-4.70927	-3.85177	-3.88014	-4.40083	-4.64826	-2.5199	-4.2267	-3.40202	-3.17878	-4.6882	-4.41934	-3.00523	-4.65259	-4.49178	-4.00711	-3.35064	-4.05474	-4.28269	-3.8808	-3.92494	-4.13544
M1B011A	53.98	1	37	0	1	331	-4.70927	-4.26114	-4.50971	-4.70927	-4.5125	-4.70927	-4.70927	-4.70927	-4.70927	-4.70927	-4.03408	-4.63081	-4.68506	-4.70927	-4.70927	-4.26117	-4.14641	-4.22726	-4.70927	-4.52385	-3.70759	-4.68255	-4.70927	-4.36366	-4.54456	-4.70927	-4.46412	-4.43775	-4.61347
M1B011B	48.31	2	37	0	2	56	-4.70927	-4.41606	-4.70927	-4.56602	-4.32772	-2.7604	-4.06734	-4.70927	-4.70927	-4.70927	-2.51673	-4.63081	-4.70927	-4.70927	-4.70927	-3.94864	-4.69534	-4.66643	-3.95789	-4.25822	-4.5707	-4.60483	-4.70927	-3.83973	-4.45702	-4.70927	-4.20216	-4.31935	-4.44854
M1B012B	25.51	2	12	0	7	0	-3.92279	-1.69897	-4.70927	-1.69897	-4.26409	-4.03017	-4.64115	-4.70927	-3.77888	-4.51097	-3.81604	-4.59176	-3.32116	-3.94248	-4.12892	-1.69897	-4.58541	-4.31914	-3.95789	-4.41545	-4.70927	-4.46962	-4.70927	-3.75724	-3.98481	-4.44863	-4.38975	-3.93751	-4.33361
M1B013A	34.39	1	37	0	1	0	-4.70927	-4.55056	-4.03293	-4.34455	-4.55962	-4.70927	-3.37927	-3.119	-4.70927	-4.0532	-3.92066	-4.67724	-4.70927	-4.70927	-4.37814	-3.2077	-4.66224	-4.59609	-4.27394	-4.26418	-4.70927	-4.53526	-4.65933	-3.65395	-4.32824	-4.70927	-3.97259	-3.58636	-4.41252
M1B013D	9.85	2	13	0	0	400	-3.39134	-4.70927	-4.70927	-4.70927	-4.36381	-4.70927	-4.4903	-4.70927	-4.44926	-3.83613	-4.62989	-4.59653	-4.67574	-4.70927	-4.49198	-3.87172	-4.4064	-4.41301	-4.58494	-4.70927	-4.59931	-4.55909	-4.70927	-3.42746	-4.70927	-4.70927	-3.88909	-3.77444	-4.70927
M1B015A	71.37	1	13	0	3	0	-1.69897	-3.03493	-4.58159	-2.33254	-3.22417	-4.70927	-4.57365	-4.70927	-4.70927	-1.96675	-3.65445	-4.35472	-4.18512	-4.20303	-4.61593	-2.17559	-4.08428	-4.5715	-4.58494	-3.61219	-4.70431	-4.36684	-4.70927	-3.72377	-4.09099	-4.70927	-4.43512	-4.46703	-3.99336
M1B015B	66.75	2	37	0	1	149	-4.6892	-4.70927	-3.93888	-4.45409	-4.46392	-4.70927	-4.70927	-4.70927	-4.70927	-4.14715	-4.25467	-3.16968	-4.70927	-4.70927	-4.44086	-3.04841	-4.59691	-4.5715	-4.70927	-4.63844	-4.70927	-3.93012	-4.70927	-3.65075	-3.56235	-4.70927	-4.70927	-4.04307	-4.40824
M1B016B	49.06	2	37	0	1	192	-4.41461	-2.5703	-4.21826	-2.64199	-4.45096	-3.82591	-4.70927	-4.70927	-4.70927	-4.07799	-4.41824	-4.70927	-4.70927	-4.08144	-4.66662	-4.40639	-4.52829	-4.70927	-4.53225	-3.89259	-4.70927	-4.70927	-4.70927	-4.01994	-2.85602	-4.70927	-4.41305	-3.99477	-4.22713
M1B016D	18.14	2	13	0	0	400	-4.49544	-4.70927	-3.68051	-4.41118	-4.14554	-4.70927	-4.57365	-4.70927	-4.70927	-4.05607	-4.70927	-4.69791	-3.9716	-3.5658	-4.54969	-3.92203	-4.4471	-3.82437	-4.58494	-4.47185	-4.70927	-4.70927	-4.68002	-3.66815	-4.70927	-4.70927	-4.18361	-3.88896	-3.71866
M1B017A	67.58	1	13	0	0	400	-4.70927	-4.70927	-4.70927	-4.70927	-4.22216	-4.70927	-4.70927	-4.70927	-4.70927	-4.61784	-4.0557	-4.70927	-4.70927	-4.70927	-4.66662	-4.53201	-4.70927	-4.70927	-4.70927	-4.67966	-4.70927	-4.59353	-4.70927	-3.80966	-4.70927	-4.70927	-4.47573	-4.48962	-4.61912
M1B020F	50.24	1	37	0	2	0	-4.70927	-3.26695	-4.70927	-4.70927	-4.70927	-4.09653	-4.57365	-4.41783	-4.49356	-4.14715	-3.69597	-4.70927	-4.09901	-3.55181	-4.69362	-4.12861	-4.06181	-4.5715	-4.70927	-4.70034	-4.28331	-4.70927	-4.70927	-4.16742	-4.70927	-4.70927	-4.70927	-4.27859	-3.32433
M1B021A	62.42	1	37	0	0	610	-4.70927	-4.60442	-4.70927	-4.70927	-4.70927	-4.70927	-4.63753	-4.70927	-4.70927	-4.68962	-4.70927	-4.64448	-4.70927	-4.70927	-4.70927	-4.70927	-4.70927	-4.70927	-4.70927	-4.70927	-3.17178	-4.70927	-4.70927	-4.47971	-4.70927	-4.70927	-4.70927	-4.14572	-4.69074
M1B023A	49.55	1	37	0	0	457	-4.70927	-4.70927	-4.32617	-4.70927	-3.83063	-4.70927	-4.70927	-4.70927	-4.70927	-4.12375	-3.85779	-4.70927	-4.70927	-4.70927	-4.62683	-4.08145	-4.66427	-4.6882	-4.70927	-3.74875	-4.70927	-4.49178	-4.66754	-3.63243	-4.70927	-4.15299	-4.37216	-4.30148	-4.34253
M1B023B	53.28	2	37	0	1	0	-4.70927	-4.70927	-4.47777	-4.70927	-4.70927	-4.70927	-4.70927	-4.70927	-4.70927	-4.46008	-4.49687	-4.70927	-4.70927	-4.70927	-4.69362	-4.29625	-4.70927	-4.60553	-4.58494	-4.45244	-4.70927	-4.70927	-4.70927	-4.30441	-4.70927	-4.70927	-4.70927	-3.66328	-4.45393
M1B023E	14.25	1	37	0	0	1111	-4.70927	-4.70927	-4.70927	-3.62873	-4.54488	-4.70927	-4.70927	-4.70927	-4.70927	-4.70927	-4.50931	-4.34503	-4.70927	-4.70927	-4.16082	-4.42571	-4.66427	-4.13379	-4.70927	-4.70927	-4.70927	-4.70927	-4.70927	-4.0404	-4.40608	-3.85228	-4.70927	-4.30148	-4.43663
M1B023F	11.81	2	37	0	1	29	-4.70927	-4.70927	-2.08378	-4.70927	-3.81387	-4.70927	-4.70927	-4.70927	-4.70927	-4.18163	-4.70927	-4.70927	-3.46544	-4.70927	-4.28044	-4.70927	-4.69477	-4.64283	-4.58494	-4.70927	-4.70927	-4.36684	-4.70927	-4.25533	-4.70927	-4.70927	-4.70927	-4.46703	-3.07905
M1B024A	44.56	1	13	0	1	0	-4.26278	-4.70927	-4.55369	-4.70927	-4.36381	-4.70927	-4.67253	-4.70927	-4.70927	-4.34945	-4.42075	-4.69791	-1.90727	-3.55181	-4.49198	-3.48992	-4.69477	-4.11137	-4.70927	-4.70034	-3.62934	-4.36684	-4.70927	-2.72742	-1.69897	-4.70927	-4.70927	-3.95946	-2.20957
M1B024B	38.81	2	37	0	5	58	-4.70927	-4.70927	-4.70927	-4.70927	-4.32356	-4.70927	-4.57974	-4.70927	-4.70927	-4.06694	-3.9554	-4.70927	-4.70927	-4.55282	-3.97013	-4.08145	-4.66427	-4.3981	-4.08616	-4.10965	-4.70927	-4.1217	-4.70927	-3.09774	-4.70744	-4.70927	-4.37216	-3.92494	-4.34253
M1B024D	13.78	2	37	0	0	454	-4.61953	-4.70927	-4.70927	-4.70927	-4.32356	-4.70927	-4.70927	-4.70927	-4.70927	-4.18775	-4.56945	-4.70927	-3.86891	-4.16471	-4.70927	-3.63318	-4.70927	-4.6882	-4.70927	-4.56879	-4.70927	-4.49178	-4.70927	-3.35064	-4.70927	-4.70927	-4.6641	-4.30148	-4.43663
M1B024E	9.77	1	37	0	1	300	-4.61953	-4.70927	-4.70927	-4.70927	-3.67633	-4.70927	-4.66998	-4.70927	-4.70927	-4.18775	-4.16583	-4.58221	-4.70927	-3.82772	-4.16082	-2.7649	-3.82175	-4.3981	-4.08616	-4.31069	-4.70927	-4.49178	-4.70927	-3.83219	-4.40608	-4.70927	-4.2136	-3.92494	-3.8934
M1B027A	52.65	1	13	0	0	400	-2.81727	-1.69897	-3.38124	-2.41957	-3.72236	-2.55549	-4.26018	-2.69685	-3.64881	-3.3706	-3.72758	-3.7676	-4.35411	-1.85251	-3.66207	-2.00093	-2.14903	-4.3118	-1.69897	-2.15576	-1.69897	-3.46951	-3.08168	-2.77476	-3.28414	-4.70927	-3.53748	-2.19065	-3.29173
M1B028C	14.4	2	13	0	0	400	-4.70927	-4.70927	-4.62228	-4.64292	-4.70927	-4.70927	-4.57974	-4.53109	-4.70927	-4.26094	-4.33457	-4.53948	-4.12435	-4.70927	-4.53721	-3.88327	-4.66427	-4.51294	-4.41934	-4.70927	-4.70927	-4.70927	-4.70927	-3.83219	-4.70744	-4.70927	-4.2136	-4.30148	-4.55333
M1B030A	59.58	1	13	0	1	0	-4.43261	-4.70927	-4.70927	-4.70927	-4.11506	-4.70927	-4.57974	-4.70927	-4.70927	-3.88801	-3.54709	-4.70927	-4.70927	-4.70927	-4.2267	-3.80791	-4.11652	-4.45076	-4.08616	-4.43962	-4.70927	-4.18868	-4.64299	-3.38247	-4.24813	-4.70927	-4.01443	-3.81348	-4.01094
M1B030D	26.9	1	36	0	1	392	-4.24107	-3.79599	-4.70927	-4.70927	-4.08973	-3.55495	-4.44138	-4.70927	-4.70927	-3.90243	-4.62989	-4.51337	-4.61546	-4.70927	-3.52616	-3.68604	-3.54684	-4.41301	-3.99192	-4.35096	-4.70927	-4.51219	-4.70927	-3.61747	-4.20172	-4.70927	-3.95394	-4.04307	-4.34639
M1B031A	77.75	1	37	0	1	204	-4.0245	-4.68844	-3.34465	-4.1269	-4.36381	-4.08746	-3.95388	-4.70927	-4.27481	-3.16749	-2.51881	-3.83559	-3.93609	-4.5687	-4.49198	-3.09465	-3.7632	-3.99977	-4.27152	-4.10269	-3.77917	-3.88149	-4.4996	-2.6651	-4.50891	-4.70927	-3.08404	-3.23407	-4.21023
M1B031F	17.99	2	36	0	0	847	-4.45826	-4.70927	-3.38724	-4.70927	-4.36381	-4.70927	-4.1265	-4.11659	-4.70927	-4.52586	-4.70927	-4.70927	-4.70927	-4.70927	-4.49198	-4.70927	-4.70927	-4.5715	-4.70927	-4.70927	-4.70927	-4.70927	-4.70927	-3.85425	-4.70927	-4.70927	-4.70927	-4.27859	-4.58918
M1B032B	34.4	2	37	0	0	575	-4.70927	-4.70927	-4.50359	-3.99977	-4.70927	-4.59496	-4.34148	-4.70927	-4.70927	-3.72871	-4.45754	-4.62955	-4.39246	-4.70927	-4.53721	-3.65835	-4.22365	-4.3981	-4.41934	-4.56879	-4.70927	-4.36496	-4.70927	-3.29231	-4.70744	-4.70927	-3.69611	-3.81348	-4.70791
M1B035B	28.13	2	37	0	1	282	-4.70927	-4.70927	-4.70927	-4.70927	-4.55962	-4.70927	-4.70927	-4.70927	-4.70927	-4.70927	-4.70927	-4.51059	-4.70927	-4.70927	-4.70927	-4.53201	-4.70927	-4.70927	-4.70927	-4.6272	-4.70927	-4.70927	-4.70927	-4.43847	-4.70927	-4.70927	-4.70802	-4.67055	-4.61912
M1B035C	11.01	2	37	0	0	1032	-4.70927	-4.70927	-3.78911	-4.70927	-4.70927	-4.70927	-4.70927	-4.70927	-4.70927	-4.33911	-4.35156	-4.70927	-4.70927	-4.70927	-4.70927	-4.40639	-4.70927	-4.70927	-4.70927	-4.70927	-4.70927	-4.70927	-4.70927	-3.84627	-4.70927	-4.70927	-4.30294	-4.48962	-4.61912
M1B035D	8.82	1	12	0	0	400	-4.70927	-4.70927	-4.70927	-4.40105	-4.70103	-4.70927	-4.70927	-4.70927	-4.70927	-4.61784	-4.33107	-4.70927	-4.70927	-4.70927	-4.70927	-4.70927	-4.70927	-4.70927	-4.70927	-4.67966	-4.70927	-4.65961	-4.70927	-4.12996	-4.70927	-4.70927	-4.62162	-4.48962	-4.48786
M1B036A	51.35	1	13	0	5	0	-4.36466	-3.04791	-3.0512	-1.69897	-3.63442	-2.59936	-3.42097	-4.62781	-3.74248	-2.93215	-3.79704	-4.62955	-4.25454	-4.13402	-3.09222	-3.56455	-4.11652	-4.3118	-3.13773	-3.46961	-1.69897	-3.75686	-3.96295	-3.23981	-3.92797	-4.65376	-3.82693	-3.64909	-3.55994
M1B039H	13.64	1	37	0	3	0	-4.70927	-4.70927	-4.70927	-4.70927	-4.54488	-4.70927	-4.66998	-4.70927	-4.70927	-4.26094	-4.70927	-4.40083	-4.70927	-4.51973	-4.70927	-4.42571	-4.63062	-4.6882	-4.41934	-4.70927	-4.70927	-4.67789	-4.70927	-3.83219	-4.24813	-4.70927	-4.37216	-4.30148	-4.70791
M1B040A	36.59	1	37	0	2	29	-4.5922	-4.50829	-3.00024	-3.70142	-4.59948	-4.70927	-4.70927	-4.61242	-4.03646	-4.70927	-4.38904	-2.94265	-4.70927	-4.59692	-4.60146	-3.22838	-4.29054	-4.70927	-4.70927	-3.18868	-4.70927	-4.68255	-4.24172	-2.79303	-4.45702	-4.70927	-4.3219	-2.53086	-3.78483
M1B040B	30.76	2	37	0	2	29	-4.70927	-4.70927	-4.70927	-4.70927	-4.70927	-4.70927	-4.70927	-4.70927	-4.70927	-4.70927	-4.70927	-4.70927	-4.70927	-4.70927	-4.70927	-4.56472	-4.27677	-4.5758	-4.70927	-4.60079	-4.70927	-4.68255	-4.70927	-4.11894	-4.59342	-4.70927	-4.38975	-4.57625	-4.44854
M1B040C	13.46	1	37	0	1	23	-4.48891	-4.70927	-2.8536	-4.70927	-4.70927	-4.70927	-4.68527	-4.70927	-4.70927	-4.29242	-4.70927	-4.67264	-4.70927	-4.70927	-4.70927	-3.83535	-4.53793	-4.66643	-4.0641	-4.50938	-4.70927	-4.60483	-4.70927	-3.86945	-4.54456	-4.70927	-4.09931	-4.31935	-4.67692
M1B040D	4.66	1	12	0	1	183	-4.67302	-4.70927	-4.70927	-4.70927	-4.32772	-4.70927	-4.70927	-4.70927	-4.70927	-4.05088	-4.70927	-4.70927	-4.70927	-4.70927	-4.70927	-4.36802	-4.51571	-4.70927	-4.70927	-4.61718	-4.70927	-4.64273	-4.70927	-2.14205	-4.45702	-4.70927	-4.00953	-4.12547	-4.58351
M1B041A	81.88	1	12	0	2	146	-4.28568	-3.25938	-4.70927	-3.90927	-4.14554	-4.70927	-3.98337	-4.70927	-4.70927	-3.95599	-3.38798	-4.41163	-3.16481	-4.70927	-4.44086	-4.12861	-4.70927	-4.51123	-4.27152	-3.90425	-1.92996	-4.55909	-4.70927	-3.76409	-4.09099	-4.70927	-4.70927	-3.35216	-4.21023
M1B043A	56.68	1	37	0	2	0	-4.70927	-4.33432	-4.13162	-4.70927	-4.70927	-4.70927	-4.57428	-4.70927	-4.70927	-3.67353	-4.70927	-4.67264	-4.40162	-4.70927	-4.70927	-3.5866	-4.26337	-4.70927	-4.70927	-4.4952	-4.37888	-4.68255	-4.70927	-3.23949	-4.70404	-4.70927	-3.68356	-2.56109	-3.97247
M1B043B	50.51	2	37	0	1	392	-4.70927	-3.00639	-4.50971	-4.70927	-4.5125	-4.70927	-4.70927	-4.70927	-4.70927	-4.70927	-4.70927	-4.59176	-3.51102	-4.70927	-4.70927	-4.26117	-4.69534	-4.70927	-4.70927	-4.4952	-4.70927	-4.70927	-4.70927	-4.25667	-4.54456	-4.70927	-4.20216	-4.57625	-4.13013
M1B044F	26.34	2	36	0	3	125	-4.70927	-4.70927	-4.09204	-4.70927	-4.1747	-4.70927	-4.66998	-4.70927	-4.70927	-4.30189	-3.72758	-4.70927	-4.70927	-4.70927	-4.53721	-3.80791	-4.54196	-4.6882	-4.41934	-4.62198	-4.70927	-4.70927	-4.70927	-3.83219	-3.81238	-4.70927	-4.2136	-4.07375	-4.19539
M1B046B	24.27	2	37	0	2	0	-4.70927	-4.70927	-4.70927	-4.70927	-4.6465	-4.70927	-4.70927	-4.70927	-4.70927	-4.70927	-4.70927	-4.70927	-4.70927	-4.70927	-4.70927	-4.70927	-4.70927	-4.70927	-4.70927	-4.32134	-4.70927	-4.70927	-4.70927	-4.48672	-4.54456	-4.70927	-4.5906	-4.70927	-4.70927
M1B047G	26.2	2	36	0	0	841	-4.5922	-4.70927	-4.70927	-4.70927	-4.39677	-4.70927	-4.70927	-4.70927	-4.70927	-4.70927	-4.70927	-4.70927	-4.70927	-4.70927	-4.70927	-4.36802	-4.63756	-4.70927	-4.70927	-4.65108	-4.05611	-4.70927	-4.70927	-3.81117	-4.70927	-4.70927	-4.25962	-2.52201	-4.70927
M1B048A	31.87	1	13	0	0	400	-4.70927	-4.56634	-4.70927	-3.90927	-4.70927	-4.70927	-4.63753	-4.52758	-4.70927	-3.8729	-4.35719	-4.57429	-4.4471	-4.70927	-4.61593	-3.10169	-4.65987	-4.51123	-3.30944	-4.17784	-4.70927	-4.43275	-4.70927	-3.72377	-4.70927	-4.70927	-4.70927	-4.46703	-4.40824
M1B048E	37.97	1	13	0	1	145	-4.42409	-3.74384	-4.70927	-3.76895	-3.61875	-4.70927	-4.17749	-3.68232	-4.44926	-3.6361	-4.04881	-4.51337	-4.64474	-4.35811	-4.35342	-3.34546	-3.88036	-3.81514	-4.10641	-3.51941	-2.52197	-4.21703	-3.46916	-3.35237	-3.72042	-4.5813	-3.83302	-3.95946	-4.3868
M1B048F	28.35	2	36	0	3	27	-3.34985	-2.40675	-4.70927	-3.86389	-4.36381	-3.95537	-4.51663	-4.70927	-4.70927	-4.21865	-2.91236	-4.69791	-4.56143	-4.70927	-4.24803	-2.29252	-4.07969	-4.51123	-4.10641	-4.26839	-4.55995	-3.75585	-4.60127	-3.90512	-4.50891	-4.70927	-4.07572	-3.43744	-4.21023
M1B048G	7	2	13	0	3	44	-4.70927	-4.70927	-4.70927	-4.70927	-4.32026	-4.70927	-4.70927	-4.70927	-4.70927	-4.40178	-4.70927	-4.70927	-4.70927	-4.70927	-4.69362	-4.70927	-4.70927	-4.64283	-4.70927	-4.63844	-4.70927	-4.61263	-4.70927	-4.63048	-4.70927	-4.70927	-4.70927	-4.46703	-4.70927
M1B050C	73.22	1	36	0	0	422	-4.70927	-4.70927	-3.68524	-4.70927	-2.19169	-4.70927	-4.57386	-4.70927	-4.70927	-4.0532	-4.5082	-4.70927	-4.70927	-4.70927	-4.66662	-3.40811	-4.5484	-4.70927	-4.70927	-4.6272	-4.16258	-4.70927	-4.70927	-3.55306	-4.70927	-4.70927	-4.07078	-4.35147	-4.12759
M1B051A	55.63	1	36	0	1	302	-2.71021	-4.70927	-4.23869	-4.0914	-4.32772	-4.70927	-3.95342	-4.62853	-4.24955	-3.0832	-4.13116	-4.12505	-4.15267	-4.50549	-4.19347	-2.84889	-3.72918	-3.91575	-4.62471	-4.61718	-4.07876	-3.93342	-4.70927	-2.22349	-3.83527	-4.70927	-2.8463	-3.25003	-1.69897
M1B051B	55.05	2	36	0	0	723	-4.38919	-4.70927	-4.39427	-4.70927	-4.54771	-4.70927	-4.28555	-4.70927	-4.70088	-3.7221	-4.70927	-4.34014	-4.00182	-4.62748	-4.50077	-2.9557	-4.00775	-4.24608	-3.86947	-4.26101	-4.00621	-4.6607	-4.70927	-3.33217	-4.70927	-4.69484	-3.9901	-4.01248	-4.70927
M1C001D	20.8	2	37	1	2	120	-4.70927	-4.70927	-4.70927	-4.70927	-4.22216	-4.70927	-4.70927	-4.70927	-4.70927	-4.61784	-4.0557	-4.70927	-4.70927	-4.70927	-4.66662	-4.53201	-4.70927	-4.70927	-4.70927	-4.67966	-4.70927	-4.59373	-4.70927	-3.80922	-4.70927	-4.70927	-4.47573	-4.48962	-4.61912
M1C002A	69.64	1	37	1	3	242	-4.70927	-4.70927	-4.70927	-4.70927	-4.55962	-4.70927	-4.70927	-4.70927	-4.70927	-4.70927	-4.70927	-4.51106	-4.70927	-4.70927	-4.70927	-4.53201	-4.70927	-4.70927	-4.70927	-4.6272	-4.70927	-4.70927	-4.70927	-4.43992	-4.70927	-4.70927	-4.70802	-4.67055	-4.61912
M1C002B	64.07	2	37	1	0	1111	-4.70927	-4.70927	-4.70927	-4.70927	-4.70927	-4.70927	-4.70927	-4.70927	-4.70927	-3.98552	-4.35156	-4.70927	-4.66661	-4.70927	-4.70927	-4.46534	-4.70927	-4.70927	-4.70927	-4.64423	-4.70927	-4.70927	-4.70927	-4.22847	-4.70927	-4.70927	-4.70802	-4.35147	-4.61912
M1C003B	43.07	2	37	1	5	99	-3.93599	-3.9916	-4.12714	-2.67322	-3.4914	-3.77646	-2.35934	-4.45273	-4.30356	-3.49618	-3.36791	-3.77431	-1.98382	-3.97798	-4.14011	-2.43729	-4.02644	-3.76756	-3.87338	-3.47291	-1.78958	-3.98854	-2.45343	-3.04117	-3.17946	-4.55484	-3.86589	-2.74456	-3.68447
M1C005B	56.08	2	37	1	1	241	-4.70927	-4.70927	-3.78911	-4.70927	-4.70927	-4.70927	-4.70927	-4.70927	-4.70927	-4.33911	-4.35156	-4.70927	-4.70927	-4.70927	-4.70927	-4.40639	-4.70927	-4.70927	-4.70927	-4.70927	-4.70927	-4.70927	-4.70927	-3.84586	-4.70927	-4.70927	-4.30294	-4.48962	-4.61912
M1C005C	32.77	2	37	1	1	127	-2.50122	-3.96098	-4.25485	-3.01541	-4.08113	-4.15742	-4.56327	-4.38669	-4.64599	-3.69183	-2.29428	-4.42701	-3.47403	-4.6297	-3.66439	-3.83209	-4.50828	-4.70927	-4.55608	-1.69897	-4.21744	-4.29445	-4.12351	-3.24078	-4.33058	-4.70927	-4.26257	-1.88633	-3.83757
M1C007E	16.18	1	37	1	3	123	-4.15921	-4.56606	-4.6347	-4.66042	-3.90795	-4.11321	-4.59116	-4.57045	-4.70927	-3.91676	-4.23014	-4.42701	-4.22512	-3.90561	-4.51351	-3.00508	-4.5607	-4.30826	-3.9053	-4.3678	-3.58323	-4.36748	-4.50267	-2.87588	-4.28319	-4.70927	-4.06522	-3.48697	-3.62066
M1C010B	25.44	2	37	1	4	0	-4.70927	-4.70927	-4.70927	-4.40105	-4.70103	-4.70927	-4.70927	-4.70927	-4.70927	-4.61784	-4.33107	-4.70927	-4.70927	-4.70927	-4.70927	-4.70927	-4.70927	-4.70927	-4.70927	-4.67966	-4.70927	-4.65987	-4.70927	-4.13007	-4.70927	-4.70927	-4.62162	-4.48962	-4.48786
M1C016D	28	2	37	1	0	668	-4.70927	-4.70927	-3.68524	-4.70927	-2.19169	-4.70927	-4.57386	-4.70927	-4.70927	-4.0532	-4.5082	-4.70927	-4.70927	-4.70927	-4.66662	-3.40811	-4.5484	-4.70927	-4.70927	-4.6272	-4.16258	-4.70927	-4.70927	-3.55255	-4.70927	-4.70927	-4.07078	-4.35147	-4.12759
M1C017F	18.9	2	13	1	0	400	-4.33456	-4.66729	-4.49122	-4.43156	-3.48273	-3.33601	-3.76626	-4.30386	-4.0624	-2.92758	-4.68904	-3.98616	-3.56718	-4.51161	-3.84011	-2.48841	-3.58311	-4.30071	-4.70927	-4.45141	-4.08823	-4.11351	-4.65933	-2.28654	-3.51006	-4.70927	-2.6467	-3.20818	-3.14055
M1C018A	70.02	1	37	1	1	126	-4.24166	-2.90405	-2.19908	-3.67267	-3.78027	-4.34843	-1.69897	-4.37141	-4.32014	-3.7492	-2.66876	-3.85828	-4.53863	-1.69897	-3.34204	-1.69897	-4.18128	-4.15262	-3.04398	-2.71743	-1.91351	-2.83205	-3.33584	-3.15263	-4.02189	-4.59611	-3.37955	-2.90215	-3.80914
M1C018B	65.84	2	36	1	2	37	-4.60115	-2.01291	-3.41791	-4.66042	-3.83997	-3.4048	-4.36323	-4.70927	-4.42139	-4.07151	-3.79322	-4.48658	-4.70927	-4.70927	-4.30724	-3.83209	-3.5357	-4.64785	-4.21595	-4.04408	-4.70927	-4.36748	-4.50267	-3.02154	-4.33058	-4.70927	-4.19913	-3.7586	-4.15592
M1C019B	33.22	2	37	1	1	31	-2.80462	-4.66729	-4.70927	-4.70927	-4.70927	-4.70927	-4.70927	-4.70927	-4.70927	-4.54844	-4.70927	-4.70927	-4.70927	-4.70927	-4.56734	-4.40639	-4.70927	-4.70927	-4.70927	-4.5481	-4.65011	-4.70927	-4.25387	-4.34621	-4.70927	-4.70927	-4.62162	-4.35147	-4.48786
M1C019D	15.91	2	35	1	3	64	-4.38849	-4.59938	-4.68042	-4.50194	-3.5952	-4.70927	-4.54986	-3.59296	-4.70927	-3.72932	-4.2046	-2.78076	-4.12818	-1.69897	-3.3651	-3.94763	-4.61943	-4.36484	-4.1058	-3.78572	-1.69897	-3.92481	-4.70927	-3.4468	-4.13313	-4.70927	-4.08964	-3.70936	-3.93199
M1C021B	42.35	2	37	1	0	612	-2.64713	-1.97103	-3.16741	-1.69897	-3.94623	-1.79795	-4.52691	-3.17607	-4.2244	-3.7677	-2.41549	-4.51106	-3.29055	-4.07811	-3.64944	-2.49101	-3.52649	-4.15858	-3.81458	-3.24439	-2.80379	-3.31719	-4.37658	-2.5013	-3.35439	-4.70927	-3.52994	-3.03342	-2.11697
M1C022B	42.93	2	36	1	1	57	-4.11299	-4.55056	-3.63437	-4.70738	-3.47546	-3.08968	-2.53444	-3.02929	-4.58681	-3.96487	-3.15109	-3.28269	-4.70927	-4.51161	-2.43407	-3.41613	-4.61376	-4.2806	-4.27394	-2.90843	-4.31883	-4.28178	-4.05211	-2.0361	-4.41897	-4.70927	-4.30294	-2.83996	-3.079
M1C026B	60.01	2	37	1	1	332	-4.219	-3.82803	-4.70927	-4.70927	-4.55962	-4.70927	-4.70927	-4.70927	-4.70927	-4.33911	-4.2562	-4.70927	-4.70927	-4.70927	-4.26413	-4.53201	-4.70927	-4.70927	-4.53225	-4.64423	-4.70927	-4.70927	-4.70927	-3.742	-4.70927	-4.51452	-4.54481	-4.67055	-3.93133
M1C028B	40.44	2	36	1	2	0	-4.70927	-4.62601	-4.0143	-4.70927	-4.70103	-4.70927	-4.70927	-3.69973	-4.70927	-4.69835	-4.5082	-4.70927	-4.69297	-4.70927	-4.70927	-4.69948	-4.70927	-4.67434	-4.53225	-4.57861	-4.70927	-4.70927	-4.70927	-4.34621	-4.60641	-4.70927	-4.16612	-4.48962	-4.61912
M1C028C	64.02	1	37	1	1	214	-3.51689	-4.62601	-4.70927	-4.70927	-4.45096	-4.70927	-4.70927	-3.37373	-4.70927	-4.29801	-4.61616	-4.70927	-4.50991	-4.70927	-4.0919	-3.93122	-4.70927	-4.70927	-4.5266	-4.6981	-4.42337	-4.70927	-4.70927	-4.07241	-4.66552	-4.70927	-4.35572	-4.48962	-4.61912
M1C028D	59.62	2	36	1	4	89	-4.20445	-4.66729	-4.62859	-4.57301	-4.36234	-4.70927	-4.70927	-4.70927	-4.70927	-4.54844	-4.58307	-3.88384	-4.70927	-4.70927	-4.59051	-4.6088	-4.70927	-4.70927	-4.53225	-3.04866	-4.70927	-4.70927	-4.70927	-4.07241	-4.31182	-4.70927	-4.54481	-4.1461	-3.6479
M1C029A	57.94	1	37	1	3	238	-4.48396	-3.61174	-4.4006	-3.86125	-3.79331	-4.70927	-4.59905	-4.70927	-4.03694	-3.81005	-3.92524	-3.35341	-3.16023	-3.93986	-4.56734	-3.2077	-4.15356	-4.10718	-4.70927	-3.83429	-1.69897	-2.72506	-4.2341	-1.86475	-3.48414	-4.62402	-3.82507	-2.66998	-3.60251
M1C031G	23.55	2	37	1	4	0	-4.26951	-4.22182	-4.70927	-4.37728	-4.23221	-4.70927	-4.40134	-3.40542	-4.08041	-4.14085	-4.40742	-3.95623	-4.63485	-4.64119	-4.64549	-3.36697	-4.58919	-4.14334	-4.21595	-4.29724	-4.09398	-4.29445	-4.70927	-2.60605	-3.70495	-4.70927	-4.26257	-2.76275	-4.35631
M1C032B	59.83	2	12	1	2	0	-2.72113	-2.00815	-4.34572	-1.69897	-3.25962	-3.29229	-3.98168	-2.52142	-4.61394	-2.49799	-2.43867	-4.32587	-4.60072	-4.20657	-3.85506	-3.25795	-3.98487	-3.10231	-4.1058	-2.58707	-4.407	-4.22991	-3.3801	-3.27915	-3.9754	-4.27125	-3.73286	-3.62349	-3.05196
M1C032C	34.55	2	37	1	4	0	-4.70927	-2.73373	-4.70927	-3.36019	-4.55962	-4.70927	-4.70927	-4.70927	-4.70927	-4.29801	-3.95855	-4.70927	-4.70927	-4.70927	-4.70927	-2.9175	-4.70927	-4.20717	-4.70927	-3.83893	-4.39885	-4.70927	-4.70927	-3.92689	-4.70927	-4.70927	-4.41305	-2.51773	-4.5289
M1C032D	30.88	2	36	1	2	182	-4.70927	-4.55056	-4.70927	-4.57301	-4.70103	-4.70927	-4.62555	-4.70927	-4.60825	-4.00707	-4.65139	-4.70927	-4.70927	-3.1973	-4.70927	-3.13825	-4.43794	-3.23191	-4.70927	-4.5481	-3.0661	-4.45893	-4.70927	-3.80966	-3.77122	-4.70927	-4.08874	-3.69246	-4.57255
M1C032E	20.49	2	12	1	5	0	-4.49843	-2.34563	-2.76178	-3.98081	-4.08113	-4.70927	-4.34522	-4.70927	-4.60168	-4.09811	-4.52207	-3.99419	-4.67141	-4.70927	-4.39059	-3.46714	-4.65164	-4.7074	-4.1058	-4.15777	-1.69897	-3.09884	-4.70927	-2.46525	-4.602	-4.70927	-4.04179	-3.94377	-3.85231
M1C035B	43.14	2	37	1	4	26	-4.19031	-1.79868	-1.69897	-1.69897	-3.82051	-2.71116	-3.51668	-4.25283	-1.72393	-3.78841	-3.3043	-4.49767	-2.68731	-4.18083	-3.35181	-1.69897	-4.50893	-3.74672	-3.03263	-2.60885	-2.8733	-3.2	-4.62442	-3.10104	-3.11414	-2.16112	-2.42109	-1.69897	-3.0829
M1C036B	71.83	2	37	1	0	699	-2.94533	-3.51499	-1.69897	-2.98777	-3.30015	-1.69897	-1.69897	-1.69897	-2.78115	-2.8854	-1.69897	-3.81055	-3.54454	-4.05659	-1.69897	-2.93211	-3.72826	-3.95867	-2.80605	-2.14308	-1.69897	-3.45162	-2.18436	-2.9844	-3.27238	-1.96255	-3.2534	-2.57114	-2.80798
M1C036C	11.14	1	36	1	2	0	-4.64081	-4.70927	-4.55291	-3.08	-4.19801	-4.70927	-4.68474	-4.70927	-4.70927	-4.48984	-4.70927	-4.70927	-4.70927	-4.44106	-4.61619	-4.32495	-4.70927	-4.7074	-4.21595	-4.53638	-4.70927	-4.66792	-4.70927	-4.1374	-4.70927	-4.70927	-4.50571	-4.23357	-4.44625
M1C037B	37.56	2	37	1	4	30	-4.70927	-4.66729	-4.26169	-3.70313	-4.22216	-4.70927	-4.70927	-4.70927	-4.70927	-4.13161	-4.2224	-4.70927	-4.70927	-4.70927	-4.56734	-3.81269	-4.37555	-4.70927	-4.53225	-4.6272	-4.70927	-4.53542	-4.70927	-3.48663	-4.60641	-4.70927	-4.12626	-3.82362	-4.5289
M1C042B	71.51	2	37	1	3	119	-4.11299	-4.07656	-3.11986	-4.37209	-3.26915	-4.49925	-4.42575	-4.44979	-4.19426	-3.37306	-1.97569	-4.32489	-4.17101	-4.6511	-3.66803	-3.63544	-3.82435	-4.08672	-3.81458	-3.37225	-4.70927	-3.70694	-4.42518	-2.74636	-3.67426	-4.70927	-3.6967	-2.6237	-3.47644
M1C043B	42.63	2	37	1	0	577	-4.41461	-4.70927	-4.70927	-4.70927	-3.79331	-4.70927	-4.57386	-4.70927	-4.69094	-3.45818	-4.37288	-4.70927	-4.6414	-3.9526	-4.26413	-3.31412	-4.28809	-4.63421	-4.38785	-4.26418	-4.70927	-4.43598	-4.56485	-3.14633	-4.34519	-4.70927	-3.35036	-4.06548	-4.25461
M1C043C	9.49	2	36	1	1	367	-3.38261	-4.66729	-3.98874	-4.22417	-4.62498	-4.70927	-3.41369	-3.06732	-2.68172	-4.51701	-4.53692	-4.70927	-4.70927	-2.75942	-4.61472	-3.84925	-4.55875	-4.70927	-4.70927	-4.49109	-2.07285	-4.70927	-4.70927	-3.742	-3.2556	-3.50612	-4.35572	-4.23978	-4.37778
M1C046B	47.08	2	36	1	2	336	-4.4366	-4.66729	-2.48992	-4.70927	-4.40464	-4.61657	-4.70927	-4.35426	-4.70927	-3.88998	-3.93925	-4.04655	-4.70661	-4.03978	-4.52377	-4.0853	-2.99433	-4.63421	-4.27336	-2.03883	-4.70927	-4.65987	-4.70927	-3.65343	-4.46007	-4.70927	-4.30294	-3.08126	-3.6123
M1C047A	33.66	2	13	1	1	181	-3.36873	-3.58386	-3.17789	-1.69897	-2.01485	-3.2067	-4.62555	-4.21524	-4.60825	-3.72873	-3.60002	-4.11529	-4.5941	-4.04597	-4.23915	-3.03797	-4.39045	-3.39983	-4.0294	-3.3462	-1.69897	-4.04642	-4.70927	-2.20624	-2.10206	-3.56895	-3.82507	-3.58636	-2.36926
M1C047C	4.65	2	13	1	2	0	-4.70927	-4.64633	-4.67679	-4.24624	-4.36234	-4.70927	-4.70927	-4.70927	-4.70927	-3.91675	-4.70927	-4.70927	-4.70927	-4.70927	-4.61472	-4.53201	-4.70927	-4.70927	-4.53225	-4.49109	-4.70927	-4.70927	-4.70927	-4.22804	-3.36918	-4.70927	-4.41305	-4.23978	-4.48786
M1C049E	16.14	1	37	1	6	0	-4.59264	-4.70927	-4.70927	-4.70927	-4.02277	-4.70927	-4.70927	-4.70927	-4.70927	-3.87292	-4.63349	-4.70927	-4.70927	-4.70927	-4.41098	-4.14886	-3.48049	-4.67434	-4.70927	-4.43871	-4.70927	-4.53542	-4.70927	-3.742	-4.3808	-4.70927	-4.25407	-2.95899	-3.72035
M1C050E	11.26	2	37	1	1	34	-3.51137	-4.16782	-4.34572	-3.99412	-3.83997	-3.8843	-4.53679	-4.70927	-4.70927	-2.90021	-3.5936	-3.55991	-4.00763	-4.15994	-4.70927	-2.96723	-4.11279	-3.50613	-4.55608	-3.85596	-4.45033	-4.14544	-4.51998	-2.61717	-3.4478	-4.70927	-4.06522	-3.7586	-3.51922
M1C058B	60.79	2	37	1	2	210	-4.48396	-3.61174	-4.4006	-3.86125	-3.79331	-4.70927	-4.59905	-4.70927	-4.03694	-3.81005	-3.92524	-3.35333	-3.16023	-3.93986	-4.56734	-3.2077	-4.15356	-4.1072	-4.70927	-3.83429	-1.69897	-2.72506	-4.2341	-1.86468	-3.48414	-4.62402	-3.82507	-2.66998	-3.60251
M1C061B	29.26	2	36	1	3	122	-4.70927	-4.56606	-4.70927	-3.71553	-4.13607	-4.70927	-4.68474	-4.70927	-4.4131	-4.5522	-4.19239	-4.70927	-4.44559	-4.70927	-4.51351	-4.43202	-4.63527	-4.70927	-4.70927	-3.20881	-3.4177	-4.29445	-4.70927	-4.00538	-3.78259	-4.70927	-4.50571	-4.23357	-4.44625
M1C061D	9.31	2	37	1	1	126	-4.27918	-4.20327	-4.70927	-4.08249	-4.35227	-4.70927	-4.62058	-3.85746	-4.70927	-4.33818	-3.43654	-4.67617	-4.70927	-4.70927	-4.61619	-3.61553	-4.47239	-4.70927	-4.69597	-3.05643	-1.7488	-4.24535	-4.68753	-4.06777	-4.70927	-4.70927	-4.37231	-4.37975	-3.74352
M1C062B	27.93	2	37	1	11	0	-3.2051	-4.58251	-3.71447	-2.75376	-3.80921	-4.70927	-3.1961	-2.2615	-4.04562	-3.86281	-3.58773	-4.59172	-4.24075	-3.46174	-3.36117	-1.8243	-4.48406	-4.39602	-4.35756	-3.49431	-1.69897	-3.89976	-3.94031	-1.69897	-3.9754	-4.70927	-4.297	-1.69897	-3.93199
M1C064A	33.93	2	37	1	2	275	-4.70927	-2.73373	-4.70927	-3.36019	-4.55962	-4.70927	-4.70927	-4.70927	-4.70927	-4.29801	-3.95855	-4.70927	-4.70927	-4.70927	-4.70927	-2.9175	-4.70927	-4.20729	-4.70927	-3.83893	-4.39885	-4.70927	-4.70927	-3.92657	-4.70927	-4.70927	-4.41305	-2.51773	-4.5289
M1C066B	78.53	2	35	1	5	0	-4.70927	-4.55056	-4.70927	-4.57301	-4.70103	-4.70927	-4.62555	-4.70927	-4.60825	-4.00707	-4.65139	-4.70927	-4.70927	-3.1973	-4.70927	-3.13825	-4.43794	-3.23182	-4.70927	-4.5481	-3.0661	-4.45905	-4.70927	-3.80922	-3.77122	-4.70927	-4.08874	-3.69246	-4.57255
M1C067B	34.7	2	36	1	0	402	-4.70927	-4.70927	-4.70927	-4.70927	-4.58083	-2.05549	-4.70927	-4.66627	-4.70927	-4.29615	-2.77366	-4.4559	-3.89681	-4.56557	-4.42829	-3.59425	-4.61943	-4.64785	-4.21595	-4.09826	-3.43374	-4.70927	-4.70927	-3.94893	-4.70927	-4.70927	-4.45804	-4.23357	-4.37334
M1C071A	28.13	1	13	1	5	0	-4.0062	-4.50401	-4.26819	-2.74618	-3.24998	-4.70927	-3.75914	-4.40243	-4.38132	-3.66834	-2.70862	-4.06757	-2.24251	-4.6297	-4.16236	-1.69897	-4.10233	-4.30826	-3.14607	-2.38648	-1.69897	-3.42658	-3.53142	-2.93738	-3.30484	-4.70927	-3.97681	-2.44465	-2.36379
M1C071B	29.3	2	13	1	6	32	-4.19031	-1.79868	-1.69897	-1.69897	-3.82051	-2.71116	-3.51668	-4.25294	-1.72393	-3.78841	-3.3043	-4.49812	-2.68731	-4.18083	-3.35181	-1.69897	-4.50893	-3.74657	-3.03263	-2.60885	-2.8733	-3.2	-4.62442	-3.10086	-3.11414	-2.16112	-2.42109	-1.69897	-3.0829
M1C086C	5.97	1	13	1	5	0	-4.70927	-4.66729	-4.70927	-4.24624	-4.02277	-4.70927	-3.96961	-4.70927	-4.70927	-4.00707	-3.88538	-4.70927	-4.70927	-4.3887	-4.54512	-3.06519	-4.31342	-4.63336	-4.53225	-3.78982	-4.2829	-3.88588	-4.67308	-3.10104	-4.31182	-4.70927	-4.20861	-4.23978	-3.6971
M1C089G	10.29	1	37	1	1	87	-4.53033	-4.70927	-4.56836	-4.70743	-3.94585	-4.70927	-4.56327	-3.49471	-4.70927	-2.85461	-3.92457	-4.59172	-4.70927	-4.70927	-4.35554	-4.0437	-3.8323	-4.64785	-4.35756	-3.42063	-4.70927	-4.49843	-4.47784	-3.31204	-4.38388	-4.70927	-3.97681	-4.11853	-4.15592
M1C090C	17.2	1	37	1	4	0	-4.44033	-3.38625	-4.57624	-2.47926	-3.98692	-4.70927	-4.43197	-2.20764	-4.35154	-4.07151	-3.89967	-4.4559	-4.53863	-4.70267	-4.32282	-3.01117	-4.50828	-4.50487	-4.1058	-4.31992	-3.04487	-4.17216	-4.5964	-3.29534	-3.51546	-3.79436	-4.19913	-2.07621	-4.02381
M1C093B	40.74	2	13	1	2	0	-4.15921	-3.50765	-2.98166	-4.19951	-4.19801	-4.70927	-4.46458	-4.10264	-4.62652	-4.09811	-4.40742	-4.63222	-4.34706	-4.42552	-4.42829	-3.88639	-4.53378	-3.05816	-4.21595	-4.39312	-2.36397	-4.40788	-4.70927	-3.72789	-3.31948	-3.25894	-4.11515	-3.51765	-4.39082
M1C107A	28.09	2	12	1	8	22	-3.36873	-3.58386	-3.17789	-1.69897	-2.01485	-3.2067	-4.62555	-4.2154	-4.60825	-3.72873	-3.60002	-4.11529	-4.5941	-4.04597	-4.23915	-3.03797	-4.39045	-3.39969	-4.0294	-3.3462	-1.69897	-4.04643	-4.70927	-2.20666	-2.10206	-3.56895	-3.82507	-3.58636	-2.36926
M1C107D	51.95	2	13	1	3	0	-4.70927	-4.64633	-4.67679	-4.24624	-4.36234	-4.70927	-4.70927	-4.70927	-4.70927	-3.91675	-4.70927	-4.70927	-4.70927	-4.70927	-4.61472	-4.53201	-4.70927	-4.70927	-4.53225	-4.49109	-4.70927	-4.70927	-4.70927	-4.22847	-3.36918	-4.70927	-4.41305	-4.23978	-4.48786
M1C107E	26.04	2	12	1	4	0	-4.70927	-4.66729	-4.70927	-4.24624	-4.02277	-4.70927	-3.96961	-4.70927	-4.70927	-4.00707	-3.88538	-4.70927	-4.70927	-4.3887	-4.54512	-3.06519	-4.31342	-4.63421	-4.53225	-3.78982	-4.2829	-3.88588	-4.67308	-3.10086	-4.31182	-4.70927	-4.20861	-4.23978	-3.6971
M1D001B	56.89	2	37	1	2	21	-3.51137	-4.34708	-4.56058	-2.39619	-3.41905	-2.91763	-4.24927	-3.01704	-4.01679	-3.36907	-3.13473	-4.39971	-4.27364	-3.92133	-4.12936	-1.69897	-4.02644	-4.28243	-3.19573	-1.86579	-1.69897	-3.95117	-4.37035	-1.69897	-3.57292	-4.61065	-3.84939	-1.69897	-3.44026
M1D002C	13.53	1	37	1	1	279	-4.70927	-4.70927	-4.70927	-3.51619	-4.35227	-4.70927	-4.40134	-4.70927	-4.70927	-4.29615	-4.70927	-4.67617	-4.70927	-4.70927	-4.53729	-3.94763	-4.70927	-4.62072	-4.21595	-3.92403	-4.70927	-4.54966	-4.70927	-4.06777	-4.70927	-4.70927	-4.3335	-4.37975	-3.81612
M1D003B	23.72	2	37	1	6	0	-4.05184	-3.93883	-3.51219	-3.23487	-2.97205	-3.80753	-4.70927	-1.71823	-2.82698	-3.94505	-2.90212	-4.70927	-3.48896	-4.70927	-4.56734	-3.68798	-4.61376	-4.39013	-3.62933	-3.20646	-2.55229	-4.31615	-4.26612	-3.13464	-3.85041	-4.70927	-3.70641	-2.9896	-3.56038
M1D006A	42.47	1	37	1	0	486	-4.64081	-4.70927	-4.53788	-3.63982	-3.80921	-3.72539	-3.84425	-3.08025	-4.69461	-3.66834	-3.21611	-4.63222	-3.66734	-4.70927	-3.41083	-3.24281	-4.12351	-4.50487	-3.81516	-4.44684	-1.84425	-4.42921	-4.70927	-2.94148	-3.44451	-4.61065	-3.84939	-2.30381	-4.23422
M1D006B	37.65	2	37	1	4	89	-3.20991	-2.8989	-1.99511	-4.01215	-3.91183	-2.44327	-3.8768	-4.23842	-3.01329	-3.17926	-2.75404	-3.59241	-3.72624	-4.46743	-4.0081	-3.264	-3.88525	-4.59685	-4.10026	-3.46327	-2.48032	-4.16367	-3.99823	-2.71071	-4.08035	-4.61199	-4.35572	-3.22437	-3.91473
M1D006C	20.12	2	13	1	3	245	-4.20482	-3.78722	-4.70927	-4.70927	-4.70103	-4.70927	-4.70927	-4.70927	-4.70927	-4.70927	-3.67846	-4.70927	-4.70927	-4.70927	-4.70927	-4.30559	-4.70927	-4.06068	-4.70927	-4.32407	-4.70927	-4.70927	-4.70927	-4.43992	-4.70927	-4.70927	-4.70927	-4.48962	-4.61912
M1D006D	18.23	2	37	1	3	0	-3.21068	-4.70927	-4.70927	-4.13323	-3.89005	-4.70927	-4.40134	-4.60443	-4.08444	-3.66834	-4.70927	-4.59172	-4.67141	-4.70927	-4.70927	-3.03633	-3.21788	-4.17179	-2.35145	-4.47541	-1.83383	-4.29445	-4.70927	-3.00263	-4.28319	-4.70927	-3.87432	-3.18908	-4.20703
M1D007C	11.73	2	12	1	3	0	-4.50928	-2.19812	-1.86121	-2.80986	-4.55962	-2.16541	-4.50497	-4.2778	-3.74359	-4.10408	-4.35156	-4.55183	-4.4907	-4.1196	-3.96388	-3.0692	-4.36107	-4.59685	-4.09944	-3.51629	-1.69897	-4.12559	-3.97677	-3.57623	-3.63849	-4.70927	-3.98792	-3.73286	-3.83792
M1D007D	8.18	2	12	1	1	0	-3.54309	-3.70509	-4.70927	-4.70927	-3.54486	-2.85476	-3.00521	-4.70927	-4.70927	-3.79552	-4.5082	-4.70927	-3.74434	-4.06178	-4.48347	-3.88861	-4.37555	-4.56192	-4.38785	-4.40208	-4.51613	-3.95111	-4.37658	-3.71101	-2.91947	-4.70927	-3.87471	-2.34371	-4.04155
M1D008B	28.05	2	37	1	3	97	-4.70927	-2.87278	-4.64356	-3.17283	-4.45301	-4.70927	-4.70927	-4.70927	-4.70927	-4.48984	-4.70927	-4.63222	-4.70927	-4.70927	-3.84337	-3.99327	-4.70927	-4.70927	-4.55608	-4.67706	-4.1396	-4.40788	-4.70927	-3.89743	-4.70927	-4.70927	-4.5572	-4.70927	-3.15716
M1D008C	8.32	2	37	1	2	284	-4.64081	-4.70927	-4.70927	-4.70927	-4.70927	-4.70927	-4.70927	-4.70927	-4.70927	-3.60397	-4.70927	-4.70927	-4.70927	-4.70927	-4.70927	-4.43202	-4.70927	-4.70927	-4.70927	-4.40615	-4.70927	-4.70927	-4.70927	-4.41187	-4.70927	-4.70927	-4.64299	-4.70927	-4.59697
M1D009A	56.77	1	37	1	1	369	-3.55099	-1.69897	-1.69897	-2.85296	-2.90059	-3.11741	-3.39152	-3.96135	-2.66711	-3.30496	-1.69897	-4.42701	-3.61374	-4.19687	-2.73035	-2.88489	-4.23347	-4.33567	-2.70334	-3.82477	-1.69897	-3.72303	-4.20531	-2.88318	-3.75515	-4.58198	-3.73286	-2.85088	-3.82318
M1D009B	67.73	2	37	1	0	1111	-3.58159	-2.51824	-3.74314	-2.56989	-2.83354	-2.75431	-2.51268	-2.22489	-2.68986	-3.15494	-2.82389	-3.15837	-3.80777	-2.67125	-1.69897	-1.69897	-4.06277	-3.04579	-2.86756	-3.36252	-1.69897	-3.29746	-3.37141	-2.91736	-2.43176	-4.24251	-3.2968	-2.19591	-2.75753
M1D010A	67.79	1	37	1	3	157	-3.47	-3.52496	-1.72034	-1.69897	-3.24524	-1.78517	-4.04214	-3.36646	-2.27994	-2.70357	-2.85506	-3.91165	-3.9201	-2.28828	-3.0449	-1.69897	-3.7217	-2.36572	-3.47426	-1.94421	-1.69897	-3.00135	-2.00201	-2.48482	-3.50033	-4.08413	-3.75972	-1.99744	-2.06598
M1D010D	17.13	1	37	1	0	763	-4.42684	-4.70927	-4.70927	-4.08249	-4.70927	-4.70927	-4.68474	-4.29459	-4.70927	-4.25732	-4.70927	-4.59172	-4.70927	-4.70927	-4.70927	-3.09095	-4.70927	-4.70927	-4.55608	-4.47541	-3.83049	-4.70927	-4.70927	-3.72789	-4.00979	-4.70927	-4.50571	-4.23357	-4.5282
M1D010E	15.35	1	13	1	6	0	-4.34171	-4.11838	-4.54535	-4.25254	-4.4	-4.70927	-4.68474	-3.7974	-4.61394	-4.14085	-4.70927	-4.70927	-2.5573	-4.70927	-4.53729	-3.27358	-4.70927	-4.70927	-4.70927	-4.6392	-3.51114	-4.49843	-4.70927	-3.85012	-4.70927	-4.70927	-4.3335	-3.22158	-4.50675
M1D013A	42.08	1	37	1	2	278	-4.05177	-4.56606	-4.3153	-1.69897	-4.08113	-4.70927	-4.44261	-1.72384	-3.19594	-3.88015	-3.24759	-4.4559	-1.69897	-3.61349	-4.42829	-1.69897	-2.8942	-4.38016	-3.33434	-4.02946	-2.47159	-4.05017	-4.16876	-3.34715	-4.28319	-4.70927	-3.91858	-1.69897	-3.90696
M1D013B	26.23	2	36	1	6	134	-4.60115	-2.73161	-4.59234	-4.61673	-4.08113	-3.31422	-4.68474	-3.75046	-4.70927	-4.40846	-4.70927	-4.67617	-4.45787	-4.70927	-4.70927	-3.61553	-4.29241	-4.64785	-4.21595	-3.94865	-4.0329	-4.70927	-4.70927	-3.85012	-2.97155	-4.70927	-4.45804	-4.23357	-4.57326
M1D016A	65.07	1	13	1	1	60	-4.50889	-4.70927	-4.70927	-4.46381	-3.27899	-4.70927	-4.14357	-4.22903	-4.42538	-3.13831	-4.61616	-4.70927	-4.66661	-4.48177	-4.56734	-2.9675	-3.90177	-4.63421	-4.10026	-4.24544	-4.54045	-3.69628	-4.70927	-2.62453	-4.10153	-4.70927	-3.08006	-4.1461	-3.435
M1D019A	58.11	1	36	1	3	0	-4.70927	-3.60817	-4.70927	-4.70927	-3.56161	-4.70927	-4.70927	-4.70927	-4.70927	-4.40784	-4.68904	-4.70927	-2.61225	-4.70927	-4.69454	-4.69948	-4.70927	-4.70927	-4.70927	-4.5481	-4.70927	-4.59373	-4.70927	-3.97138	-4.70927	-4.70927	-4.54481	-4.48962	-3.88284
M1D019B	43.26	2	37	1	5	29	-4.50928	-2.19812	-1.86121	-2.80986	-4.55962	-2.16541	-4.50497	-4.27773	-3.74359	-4.10408	-4.35156	-4.55127	-4.4907	-4.1196	-3.96388	-3.0692	-4.36107	-4.59609	-4.09944	-3.51629	-1.69897	-4.12558	-3.97677	-3.57674	-3.63849	-4.70927	-3.98792	-3.73286	-3.83792
M1D019E	8.74	2	37	1	1	391	-4.70927	-2.59653	-4.70927	-2.17969	-3.6968	-4.70927	-4.46378	-4.70927	-4.70927	-4.433	-4.52237	-4.36319	-4.66661	-4.70927	-4.29038	-3.83064	-4.70927	-4.70927	-1.95894	-4.04326	-1.69897	-3.98714	-4.70927	-2.72532	-4.5531	-4.70927	-4.41305	-1.93511	-4.34477
M1D020A	40.92	1	37	1	2	27	-3.54309	-3.70509	-4.70927	-4.70927	-3.54486	-2.85476	-3.00521	-4.70927	-4.70927	-3.79552	-4.5082	-4.70927	-3.74434	-4.06178	-4.48347	-3.88861	-4.37555	-4.56123	-4.38785	-4.40208	-4.51613	-3.95111	-4.37658	-3.71151	-2.91947	-4.70927	-3.87471	-2.34371	-4.04155
M1D022C	69.99	1	36	1	2	211	-4.70927	-2.59653	-4.70927	-2.17969	-3.6968	-4.70927	-4.46378	-4.70927	-4.70927	-4.433	-4.52237	-4.36295	-4.66661	-4.70927	-4.29038	-3.83064	-4.70927	-4.70927	-1.95894	-4.04326	-1.69897	-3.98713	-4.70927	-2.7251	-4.5531	-4.70927	-4.41305	-1.93511	-4.34477
M1D023B	21.95	2	13	1	2	120	-4.70927	-1.69897	-4.70927	-3.9189	-4.45096	-4.70927	-4.70927	-4.47889	-2.25666	-4.38387	-4.39508	-4.12771	-1.69897	-3.68914	-4.41098	-2.66154	-4.70927	-3.27777	-4.53225	-4.0367	-4.70927	-4.39271	-3.71584	-4.01994	-4.60641	-4.70927	-4.25407	-2.89388	-4.48786
M1D024B	45.89	2	37	1	4	0	-3.96921	-2.14808	-2.74817	-3.35623	-4.25368	-3.46587	-4.09574	-3.97797	-1.69897	-3.53557	-4.09264	-2.82301	-4.61726	-3.07233	-3.39562	-3.22946	-2.84105	-4.56123	-4.38785	-3.08452	-4.4705	-4.24955	-3.98978	-2.83843	-3.87753	-4.70927	-4.01977	-3.25832	-3.18097
M1D025A	64.33	1	37	1	2	209	-3.25948	-2.32004	-1.69897	-3.66471	-3.82051	-2.62274	-2.3619	-2.3769	-1.93244	-3.65906	-2.10161	-3.83635	-3.16096	-3.99851	-3.72438	-2.86129	-3.85382	-4.09344	-3.0972	-3.36613	-1.69897	-3.24538	-4.56861	-1.69897	-3.18165	-4.28015	-3.20546	-1.69897	-3.6123
M1D025C	23.48	1	37	1	3	14	-2.46889	-2.37299	-3.86061	-3.51032	-3.98308	-2.88782	-4.06925	-4.39697	-4.09719	-3.81005	-3.43262	-3.37817	-1.69897	-4.22323	-3.74181	-1.9468	-3.82435	-3.11927	-3.40069	-3.24439	-1.69897	-3.09686	-2.57066	-3.34008	-2.53961	-4.70927	-2.67704	-3.01105	-3.6123
M1D025E	12.22	2	37	1	6	0	-4.658	-4.23541	-3.8567	-4.04992	-4.06578	-4.51877	-4.70927	-4.31465	-4.70927	-4.22469	-4.14637	-4.70927	-3.96545	-4.57688	-4.52377	-4.30559	-4.68822	-3.90041	-4.53225	-4.14368	-2.83054	-4.39271	-3.62536	-3.37361	-4.41897	-4.70927	-4.35572	-2.65872	-3.58341
M1D026A	71.46	1	37	1	4	64	-2.58035	-1.69897	-4.22498	-1.69897	-3.72705	-2.16459	-4.22802	-4.70927	-4.70927	-2.62066	-2.80977	-3.27023	-3.49374	-3.41387	-4.03342	-2.22289	-3.10728	-4.39602	-3.93942	-3.62381	-1.69897	-2.73255	-3.23358	-3.36563	-3.79699	-1.94543	-4.14182	-1.69897	-3.93199
M1D026B	59.14	2	37	1	2	59	-4.70927	-4.66729	-4.46721	-4.70927	-4.28732	-4.70927	-4.70927	-4.70927	-4.70927	-3.87292	-4.52237	-4.70927	-4.1816	-4.70927	-4.56734	-3.93122	-4.5484	-4.41514	-4.5266	-4.49109	-4.70927	-4.21931	-4.3976	-3.60088	-4.50458	-4.70927	-3.97259	-2.40966	-4.08311
M1D026E	7.38	1	37	1	0	848	-4.1907	-3.70086	-4.70927	-3.16639	-3.87958	-4.70927	-4.04418	-4.57494	-4.70927	-3.96487	-3.34652	-4.55183	-1.99139	-4.19737	-4.29038	-1.84109	-4.00796	-2.78053	-4.45159	-3.8627	-2.29082	-3.6756	-4.32757	-3.03851	-3.54449	-4.70927	-4.20861	-4.10438	-3.86749
M1D027A	56.21	1	37	1	1	126	-2.57278	-1.69897	-1.82139	-1.69897	-2.35295	-1.99406	-3.61898	-4.1948	-1.86859	-3.09746	-2.17785	-4.09487	-2.87645	-2.14023	-2.40766	-1.69897	-2.92732	-3.71681	-1.69897	-3.20881	-1.69897	-2.18753	-2.78765	-2.61942	-2.64696	-2.80504	-3.73286	-1.69897	-2.50021
M1D027B	55.41	2	36	1	1	35	-4.14433	-2.65491	-2.08022	-4.09885	-4.03176	-3.19555	-3.12871	-4.38669	-4.2782	-3.41127	-4.38784	-3.68041	-4.36731	-3.44929	-4.29214	-3.21391	-3.94688	-4.258	-3.5635	-3.27539	-1.69897	-3.93345	-4.20308	-2.88687	-4.13313	-4.70927	-3.51151	-2.91915	-3.63082
M1D029A	34.32	1	37	1	5	0	-4.70927	-4.55056	-4.03293	-4.34455	-4.55962	-4.70927	-3.37928	-3.119	-4.70927	-4.0532	-3.92066	-4.67807	-4.70927	-4.70927	-4.37814	-3.2077	-4.66224	-4.59685	-4.27336	-4.26418	-4.70927	-4.53542	-4.65933	-3.65343	-4.32824	-4.70927	-3.97259	-3.58636	-4.41252
M1D029B	32.23	2	36	1	2	45	-4.41457	-2.5703	-4.21826	-2.64199	-4.45096	-3.82591	-4.70927	-4.70927	-4.70927	-4.07799	-4.41824	-4.70927	-4.70927	-4.08143	-4.66662	-4.40639	-4.52829	-4.70927	-4.5266	-3.89259	-4.70927	-4.70927	-4.70927	-4.01978	-2.85602	-4.70927	-4.41305	-3.99477	-4.22713
M1D029C	10.72	2	37	1	1	212	-4.70927	-4.66729	-4.70927	-4.53428	-4.32341	-4.70927	-4.70927	-4.70927	-4.70927	-4.48743	-3.80299	-4.70927	-4.70927	-4.70927	-4.66662	-4.69948	-4.70927	-4.70927	-4.70927	-4.34538	-4.70927	-4.70927	-4.70927	-4.12996	-4.10153	-4.70927	-4.62162	-4.67055	-3.88284
M1D034A	41.46	1	37	1	4	0	-3.80742	-4.63443	-4.70927	-3.07826	-3.94585	-4.70927	-4.32785	-4.64068	-4.70927	-2.78939	-4.42797	-4.32587	-2.42762	-4.54583	-4.29214	-3.24281	-4.06277	-3.48392	-2.03495	-4.25415	-1.69897	-4.11998	-4.70927	-3.17818	-3.72933	-4.70927	-4.23001	-3.06612	-4.07547
M1D034B	35.1	2	37	1	7	0	-3.11826	-4.70927	-4.70927	-2.48386	-4.58083	-4.70927	-4.62058	-4.70927	-4.02739	-3.48818	-4.31754	-4.70927	-4.60072	-4.70927	-4.56224	-3.25795	-4.37854	-4.70927	-4.35756	-4.29724	-2.79034	-4.45137	-4.1667	-3.20506	-3.64936	-4.59611	-4.37231	-1.69897	-4.32355
M1D034C	11.71	1	36	1	0	939	-4.70927	-4.70927	-4.55291	-4.70927	-4.03176	-4.70927	-4.70927	-4.70927	-4.70927	-4.38395	-4.70927	-4.70927	-4.70927	-4.70927	-4.70927	-3.78331	-3.96928	-4.70927	-4.55608	-4.53638	-4.70927	-4.70927	-4.70927	-4.06777	-4.70927	-4.70927	-4.37231	-4.02393	-4.32355
M1D035B	43.59	2	37	1	5	55	-4.27918	-3.69894	-4.27728	-2.17622	-3.80921	-3.07023	-4.46458	-4.47062	-4.70927	-3.86281	-3.65721	-4.55419	-3.88192	-4.65293	-3.67224	-1.69897	-4.34215	-4.46563	-2.27598	-3.86675	-1.69897	-3.3283	-4.421	-1.69897	-3.98656	-4.70927	-3.81782	-2.71571	-3.94927
M1D035D	10.41	1	13	1	1	120	-4.70927	-4.70927	-4.70927	-4.70927	-4.70927	-4.70927	-4.70927	-4.70927	-4.70927	-4.70927	-4.70927	-4.70927	-4.70927	-4.70927	-4.70927	-3.93122	-4.70927	-4.70927	-4.70927	-3.8875	-4.70927	-4.70927	-4.70927	-4.68477	-4.70927	-4.70927	-4.70802	-4.48962	-4.32886
M1D036B	21.86	1	13	1	5	57	-4.12507	-2.21722	-2.85143	-2.85327	-3.16358	-4.70927	-4.35755	-1.69897	-3.86041	-3.34389	-2.67839	-4.49767	-3.71525	-4.61273	-1.69897	-1.75844	-4.08344	-4.54462	-4.09944	-3.86758	-4.11559	-3.69104	-4.70927	-3.10104	-3.831	-4.70927	-3.98792	-2.33446	-3.66385
M1D036C	19.38	2	37	1	4	0	-4.70927	-1.69897	-4.70927	-3.9189	-4.45096	-4.70927	-4.70927	-4.47834	-2.25666	-4.38387	-4.39508	-4.12771	-1.69897	-3.68914	-4.41098	-2.66154	-4.70927	-3.27766	-4.53225	-4.0367	-4.70927	-4.3928	-3.71584	-4.01978	-4.60641	-4.70927	-4.25407	-2.89388	-4.48786
M1D038A	52.59	1	12	1	0	400	-3.67519	-3.23428	-4.43647	-3.31783	-3.19582	-2.92709	-3.28691	-3.79976	-2.72867	-3.21061	-2.26849	-3.59813	-3.70532	-3.04136	-3.62712	-2.15088	-3.74168	-2.95244	-3.50219	-1.92222	-1.69897	-3.83842	-3.77082	-2.91736	-3.25267	-4.33448	-3.77367	-2.97924	-2.57758
M1D038B	39.09	2	37	1	2	61	-4.70927	-4.70927	-4.70927	-4.70927	-4.22216	-4.70927	-4.70927	-4.70927	-4.70927	-4.61784	-4.0557	-4.70927	-4.70927	-4.70927	-4.66662	-4.53201	-4.70927	-4.70927	-4.70927	-4.67966	-4.70927	-4.59373	-4.70927	-3.80922	-4.70927	-4.70927	-4.47573	-4.48962	-4.61912
M1D038D	14.13	2	37	1	2	0	-4.70927	-4.70927	-4.70927	-4.70927	-4.55962	-4.70927	-4.70927	-4.70927	-4.70927	-4.70927	-4.70927	-4.51106	-4.70927	-4.70927	-4.70927	-4.53201	-4.70927	-4.70927	-4.70927	-4.6272	-4.70927	-4.70927	-4.70927	-4.43992	-4.70927	-4.70927	-4.70802	-4.67055	-4.61912
M1D038E	10.14	1	37	1	3	0	-4.53033	-4.56606	-3.54754	-4.16061	-4.13607	-4.51742	-3.51015	-4.70927	-4.70927	-4.15594	-3.92457	-4.01147	-4.67141	-3.23841	-3.97623	-3.45147	-4.65164	-4.7074	-4.21595	-3.21194	-3.02937	-4.52348	-4.70025	-2.72029	-3.59082	-4.70927	-4.19913	-3.94377	-3.68447
M1D040A	35.75	1	13	1	3	0	-3.80822	-1.93176	-4.17797	-2.74073	-2.22635	-2.30943	-4.40778	-1.88186	-3.64786	-3.57943	-3.47615	-3.78667	-4.35715	-3.74003	-3.70347	-3.74654	-1.99121	-4.28039	-3.66083	-3.5324	-1.69897	-3.56663	-4.70927	-3.39111	-2.85879	-4.70927	-3.5911	-1.69897	-2.09676
M1D040B	32	2	13	1	4	0	-3.7628	-3.09721	-4.70927	-3.05734	-3.84921	-3.71115	-3.66382	-4.70927	-4.70927	-3.56141	-4.55187	-4.70927	-4.1116	-4.67134	-4.44599	-2.6544	-4.02939	-4.63336	-3.8609	-3.78556	-2.87305	-4.70927	-4.45437	-3.68205	-4.31182	-4.67505	-4.12626	-3.49745	-4.2688
M1D040C	10.98	2	13	1	2	275	-4.4598	-4.70927	-4.70927	-4.70927	-4.55962	-4.70927	-4.70927	-4.70927	-4.70927	-4.361	-4.70927	-4.70927	-4.70927	-4.70927	-4.70927	-4.22131	-4.70927	-4.70927	-4.70927	-4.51897	-4.70927	-4.70927	-4.70927	-3.97163	-4.70927	-4.70927	-4.47573	-4.48962	-4.669
M1D040D	7.42	2	13	1	1	85	-4.70927	-4.70927	-4.5292	-4.70927	-4.70927	-4.70927	-4.70927	-4.70927	-4.70927	-4.61784	-4.70927	-4.70927	-4.70927	-4.70927	-4.70927	-4.30559	-4.70927	-4.70927	-4.70927	-2.48975	-4.70927	-4.70927	-4.68721	-3.92689	-3.83739	-4.70927	-4.62162	-4.48962	-4.48786
M1D041A	51.56	1	35	1	2	59	-3.63686	-3.36807	-4.70927	-4.70927	-4.02277	-2.5663	-4.62555	-4.2337	-4.70927	-3.91675	-3.62484	-4.70927	-4.67964	-4.40103	-4.61472	-2.50287	-3.39517	-4.51287	-1.73233	-2.89584	-3.60718	-4.41383	-4.20766	-3.30832	-4.28043	-4.70927	-4.20861	-1.69897	-3.7828
M1D041B	38.43	2	35	1	1	395	-4.70927	-4.70927	-3.78911	-4.70927	-4.70927	-4.70927	-4.70927	-4.70927	-4.70927	-4.33911	-4.35156	-4.70927	-4.70927	-4.70927	-4.70927	-4.40639	-4.70927	-4.70927	-4.70927	-4.70927	-4.70927	-4.70927	-4.70927	-3.84586	-4.70927	-4.70927	-4.30294	-4.48962	-4.61912
M1D041D	13.75	2	36	1	1	240	-4.70927	-4.51591	-4.70927	-4.70738	-4.70927	-4.70927	-4.68294	-4.70927	-4.70927	-4.29801	-4.70927	-4.70927	-4.70927	-4.70927	-4.66662	-4.18382	-4.70927	-4.70927	-4.38785	-4.46436	-4.70927	-4.70927	-4.70927	-3.92689	-4.70927	-4.70927	-4.20861	-4.48962	-4.34477
M1D041E	12.17	2	36	1	2	150	-3.96921	-2.14808	-2.74817	-3.35623	-4.25368	-3.46587	-4.09574	-3.97823	-1.69897	-3.53557	-4.09264	-2.82309	-4.61726	-3.07233	-3.39562	-3.22946	-2.84105	-4.56192	-4.38785	-3.08452	-4.4705	-4.24959	-3.98978	-2.83853	-3.87753	-4.70927	-4.01977	-3.25832	-3.18097
M1D041F	8.38	1	36	1	1	241	-3.25948	-2.32004	-1.69897	-3.66471	-3.82051	-2.62274	-2.3619	-2.37702	-1.93244	-3.65906	-2.10161	-3.83623	-3.16096	-3.99851	-3.72438	-2.86129	-3.85382	-4.09345	-3.0972	-3.36613	-1.69897	-3.24538	-4.56861	-1.69897	-3.18165	-4.28015	-3.20546	-1.69897	-3.6123
M1D042A	45.52	1	36	1	3	100	-3.71036	-2.39495	-4.53051	-3.16217	-3.83997	-4.70927	-2.59987	-2.23976	-3.64539	-3.64593	-4.02537	-4.70927	-2.75654	-4.54583	-2.13858	-2.13397	-4.53378	-3.75243	-3.81516	-3.81474	-1.69897	-4.17216	-4.70025	-3.34715	-3.92349	-4.16548	-4.11515	-1.69897	-3.44026
M1D042D	17.74	1	37	1	9	0	-4.70927	-4.70927	-4.70927	-4.40105	-4.70103	-4.70927	-4.70927	-4.70927	-4.70927	-4.61784	-4.33107	-4.70927	-4.70927	-4.70927	-4.70927	-4.70927	-4.70927	-4.70927	-4.70927	-4.67966	-4.70927	-4.65987	-4.70927	-4.13007	-4.70927	-4.70927	-4.62162	-4.48962	-4.48786
M1D042F	12.35	1	36	1	7	0	-3.81141	-2.70591	-3.45862	-2.81435	-3.37698	-3.58547	-4.30487	-3.54272	-2.18785	-3.41051	-4.265	-3.7445	-4.17101	-3.59964	-3.87992	-3.1476	-4.07534	-4.38977	-4.6222	-3.62703	-2.49142	-4.24955	-4.13417	-2.58514	-2.89023	-4.69551	-3.70641	-2.95899	-3.75703
M1D042G	9.53	1	36	1	2	156	-4.49843	-4.70927	-2.58343	-4.00781	-3.94585	-4.70927	-4.59116	-4.70927	-3.9963	-4.0222	-4.07714	-4.59172	-3.72818	-4.15994	-4.29214	-3.59425	-4.20015	-4.50487	-4.35756	-4.1489	-4.70927	-4.47442	-4.6176	-3.40466	-4.51607	-4.70927	-4.297	-3.7586	-3.89884
M1D042H	8.07	1	37	1	0	552	-4.01717	-4.70927	-4.70927	-4.70927	-4.26901	-4.70927	-4.62058	-4.70927	-4.70927	-2.94178	-4.47236	-4.70927	-4.70927	-4.70927	-4.67659	-2.97004	-4.20663	-4.5951	-4.35756	-4.18515	-4.70927	-4.49843	-4.70927	-4.00538	-4.44483	-4.70927	-4.3526	-4.02393	-4.40878
M1D043A	66.39	1	13	1	1	329	-4.70927	-4.70927	-3.68524	-4.70927	-2.19169	-4.70927	-4.57406	-4.70927	-4.70927	-4.0532	-4.5082	-4.70927	-4.70927	-4.70927	-4.66662	-3.40811	-4.5484	-4.70927	-4.70927	-4.6272	-4.16258	-4.70927	-4.70927	-3.55255	-4.70927	-4.70927	-4.07078	-4.35147	-4.12759
M1D043C	60.18	1	36	1	2	240	-4.02574	-2.01518	-2.57568	-2.42966	-4.02277	-2.09281	-3.20759	-2.09957	-3.58368	-3.79552	-2.70182	-4.70927	-3.07517	-4.3887	-3.62117	-2.36788	-3.65738	-4.41473	-3.77188	-3.6143	-2.04274	-3.55853	-3.74932	-3.23557	-3.70289	-4.24388	-3.71628	-3.73286	-3.69143
M1D045B	72.08	2	36	1	3	27	-2.1407	-2.37839	-4.36997	-3.01471	-2.57858	-2.9451	-3.42473	-1.69897	-2.58111	-2.91159	-2.57289	-3.37683	-1.85984	-2.92753	-2.73063	-2.60372	-3.42502	-3.03295	-3.15163	-2.35731	-1.72766	-3.55853	-3.01426	-2.60438	-1.9106	-3.61295	-3.05103	-1.85322	-2.60659
M1D047B	59.61	2	37	1	9	31	-4.33473	-4.66729	-4.49122	-4.43156	-3.48273	-3.33601	-3.76622	-4.30384	-4.0624	-2.92758	-4.68904	-3.98616	-3.56718	-4.51165	-3.84011	-2.48841	-3.58311	-4.30071	-4.70927	-4.45141	-4.08823	-4.11351	-4.65933	-2.28654	-3.51006	-4.70927	-2.6467	-3.20818	-3.14055
M1D047E	20.34	2	36	1	5	0	-2.46889	-2.37299	-3.86061	-3.51032	-3.98308	-2.88782	-4.06925	-4.39674	-4.09719	-3.81005	-3.43262	-3.37808	-1.69897	-4.22323	-3.74181	-1.9468	-3.82435	-3.11922	-3.40069	-3.24439	-1.69897	-3.09687	-2.57066	-3.33968	-2.53961	-4.70927	-2.67704	-3.01105	-3.6123
M1D048A	67.02	1	36	1	1	63	-3.47999	-2.26743	-1.69897	-2.72132	-2.70697	-4.70927	-3.84425	-3.43046	-3.98315	-2.68953	-2.64718	-3.93093	-3.70285	-3.94878	-4.42829	-3.07321	-2.69382	-4.15262	-3.36562	-3.67513	-1.69897	-3.67416	-4.06548	-2.70696	-3.57292	-3.7997	-3.37955	-2.54259	-3.18258
M1D049A	26.12	1	37	1	3	125	-2.96698	-4.42073	-2.95032	-1.86961	-3.23588	-4.70927	-3.9285	-4.16381	-2.34686	-3.34776	-3.57622	-4.4559	-2.48507	-1.78388	-4.04218	-2.54277	-3.15233	-4.23484	-3.243	-3.93621	-1.69897	-3.83842	-3.86804	-2.97552	-3.63398	-2.58425	-3.98714	-3.66456	-2.85755
M1D049B	45.38	2	37	1	4	246	-3.62131	-2.36999	-3.16797	-2.65476	-4.03176	-2.26543	-2.53408	-2.07608	-3.72947	-3.78423	-3.19625	-4.37384	-4.48336	-1.69897	-4.29214	-2.42813	-4.53378	-2.87354	-3.53187	-4.2138	-2.80189	-4.49843	-4.21435	-3.23343	-4.28319	-4.70927	-4.31498	-3.40526	-3.66785
M1D049D	18.34	1	37	1	4	30	-4.56389	-4.36647	-4.70927	-4.01215	-4.28732	-2.78656	-4.46378	-4.70927	-4.70927	-4.31814	-4.44245	-4.70927	-3.16243	-3.04779	-4.34722	-3.71642	-3.60962	-4.63336	-4.17976	-4.01742	-1.69897	-4.70927	-4.27656	-3.74249	-4.06001	-4.70927	-4.30294	-3.93183	-4.10496
M1D049E	5.8	2	13	1	1	66	-4.658	-4.23541	-3.8567	-4.04992	-4.06578	-4.51877	-4.70927	-4.31465	-4.70927	-4.22469	-4.14637	-4.70927	-3.96545	-4.57688	-4.52377	-4.30559	-4.68822	-3.9003	-4.53225	-4.14368	-2.83054	-4.3928	-3.62536	-3.37319	-4.41897	-4.70927	-4.35572	-2.65872	-3.58341
M1D050B	43.1	2	37	1	1	363	-2.80435	-4.66729	-4.70927	-4.70927	-4.70927	-4.70927	-4.70927	-4.70927	-4.70927	-4.54844	-4.70927	-4.70927	-4.70927	-4.70927	-4.56734	-4.40639	-4.70927	-4.70927	-4.70927	-4.5481	-4.65011	-4.70927	-4.25387	-4.34621	-4.70927	-4.70927	-4.62162	-4.35147	-4.48786
M1D050C	16.06	1	13	1	3	63	-4.70702	-2.90868	-4.70927	-3.67267	-3.89005	-3.05526	-4.62058	-3.05566	-4.18361	-4.25732	-4.70927	-4.70927	-3.42217	-4.35433	-4.61619	-3.81527	-4.65164	-4.50487	-4.21595	-4.52063	-1.9961	-4.54966	-4.70927	-3.94893	-4.38388	-3.75865	-4.3335	-3.94377	-4.37334
M1D050D	12.01	2	37	1	9	0	-4.11299	-2.73813	-4.54242	-4.70927	-4.36234	-4.70927	-4.57386	-4.70927	-4.08532	-4.29801	-4.52237	-4.55127	-4.70927	-3.06272	-4.41098	-4.69948	-4.70927	-4.70927	-4.70927	-4.6272	-2.71951	-4.11349	-4.70927	-3.00968	-3.85041	-4.70927	-4.47573	-4.23978	-4.44914
M1D050E	10.02	1	37	1	0	481	-4.70927	-4.66729	-4.70927	-4.53428	-4.32341	-4.70927	-4.70927	-4.70927	-4.70927	-4.48743	-3.80299	-4.70927	-4.70927	-4.70927	-4.66662	-4.69948	-4.70927	-4.70927	-4.70927	-4.34538	-4.70927	-4.70927	-4.70927	-4.13007	-4.10153	-4.70927	-4.62162	-4.67055	-3.88284
M1D050F	5.64	2	13	1	0	400	-4.70927	-4.70927	-4.70927	-4.70927	-4.70927	-4.70927	-4.70927	-4.70927	-4.70927	-4.70927	-4.70927	-4.70927	-4.70927	-4.70927	-4.70927	-3.93122	-4.70927	-4.70927	-4.70927	-3.8875	-4.70927	-4.70927	-4.70927	-4.68823	-4.70927	-4.70927	-4.70802	-4.48962	-4.32886
M1D051B	39.1	2	37	1	2	119	-3.0524	-1.90994	-2.29339	-3.48656	-4.28732	-2.71676	-4.5863	-4.70927	-4.53673	-3.87292	-4.52237	-4.70927	-4.70927	-3.02435	-4.70927	-3.37727	-4.4548	-4.70927	-4.27394	-3.77296	-1.88851	-4.65961	-4.5393	-3.57674	-3.77689	-4.70927	-3.95762	-3.93183	-4.06199
M1D051D	20.38	2	35	1	3	120	-2.64686	-1.97103	-3.16741	-1.69897	-3.94623	-1.79795	-4.52706	-3.17622	-4.2244	-3.7677	-2.41549	-4.51106	-3.29055	-4.0781	-3.64944	-2.49101	-3.52649	-4.15858	-3.81585	-3.24439	-2.80379	-3.31719	-4.37658	-2.5013	-3.35439	-4.70927	-3.52994	-3.03342	-2.11697
M1D051E	14.84	1	36	1	0	401	-4.70927	-4.70927	-4.70927	-4.70927	-4.26901	-4.70927	-4.70927	-4.70927	-4.70927	-4.62306	-4.70927	-4.70927	-4.51024	-4.70927	-4.56224	-4.70927	-4.70927	-4.67667	-4.70927	-3.97437	-4.70927	-4.70927	-4.70927	-4.30631	-4.33058	-4.70927	-4.61313	-4.70927	-4.42725
M1D051F	7.17	1	37	1	0	414	-4.12507	-2.21722	-2.85143	-2.85327	-3.16358	-4.70927	-4.35755	-1.69897	-3.86041	-3.34389	-2.67839	-4.49812	-3.71525	-4.61273	-1.69897	-1.75844	-4.08344	-4.54527	-4.09944	-3.86758	-4.11559	-3.69103	-4.70927	-3.10086	-3.831	-4.70927	-3.98792	-2.33446	-3.66385
M1D052B	56.36	2	35	1	2	182	-4.11343	-4.55056	-3.63437	-4.70738	-3.47546	-3.08968	-2.53442	-3.02944	-4.58681	-3.96487	-3.15109	-3.28269	-4.70927	-4.51165	-2.43407	-3.41613	-4.61376	-4.2806	-4.27336	-2.90843	-4.31883	-4.28178	-4.05211	-2.0361	-4.41897	-4.70927	-4.30294	-2.83996	-3.079
M1D052E	13.83	1	37	1	5	126	-4.21536	-4.56606	-4.70927	-3.60333	-3.55811	-4.70927	-3.99813	-4.70927	-3.4579	-3.86281	-3.3405	-4.59172	-2.77266	-4.70267	-4.37276	-3.17791	-4.439	-4.00972	-4.70927	-3.40204	-3.99368	-4.45137	-4.70927	-3.4468	-4.33058	-4.5167	-4.23001	-3.87433	-4.06478
M1D052F	11.31	2	37	1	2	0	-4.57847	-4.70927	-4.70927	-4.70927	-4.70927	-4.70927	-4.70927	-4.70927	-4.70927	-4.70927	-4.70927	-4.70927	-4.70927	-4.70927	-4.70927	-4.70927	-4.70927	-4.70927	-4.70927	-4.64423	-4.70927	-4.70927	-4.70927	-4.43847	-4.70927	-4.70927	-4.70802	-4.67055	-4.70927
M1D053C	16.26	1	13	1	9	0	-2.72925	-4.27431	-4.10707	-3.36163	-3.37283	-4.61398	-4.0434	-4.34772	-3.25178	-3.74556	-2.76884	-4.14152	-1.69897	-4.41948	-4.26975	-1.77701	-3.98017	-3.86455	-3.85202	-3.13412	-1.89103	-3.74924	-4.41089	-3.11967	-4.15862	-4.61117	-3.75019	-1.69897	-3.35952
M1D053D	9.82	2	13	1	3	29	-4.21935	-3.82803	-4.70927	-4.70927	-4.55962	-4.70927	-4.70927	-4.70927	-4.70927	-4.33911	-4.2562	-4.70927	-4.70927	-4.70927	-4.26413	-4.53201	-4.70927	-4.70927	-4.5266	-4.64423	-4.70927	-4.70927	-4.70927	-3.742	-4.70927	-4.51452	-4.54481	-4.67055	-3.93133
M1D053E	8.62	1	13	1	4	0	-3.80822	-1.93176	-4.17797	-2.74073	-2.22635	-2.30943	-4.40778	-1.88193	-3.64786	-3.57943	-3.47615	-3.78654	-4.35715	-3.74003	-3.70347	-3.74654	-1.99121	-4.2806	-3.66083	-3.5324	-1.69897	-3.56663	-4.70927	-3.39067	-2.85879	-4.70927	-3.5911	-1.69897	-2.09676
M1D054A	45.58	1	13	1	2	0	-4.70927	-4.62601	-4.0143	-4.70927	-4.70103	-4.70927	-4.70927	-3.69962	-4.70927	-4.69835	-4.5082	-4.70927	-4.69297	-4.70927	-4.70927	-4.69948	-4.70927	-4.67434	-4.5266	-4.57861	-4.70927	-4.70927	-4.70927	-4.34621	-4.60641	-4.70927	-4.16612	-4.48962	-4.61912
M1D054B	35.18	2	13	1	2	120	-4.20482	-4.66729	-4.62859	-4.57301	-4.36234	-4.70927	-4.70927	-4.70927	-4.70927	-4.54844	-4.58307	-3.88384	-4.70927	-4.70927	-4.59051	-4.6088	-4.70927	-4.70927	-4.5266	-3.04866	-4.70927	-4.70927	-4.70927	-4.07241	-4.31182	-4.70927	-4.54481	-4.1461	-3.6479
M1D054C	15.79	1	36	1	5	0	-4.70927	-4.66729	-4.26169	-3.70313	-4.22216	-4.70927	-4.70927	-4.70927	-4.70927	-4.13161	-4.2224	-4.70927	-4.70927	-4.70927	-4.56734	-3.81269	-4.37555	-4.70927	-4.5266	-4.6272	-4.70927	-4.53542	-4.70927	-3.48663	-4.60641	-4.70927	-4.12626	-3.82362	-4.5289
M1D054D	13.82	2	36	1	6	0	-4.11343	-4.07656	-3.11986	-4.37209	-3.26915	-4.49925	-4.42583	-4.45021	-4.19426	-3.37306	-1.97569	-4.32489	-4.17101	-4.65119	-3.66803	-3.63544	-3.82435	-4.08672	-3.81585	-3.37225	-4.70927	-3.70694	-4.42518	-2.74636	-3.67426	-4.70927	-3.6967	-2.6237	-3.47644
M1D056B	44.4	2	36	1	4	119	-2.73824	-2.16878	-2.44537	-3.9189	-3.94623	-2.97195	-4.65346	-4.70927	-3.45302	-3.71035	-1.69897	-4.70927	-2.27322	-2.85742	-4.25149	-3.02674	-4.50893	-4.41473	-3.31538	-3.63351	-1.74818	-3.85614	-4.3564	-3.53027	-3.56266	-4.70927	-3.28506	-3.3437	-3.49632
M1D058A	59.78	1	37	1	5	57	-2.34879	-2.21522	-4.38	-1.69897	-3.63455	-3.06662	-2.5769	-3.01141	-1.69897	-3.14585	-3.41219	-3.7275	-3.45394	-2.23412	-1.69897	-1.69897	-2.97712	-4.2245	-4.17976	-3.06273	-2.32096	-3.95111	-4.0118	-3.17068	-3.40282	-2.27948	-3.03553	-1.69897	-3.44232
M1D058E	17.56	1	37	1	9	29	-3.70009	-4.3249	-4.20001	-2.30876	-2.81942	-4.70927	-2.97596	-2.85948	-3.52388	-3.02086	-2.86401	-4.17103	-2.53772	-3.95995	-2.36877	-1.69897	-3.98726	-3.09602	-1.92094	-3.33969	-1.69897	-3.13327	-4.33112	-2.09433	-3.68424	-4.51604	-3.53716	-1.69897	-3.28061
M1D059A	37.11	2	13	1	8	0	-4.41457	-4.70927	-4.70927	-4.70927	-3.79331	-4.70927	-4.57406	-4.70927	-4.69094	-3.45818	-4.37288	-4.70927	-4.6414	-3.95259	-4.26413	-3.31412	-4.28809	-4.63421	-4.38558	-4.26418	-4.70927	-4.43598	-4.56485	-3.14633	-4.34519	-4.70927	-3.35036	-4.06548	-4.25461
M1D059D	9.86	1	13	1	3	0	-3.7628	-3.09721	-4.70927	-3.05734	-3.84921	-3.71115	-3.66382	-4.70927	-4.70927	-3.56141	-4.55187	-4.70927	-4.1116	-4.67134	-4.44599	-2.6544	-4.02939	-4.63421	-3.8609	-3.78556	-2.87305	-4.70927	-4.45437	-3.68153	-4.31182	-4.67505	-4.12626	-3.49745	-4.2688
M1E001B	40.66	2	37	1	3	0	-4.17656	-2.37093	-2.18315	-2.97373	-4.02277	-2.33076	-3.4684	-4.55775	-4.13033	-3.62261	-3.58102	-3.826	-3.13798	-4.05858	-4.14987	-1.69897	-3.87454	-4.34319	-4.32792	-3.43737	-1.69897	-4.13796	-3.48053	-3.40912	-2.58494	-4.70927	-4.03632	-3.02774	-3.28548
M1E001F	13.47	1	37	1	9	57	-3.96921	-2.60063	-3.35817	-2.95276	-3.71931	-4.60479	-2.66769	-4.43641	-3.37612	-3.75436	-2.54454	-4.18068	-4.5941	-3.99288	-4.08286	-1.69897	-3.62815	-4.41473	-4.27394	-3.60804	-1.81072	-2.8119	-3.88218	-2.36266	-3.66507	-3.07648	-3.81327	-2.00919	-3.70861
M1E001G	9.07	1	37	1	3	120	-4.4598	-4.70927	-4.70927	-4.70927	-4.55962	-4.70927	-4.70927	-4.70927	-4.70927	-4.361	-4.70927	-4.70927	-4.70927	-4.70927	-4.70927	-4.22131	-4.70927	-4.70927	-4.70927	-4.51897	-4.70927	-4.70927	-4.70927	-3.97138	-4.70927	-4.70927	-4.47573	-4.48962	-4.669
M1E001H	6.21	2	37	1	1	127	-4.70927	-4.70927	-4.70927	-4.70927	-4.50408	-4.70927	-4.70927	-4.70927	-4.70927	-4.44767	-4.22146	-4.70927	-4.70927	-4.70927	-4.70927	-4.462	-4.70927	-4.70927	-4.46915	-4.26767	-4.70927	-4.70927	-4.70927	-3.88267	-4.70927	-4.70927	-4.5647	-4.49395	-4.42294
M1E001I	72.5	2	13	1	0	400	-3.25819	-3.29806	-1.69897	-1.69897	-2.50339	-2.45822	-1.69897	-3.53439	-1.69897	-2.66175	-2.31929	-3.44287	-3.45169	-1.69897	-1.69897	-1.69897	-3.32226	-3.45722	-2.50056	-2.7663	-2.99411	-2.8466	-2.52047	-2.37466	-2.73555	-3.88629	-3.27189	-2.48682	-1.69897
M1E003A	75.81	1	37	1	2	316	-3.41448	-4.30747	-1.69897	-4.13999	-3.52443	-2.78418	-1.82769	-3.2613	-1.8682	-3.12144	-3.98741	-2.56617	-4.00522	-3.16264	-2.15074	-3.60186	-4.29536	-3.90462	-3.8072	-3.55585	-2.16008	-3.318	-3.48959	-3.09241	-3.3672	-4.2742	-2.62151	-2.61922	-3.13273
M1E003B	69.02	2	37	1	2	190	-2.00449	-2.58797	-1.69897	-1.69897	-4.13607	-2.14446	-3.26992	-4.43542	-2.14241	-3.67994	-2.45271	-4.67617	-3.91221	-2.14985	-2.80485	-1.69897	-4.48406	-4.11661	-3.71609	-4.0152	-4.70927	-2.43649	-4.20981	-3.3206	-3.74205	-4.6733	-4.01929	-3.31457	-3.596
M1E005B	35.23	2	36	1	3	0	-4.62476	-4.62601	-4.45556	-4.70927	-4.22216	-4.40301	-4.70927	-4.27274	-4.6306	-4.26001	-3.92066	-4.40448	-4.70927	-4.70927	-4.61472	-3.77855	-4.70927	-4.26125	-4.53225	-3.21883	-4.70927	-4.59373	-4.24786	-2.8529	-4.66552	-4.70927	-4.47573	-3.24107	-2.98272
M1E005E	11.35	1	35	1	3	57	-4.26534	-3.64872	-3.50419	-2.72431	-3.2941	-3.52613	-3.95607	-2.44896	-3.73113	-2.86074	-3.02462	-3.854	-4.15046	-3.41845	-4.07397	-1.83124	-3.76193	-3.73364	-4.27394	-3.21883	-3.82313	-3.08416	-3.944	-2.10003	-3.90619	-4.70927	-3.33461	-2.53953	-3.17174
M1E005H	4.44	2	13	1	1	183	-4.70927	-4.70927	-4.70927	-4.70927	-4.22216	-4.70927	-4.70927	-4.70927	-4.70927	-4.61784	-4.58307	-4.70927	-4.70927	-4.70927	-4.44599	-4.53201	-4.70927	-4.70927	-4.70927	-4.66171	-4.70927	-4.62569	-4.70927	-4.13007	-4.66552	-4.70927	-4.54481	-4.35147	-4.17543
M1E006C	26.14	2	13	1	2	118	-4.70927	-4.66729	-4.70927	-4.70927	-4.55962	-4.70927	-4.70927	-4.70927	-4.70927	-4.13161	-4.65139	-4.70927	-3.91813	-4.70927	-4.66662	-4.30559	-4.70927	-4.4414	-4.70927	-3.87249	-4.70927	-4.70927	-4.70927	-3.86505	-4.3808	-4.70927	-4.30294	-3.82362	-4.57255
M1E006E	7.38	1	36	1	0	1111	-4.70927	-4.70927	-4.70927	-4.70927	-4.05582	-4.70927	-4.70927	-4.70927	-4.70927	-3.92636	-4.31754	-4.70927	-4.70927	-4.70927	-4.70927	-4.43202	-4.53378	-4.7074	-4.35756	-4.56902	-4.70927	-4.70927	-4.70927	-3.61241	-4.51607	-4.70927	-4.41371	-2.43803	-4.35631
M1E007B	32.53	2	37	1	1	238	-4.70927	-4.62601	-4.70927	-4.70927	-3.96433	-4.70927	-4.70927	-4.70927	-4.70927	-4.16075	-4.30174	-4.70927	-4.70927	-4.70927	-4.33242	-4.40639	-4.70927	-4.70927	-4.6222	-3.49042	-4.70927	-4.59373	-4.70927	-3.60088	-3.89166	-4.70927	-4.25407	-3.99477	-4.39493
M1E007D	12.9	1	36	1	1	219	-4.70927	-4.70927	-4.70927	-4.70927	-4.58083	-4.70927	-4.65172	-4.70927	-4.70927	-4.25732	-4.70927	-4.70927	-4.70927	-4.70927	-4.5885	-4.07106	-4.70927	-4.5951	-4.70927	-4.6392	-4.70927	-4.70927	-4.70927	-3.92261	-4.70927	-4.70927	-4.23001	-4.70927	-4.59697
M1E008B	45.4	2	37	1	3	41	-3.21698	-2.18673	-4.29862	-2.99884	-3.53917	-2.54686	-4.55446	-3.95057	-1.69897	-3.53141	-1.73682	-4.40396	-3.10442	-4.43099	-4.19138	-2.15863	-3.95291	-4.39101	-2.51841	-3.31214	-1.69897	-3.69072	-4.21998	-3.22376	-3.19351	-3.42824	-3.666	-3.03268	-3.35952
M1E008C	17.61	1	37	1	3	10	-4.46851	-2.84985	-4.13404	-1.92565	-3.54056	-4.1229	-4.46458	-4.57045	-4.43841	-3.98816	-3.81745	-3.96147	-2.6311	-4.24214	-4.29214	-1.69897	-4.0921	-4.57083	-4.1058	-3.63797	-4.70927	-3.7007	-4.34544	-2.65665	-4.24051	-3.67174	-4.31498	-3.20504	-3.079
M1E009B	55.94	2	37	1	6	0	-3.38264	-4.66729	-3.98874	-4.22417	-4.62498	-4.70927	-3.4137	-3.06747	-2.68172	-4.51701	-4.53692	-4.70927	-4.70927	-2.75943	-4.61472	-3.84925	-4.55875	-4.70927	-4.70927	-4.49109	-2.07285	-4.70927	-4.70927	-3.742	-3.2556	-3.50612	-4.35572	-4.23978	-4.37778
M1E009G	6.57	2	37	1	0	889	-4.63954	-4.57048	-4.70927	-4.70927	-4.50408	-4.70927	-4.70927	-4.70927	-4.70927	-4.57264	-4.67568	-4.70927	-3.2147	-4.70927	-4.49122	-3.92156	-4.70927	-4.70927	-4.08031	-4.16008	-4.70927	-4.70927	-4.70927	-4.15239	-4.5864	-4.70927	-4.47228	-3.87985	-4.38522
M1E010B	64.19	2	12	1	1	163	-4.70927	-3.05549	-4.70927	-4.59929	-3.99834	-4.10122	-4.70927	-4.20917	-4.70927	-3.6267	-2.93469	-4.70927	-1.69897	-4.67902	-4.33142	-4.462	-4.46749	-4.70927	-4.34484	-3.7897	-4.70927	-4.55998	-4.70927	-3.2994	-4.43636	-4.70927	-4.3944	-4.26832	-4.09236
M1E013A	75.62	1	36	1	2	92	-4.00616	-2.73373	-4.5292	-2.91571	-2.57195	-4.70927	-3.57213	-3.90056	-4.26483	-2.79623	-3.06241	-3.8916	-2.04964	-4.5272	-3.42145	-3.77855	-3.15594	-3.98456	-3.9673	-2.96572	-3.08208	-3.69628	-4.37146	-2.39772	-3.57388	-4.70927	-4.12626	-2.544	-3.38958
M1E013B	69.31	2	37	1	2	192	-2.60526	-1.82937	-4.04588	-4.03712	-3.25433	-3.54965	-4.08089	-3.68533	-3.35499	-2.61687	-3.42961	-3.97581	-4.19412	-4.24713	-3.77939	-2.72693	-3.65853	-4.02812	-1.69897	-2.97472	-1.69897	-3.33962	-3.76161	-1.69897	-3.34622	-3.43024	-4.04442	-1.69897	-3.15789
M1E013C	39.56	1	36	1	2	89	-2.98983	-3.62623	-4.17095	-3.61547	-3.78023	-2.71153	-4.57386	-4.70927	-3.4744	-3.45818	-2.80056	-4.47314	-4.67964	-4.35338	-4.19256	-3.61108	-4.5484	-4.36628	-4.27394	-2.90571	-3.47278	-4.28178	-3.66996	-3.60088	-3.55897	-4.70927	-4.03632	-3.39778	-3.20718
M1E013D	48.24	2	36	1	7	0	-3.96478	-4.62601	-3.11609	-4.70927	-4.11275	-4.41926	-4.65346	-4.70927	-4.30271	-4.16075	-4.55187	-4.18775	-4.57184	-4.70927	-4.56734	-4.14886	-4.09167	-4.70927	-4.27394	-4.12827	-4.70927	-4.48323	-4.70927	-3.60088	-4.29589	-4.70927	-4.16612	-4.1461	-4.41252
M1E013E	28.74	1	13	1	4	28	-4.70927	-4.70927	-4.70927	-4.70927	-4.45096	-4.70927	-4.57386	-4.70927	-4.49103	-3.78841	-4.30174	-4.70927	-4.70927	-4.70927	-4.61472	-3.71642	-4.43794	-4.59685	-4.70927	-3.78556	-4.69751	-4.59373	-4.70927	-3.44639	-4.66552	-4.70927	-3.75747	-3.93183	-4.5289
M1E013F	26.41	2	37	1	2	29	-4.64112	-4.70927	-4.46721	-4.70927	-4.55962	-4.70927	-4.70927	-4.70927	-4.70927	-4.433	-4.58307	-4.70927	-4.70927	-4.70927	-4.61472	-4.53201	-4.70927	-4.70927	-4.70927	-4.6106	-4.70927	-4.3928	-4.70927	-3.60088	-3.49693	-4.70927	-4.47573	-3.73286	-4.61912
M1E013H	11.43	2	13	1	6	0	-4.41371	-3.15758	-4.65256	-4.18951	-3.83997	-2.82798	-4.39154	-4.54894	-4.52345	-3.78423	-4.19239	-4.20527	-3.45229	-2.92795	-3.94644	-3.53557	-4.37854	-4.11661	-1.69897	-3.76718	-4.70927	-3.89976	-4.3276	-3.06684	-4.11757	-4.05989	-3.99765	-3.06017	-2.25959
M1E014A	59.75	1	36	1	0	639	-4.70927	-4.58719	-4.70927	-4.40105	-4.06578	-4.70927	-4.70927	-4.70927	-4.70927	-4.29801	-4.61616	-4.70927	-4.69297	-4.70927	-4.48347	-4.40639	-4.70927	-4.63421	-4.0294	-4.57861	-4.70927	-4.48323	-4.70927	-3.92657	-2.67384	-4.70927	-3.80169	-4.06548	-4.37778
M1E014B	57.87	2	36	1	3	0	-4.70927	-4.68893	-4.70927	-4.70927	-4.70103	-4.70927	-4.70927	-4.70927	-4.70927	-4.70927	-4.70927	-4.70927	-4.70927	-4.70927	-4.70927	-4.70927	-4.70927	-4.70927	-4.70927	-4.70927	-4.70927	-4.70927	-4.70927	-4.34621	-4.70927	-4.70927	-4.62162	-4.67055	-4.61912
M1E015E	15.45	2	13	1	4	123	-4.70927	-4.70927	-4.5292	-4.70927	-4.70927	-4.70927	-4.70927	-4.70927	-4.70927	-4.61784	-4.70927	-4.70927	-4.70927	-4.70927	-4.70927	-4.30559	-4.70927	-4.70927	-4.70927	-2.48975	-4.70927	-4.70927	-4.68721	-3.92657	-3.83739	-4.70927	-4.62162	-4.48962	-4.48786
M1E016A	55.95	1	37	1	2	119	-4.70927	-4.66729	-4.70927	-4.40105	-4.45096	-4.70927	-4.70927	-4.70927	-4.70927	-4.07799	-4.61616	-4.70927	-4.70927	-4.70927	-4.70927	-4.40639	-4.66224	-4.70927	-4.70927	-3.31758	-4.70927	-4.59373	-4.70927	-3.42724	-4.66552	-4.70927	-4.62162	-4.35147	-2.96022
M1E016B	46.49	2	37	1	5	0	-3.63686	-3.36807	-4.70927	-4.70927	-4.02277	-2.5663	-4.62555	-4.23384	-4.70927	-3.91675	-3.62484	-4.70927	-4.67964	-4.40103	-4.61472	-2.50287	-3.39517	-4.51346	-1.73233	-2.89584	-3.60718	-4.41392	-4.20766	-3.30795	-4.28043	-4.70927	-4.20861	-1.69897	-3.7828
M1E016C	9.49	1	36	1	1	216	-4.70927	-4.70927	-4.70927	-4.70927	-4.58083	-4.70927	-4.27918	-4.70927	-4.70927	-3.97731	-4.70927	-4.70927	-4.70927	-4.70927	-4.70927	-3.90595	-4.50828	-4.70927	-4.69597	-4.23365	-4.70927	-4.70927	-4.70927	-3.62751	-4.65274	-4.69022	-4.11515	-4.57913	-4.55035
M1E018A	39.65	1	13	1	2	204	-4.70927	-4.51591	-4.70927	-4.70738	-4.70927	-4.70927	-4.68294	-4.70927	-4.70927	-4.29801	-4.70927	-4.70927	-4.70927	-4.70927	-4.66662	-4.18382	-4.70927	-4.70927	-4.38785	-4.46436	-4.70927	-4.70927	-4.70927	-3.92657	-4.70927	-4.70927	-4.20861	-4.48962	-4.34477
M1E018B	28.25	2	37	1	5	27	-3.81141	-2.70591	-3.45862	-2.81435	-3.37698	-3.58547	-4.30487	-3.54272	-2.18785	-3.41051	-4.265	-3.74437	-4.17101	-3.59964	-3.87992	-3.1476	-4.07534	-4.39013	-4.6222	-3.62703	-2.49142	-4.24959	-4.13417	-2.58548	-2.89023	-4.69551	-3.70641	-2.95899	-3.75703
M1E018C	9.69	2	37	1	1	121	-4.02574	-2.01518	-2.57568	-2.42966	-4.02277	-2.09281	-3.20759	-2.09975	-3.58368	-3.79552	-2.70182	-4.70927	-3.07517	-4.3887	-3.62117	-2.36788	-3.65738	-4.41514	-3.77188	-3.6143	-2.04274	-3.55852	-3.74932	-3.23526	-3.70289	-4.24388	-3.71628	-3.73286	-3.69143
M1E018D	11.96	2	37	1	7	86	-2.1407	-2.37839	-4.36997	-3.01471	-2.57858	-2.9451	-3.42473	-1.69897	-2.58111	-2.91159	-2.57289	-3.37674	-1.85984	-2.92753	-2.73063	-2.60372	-3.42502	-3.03293	-3.15163	-2.35731	-1.72766	-3.55852	-3.01426	-2.60471	-1.9106	-3.61295	-3.05103	-1.85322	-2.60659
M1E018E	6.37	1	37	1	1	59	-4.28904	-4.70927	-4.62598	-4.11576	-4.03176	-3.60909	-4.31108	-4.70927	-4.68023	-4.18754	-3.71588	-4.59172	-4.67141	-4.70927	-4.46909	-3.79903	-4.61943	-4.7074	-4.35756	-3.4835	-4.70927	-4.66792	-4.46199	-3.36563	-4.16605	-4.70927	-4.37231	-3.48697	-3.66242
M1E019A	76.5	1	37	1	1	269	-4.56389	-4.36647	-4.70927	-4.01215	-4.28732	-2.78656	-4.46378	-4.70927	-4.70927	-4.31814	-4.44245	-4.70927	-3.16243	-3.04779	-4.34722	-3.71642	-3.60962	-4.63421	-4.17976	-4.01742	-1.69897	-4.70927	-4.27656	-3.742	-4.06001	-4.70927	-4.30294	-3.93183	-4.10496
M1E020A	46.12	1	37	1	1	389	-4.11299	-2.73813	-4.54242	-4.70927	-4.36234	-4.70927	-4.57386	-4.70927	-4.08532	-4.29801	-4.52237	-4.55183	-4.70927	-3.06272	-4.41098	-4.69948	-4.70927	-4.70927	-4.70927	-4.6272	-2.71951	-4.11351	-4.70927	-3.0096	-3.85041	-4.70927	-4.47573	-4.23978	-4.44914
M1E020B	42.18	2	37	1	1	330	-4.48367	-3.61174	-4.4006	-3.86125	-3.79331	-4.70927	-4.59929	-4.70927	-4.03694	-3.81005	-3.92524	-3.35333	-3.16023	-3.93986	-4.56734	-3.2077	-4.15356	-4.1072	-4.70927	-3.83429	-1.69897	-2.72506	-4.2341	-1.86468	-3.48414	-4.62402	-3.82507	-2.66998	-3.60251
M1E020C	15.78	1	37	1	0	608	-4.70927	-2.73373	-4.70927	-3.36019	-4.55962	-4.70927	-4.70927	-4.70927	-4.70927	-4.29801	-3.95855	-4.70927	-4.70927	-4.70927	-4.70927	-2.9175	-4.70927	-4.20729	-4.70927	-3.83893	-4.39885	-4.70927	-4.70927	-3.92657	-4.70927	-4.70927	-4.41305	-2.51773	-4.5289
M1E020E	10.83	2	37	1	1	268	-3.0524	-1.90994	-2.29339	-3.48656	-4.28732	-2.71676	-4.5863	-4.70927	-4.53673	-3.87292	-4.52237	-4.70927	-4.70927	-3.02435	-4.70927	-3.37727	-4.4548	-4.70927	-4.27394	-3.77296	-1.88851	-4.65987	-4.5393	-3.57623	-3.77689	-4.70927	-3.95762	-3.93183	-4.06199
M1E021A	47.95	1	37	1	0	889	-4.03753	-3.28456	-4.68368	-3.08651	-2.77475	-4.70927	-4.55446	-4.6082	-3.96642	-2.35336	-3.28647	-4.08768	-3.90598	-4.15815	-3.11678	-1.69897	-4.39067	-4.59228	-3.95449	-3.71472	-1.95734	-2.39201	-4.31063	-3.37345	-3.44348	-4.58562	-3.8388	-2.46112	-4.09236
M1E021B	37.55	2	37	1	0	861	-3.7571	-2.61059	-1.90104	-1.77792	-3.713	-4.70927	-2.88821	-2.11051	-4.70927	-3.72166	-3.97522	-4.20258	-2.46799	-2.79483	-3.22146	-2.62761	-4.26758	-4.12745	-3.08255	-2.79963	-1.7906	-3.89566	-4.11085	-2.935	-4.01432	-4.2677	-3.94605	-2.36793	-3.26066
M1E021D	16.92	1	37	1	1	282	-4.70927	-4.63126	-4.61465	-3.04262	-3.99834	-4.70927	-4.25061	-4.37097	-4.70927	-4.17028	-4.38588	-4.20258	-4.70927	-3.64716	-4.366	-1.7214	-4.17103	-4.59228	-4.24249	-3.46756	-3.46912	-3.85999	-4.62735	-3.35766	-4.15862	-4.70927	-4.04442	-3.87985	-3.92306
M1E022A	76.73	1	37	1	2	36	-3.62883	-2.35384	-1.69897	-1.99466	-3.17225	-2.52528	-3.7464	-4.15967	-4.12797	-1.69897	-3.32906	-2.78544	-2.91808	-3.86222	-3.82769	-2.73272	-3.03378	-3.81131	-3.56847	-3.13879	-1.69897	-3.27749	-3.5406	-2.591	-3.78069	-4.21295	-3.73025	-2.95587	-3.35952
M1E024B	85.57	2	12	1	3	0	-1.93566	-2.97605	-4.44798	-3.41346	-3.99834	-4.70927	-4.18128	-4.5719	-3.85571	-1.69897	-3.97522	-4.66747	-4.42757	-3.12706	-4.08617	-1.69897	-4.09173	-4.47757	-3.69152	-3.89402	-4.41817	-4.04132	-2.96214	-3.10133	-4.01432	-4.20161	-3.81517	-2.76082	-3.98412
M1E025B	51.8	2	36	1	4	0	-3.46201	-4.48305	-4.2495	-4.6145	-3.91183	-4.70927	-4.35755	-4.70927	-4.70927	-4.07799	-4.16072	-4.47314	-4.70927	-4.05858	-4.61472	-3.59932	-3.97749	-4.30071	-4.17976	-4.09857	-4.70927	-4.45905	-4.70927	-3.71101	-4.46007	-4.70927	-4.25407	-3.69246	-3.9571
M1E025C	24.7	2	12	1	2	0	-4.04614	-4.70927	-4.70927	-4.70927	-4.70927	-4.70927	-4.70927	-4.70927	-4.70927	-4.70927	-4.68904	-4.70927	-4.70927	-4.70927	-4.59051	-4.69948	-4.70927	-4.70927	-4.70927	-4.64423	-2.66208	-4.70927	-4.70927	-4.26521	-4.60641	-4.70927	-4.54481	-4.48962	-4.61912
M1E025E	11.69	1	36	1	0	659	-4.69344	-3.20065	-3.90996	-4.70927	-4.55962	-4.06556	-4.70927	-4.70927	-4.70927	-4.48743	-4.39508	-4.30674	-2.70112	-4.70927	-4.61472	-4.14886	-4.20309	-4.70927	-4.70927	-3.78133	-4.42841	-4.70927	-4.34904	-4.07241	-4.3627	-4.70927	-4.41305	-3.69246	-4.12759
M1E025F	8.91	1	37	1	0	610	-4.70927	-4.62601	-3.00009	-4.70927	-4.70927	-4.70927	-4.70927	-4.70927	-4.70927	-4.70927	-3.84448	-4.38343	-4.52981	-3.24679	-4.70927	-4.69948	-3.19516	-4.70927	-4.53225	-4.46436	-4.70927	-4.70927	-4.70927	-3.68153	-4.70927	-4.70927	-4.47573	-3.82362	-4.48786
M1E026B	31.95	2	37	1	2	65	-4.19047	-2.2923	-4.70927	-2.68788	-4.23221	-4.70927	-4.01521	-4.70927	-4.30032	-3.18847	-4.70927	-4.2422	-4.4105	-4.56557	-4.46909	-2.71705	-3.72387	-4.15262	-4.55608	-4.39312	-1.69897	-4.22991	-4.70927	-2.65665	-3.69325	-4.57506	-3.38963	-3.38089	-4.29237
M1E026C	12.02	2	37	1	2	154	-4.70927	-4.55056	-4.70927	-4.57301	-4.70103	-4.70927	-4.62581	-4.70927	-4.60825	-4.00707	-4.65139	-4.70927	-4.70927	-3.19732	-4.70927	-3.13825	-4.43794	-3.23182	-4.70927	-4.5481	-3.0661	-4.45905	-4.70927	-3.80922	-3.77122	-4.70927	-4.08874	-3.69246	-4.57255
M1E026D	6.35	2	37	1	0	400	-4.31468	-4.70026	-3.74752	-4.16947	-3.87742	-4.44892	-4.11158	-4.11459	-4.70927	-3.99739	-3.78129	-3.01068	-3.91987	-4.05449	-4.16817	-2.75049	-4.46749	-3.72285	-3.4922	-3.23756	-4.70927	-4.40543	-4.34171	-1.69897	-4.10616	-4.51604	-4.32703	-2.91045	-3.35952
M1E027A	72.35	1	37	1	1	256	-4.25709	-1.69897	-4.56502	-4.50232	-3.10113	-4.70927	-4.39543	-4.24507	-4.69017	-3.28914	-3.24775	-4.31269	-3.04574	-4.54787	-4.60255	-3.38814	-4.26758	-4.59228	-4.24249	-3.5248	-1.69897	-4.04132	-4.70927	-2.96139	-4.01432	-3.66216	-3.91706	-3.33987	-2.81002
M1E027B	62.58	2	35	1	4	85	-4.70927	-4.70927	-4.70927	-4.70927	-4.70927	-4.70927	-4.70927	-4.70927	-4.70927	-3.98552	-4.35156	-4.70927	-4.66661	-4.70927	-4.70927	-4.46534	-4.70927	-4.70927	-4.70927	-4.64423	-4.70927	-4.70927	-4.70927	-4.22847	-4.70927	-4.70927	-4.70802	-4.35147	-4.61912
M1E028A	74.62	1	37	1	0	666	-4.57847	-4.70927	-4.70927	-4.70927	-4.70927	-4.70927	-4.70927	-4.70927	-4.70927	-4.70927	-4.70927	-4.70927	-4.70927	-4.70927	-4.70927	-4.70927	-4.70927	-4.70927	-4.70927	-4.64423	-4.70927	-4.70927	-4.70927	-4.43992	-4.70927	-4.70927	-4.70802	-4.67055	-4.70927
M1E028B	68.3	2	37	1	7	0	-3.51674	-4.62601	-4.70927	-4.70927	-4.45096	-4.70927	-4.70927	-3.37363	-4.70927	-4.29801	-4.61616	-4.70927	-4.50991	-4.70927	-4.0919	-3.93122	-4.70927	-4.70927	-4.53225	-4.6981	-4.42337	-4.70927	-4.70927	-4.07241	-4.66552	-4.70927	-4.35572	-4.48962	-4.61912
M1E028C	38.24	1	36	1	4	28	-4.1907	-1.79868	-1.69897	-1.69897	-3.82051	-2.71116	-3.51668	-4.25283	-1.72393	-3.78841	-3.3043	-4.49812	-2.68731	-4.18083	-3.35181	-1.69897	-4.50893	-3.74657	-3.03234	-2.60885	-2.8733	-3.2	-4.62442	-3.10086	-3.11414	-2.16112	-2.42109	-1.69897	-3.0829
M1E028D	35.14	2	37	1	0	604	-4.43671	-4.66729	-2.48992	-4.70927	-4.40464	-4.61657	-4.70927	-4.35416	-4.70927	-3.88998	-3.93925	-4.04655	-4.70661	-4.03979	-4.52377	-4.0853	-2.99433	-4.63421	-4.27394	-2.03883	-4.70927	-4.65987	-4.70927	-3.65343	-4.46007	-4.70927	-4.30294	-3.08126	-3.6123
M1E028E	16	2	37	1	0	486	-2.73824	-2.16878	-2.44537	-3.9189	-3.94623	-2.97195	-4.65346	-4.70927	-3.45302	-3.71035	-1.69897	-4.70927	-2.27322	-2.85742	-4.25149	-3.02674	-4.50893	-4.41514	-3.31538	-3.63351	-1.74818	-3.85614	-4.3564	-3.52976	-3.56266	-4.70927	-3.28506	-3.3437	-3.49632
M1E028F	10.15	2	36	1	1	29	-3.36875	-3.58386	-3.17789	-1.69897	-2.01485	-3.2067	-4.62581	-4.21524	-4.60825	-3.72873	-3.60002	-4.11529	-4.5941	-4.04597	-4.23915	-3.03797	-4.39045	-3.39969	-4.03049	-3.3462	-1.69897	-4.04643	-4.70927	-2.20666	-2.10206	-3.56895	-3.82507	-3.58636	-2.36926
M1E030A	40.73	1	12	1	1	149	-4.70927	-4.64633	-4.67679	-4.24624	-4.36234	-4.70927	-4.70927	-4.70927	-4.70927	-3.91675	-4.70927	-4.70927	-4.70927	-4.70927	-4.61472	-4.53201	-4.70927	-4.70927	-4.5266	-4.49109	-4.70927	-4.70927	-4.70927	-4.22847	-3.36918	-4.70927	-4.41305	-4.23978	-4.48786
M1E030B	37.78	2	37	1	2	149	-4.70927	-4.66729	-4.70927	-4.24624	-4.02277	-4.70927	-3.96956	-4.70927	-4.70927	-4.00707	-3.88538	-4.70927	-4.70927	-4.38872	-4.54512	-3.06519	-4.31342	-4.63421	-4.5266	-3.78982	-4.2829	-3.88588	-4.67308	-3.10086	-4.31182	-4.70927	-4.20861	-4.23978	-3.6971
M1E030E	80.15	2	13	1	2	146	-2.34879	-2.21522	-4.38	-1.69897	-3.63455	-3.06662	-2.5769	-3.01126	-1.69897	-3.14585	-3.41219	-3.72737	-3.45394	-2.23412	-1.69897	-1.69897	-2.97712	-4.22464	-4.17976	-3.06273	-2.32096	-3.95111	-4.0118	-3.17042	-3.40282	-2.27948	-3.03553	-1.69897	-3.44232
M1E031A	53.59	2	37	1	3	35	-4.68395	-4.07287	-4.70927	-4.18951	-4.08113	-3.85888	-4.31108	-4.70927	-3.18833	-3.45744	-4.2046	-4.70927	-4.70927	-4.70927	-4.67659	-2.89205	-4.17515	-4.5951	-4.21595	-4.04408	-4.70927	-4.52348	-4.70927	-3.19144	-4.28319	-4.70927	-3.64829	-2.20524	-4.20703
M1E031C	19.54	1	13	1	0	400	-4.50889	-2.19812	-1.86121	-2.80986	-4.55962	-2.16541	-4.50511	-4.27773	-3.74359	-4.10408	-4.35156	-4.55183	-4.4907	-4.11959	-3.96388	-3.0692	-4.36107	-4.59685	-4.10026	-3.51629	-1.69897	-4.12559	-3.97677	-3.57623	-3.63849	-4.70927	-3.98792	-3.73286	-3.83792
M1E031D	14.83	1	37	1	2	122	-4.17656	-2.37093	-2.18315	-2.97373	-4.02277	-2.33076	-3.4684	-4.55678	-4.13033	-3.62261	-3.58102	-3.82588	-3.13798	-4.05858	-4.14987	-1.69897	-3.87454	-4.34348	-4.32792	-3.43737	-1.69897	-4.13797	-3.48053	-3.40867	-2.58494	-4.70927	-4.03632	-3.02774	-3.28548
M1E031E	10.8	2	37	1	0	548	-4.59345	-4.70927	-4.70927	-4.70927	-4.02277	-4.70927	-4.70927	-4.70927	-4.70927	-3.87292	-4.63349	-4.70927	-4.70927	-4.70927	-4.41098	-4.14886	-3.48049	-4.67434	-4.70927	-4.43871	-4.70927	-4.53542	-4.70927	-3.742	-4.3808	-4.70927	-4.25407	-2.95899	-3.72035
M1E034C	18.94	2	12	1	0	400	-3.96921	-2.60063	-3.35817	-2.95276	-3.71931	-4.60479	-2.66769	-4.43604	-3.37612	-3.75436	-2.54454	-4.18072	-4.5941	-3.99288	-4.08286	-1.69897	-3.62815	-4.41514	-4.27394	-3.60804	-1.81072	-2.8119	-3.88218	-2.3631	-3.66507	-3.07648	-3.81327	-2.00919	-3.70861
M1E034F	7.52	1	12	1	2	0	-3.78693	-4.70927	-4.36702	-4.70927	-3.15481	-4.70927	-4.70927	-4.69312	-4.70927	-3.66264	-4.70927	-4.70927	-4.11583	-3.10616	-4.70927	-4.10006	-4.70927	-4.12534	-4.55608	-4.3678	-4.70927	-4.70927	-4.70927	-4.1374	-4.70927	-4.70927	-4.45804	-3.87433	-3.91519
M1E034H	24.12	2	13	1	0	400	-4.62375	-4.62601	-4.45556	-4.70927	-4.22216	-4.40301	-4.70927	-4.27266	-4.6306	-4.26001	-3.92066	-4.40448	-4.70927	-4.70927	-4.61472	-3.77855	-4.70927	-4.26125	-4.5266	-3.21883	-4.70927	-4.59373	-4.24786	-2.8529	-4.66552	-4.70927	-4.47573	-3.24107	-2.98272
M1E034I	6.74	2	13	1	1	70	-4.64081	-4.70927	-2.76078	-4.46815	-4.35227	-3.60577	-3.76889	-4.70927	-3.94137	-4.25732	-2.85884	-4.70927	-4.70927	-4.70927	-3.97623	-3.20465	-4.439	-4.64785	-4.35756	-4.41944	-4.70927	-4.66792	-4.63979	-2.14388	-4.70927	-4.70927	-3.77367	-3.66456	-4.42725
M1E036B	48.7	2	36	1	4	89	-4.26563	-3.64872	-3.50419	-2.72431	-3.2941	-3.52613	-3.95602	-2.44886	-3.73113	-2.86074	-3.02462	-3.854	-4.15046	-3.41846	-4.07397	-1.83124	-3.76193	-3.73364	-4.27336	-3.21883	-3.82313	-3.08416	-3.944	-2.10003	-3.90619	-4.70927	-3.33461	-2.53953	-3.17174
M1E036C	12.65	2	13	1	0	400	-4.68395	-4.59938	-4.70927	-4.34997	-4.70927	-4.70927	-4.56327	-4.70927	-4.70927	-4.11196	-4.36913	-4.70927	-4.70927	-4.70927	-4.61619	-2.45183	-3.77227	-4.54777	-4.70927	-4.60324	-4.70927	-4.70927	-4.70927	-3.89743	-4.70927	-4.70927	-4.08964	-4.30179	-4.39082
M1E036E	29.04	2	37	1	1	211	-4.70927	-4.70927	-4.70927	-4.70927	-4.22216	-4.70927	-4.70927	-4.70927	-4.70927	-4.61784	-4.58307	-4.70927	-4.70927	-4.70927	-4.44599	-4.53201	-4.70927	-4.70927	-4.70927	-4.66171	-4.70927	-4.62569	-4.70927	-4.13007	-4.66552	-4.70927	-4.54481	-4.35147	-4.17543
M1E036F	10.68	1	37	1	0	1111	-4.70927	-4.66729	-4.70927	-4.70927	-4.55962	-4.70927	-4.70927	-4.70927	-4.70927	-4.13161	-4.65139	-4.70927	-3.91813	-4.70927	-4.66662	-4.30559	-4.70927	-4.4414	-4.70927	-3.87249	-4.70927	-4.70927	-4.70927	-3.86505	-4.3808	-4.70927	-4.30294	-3.82362	-4.57255
M1E037A	51.06	1	13	1	5	0	-3.47279	-1.69897	-1.69897	-1.69897	-3.3512	-2.10389	-4.14489	-2.80735	-1.69897	-3.18256	-2.14473	-4.23644	-2.66435	-3.93788	-3.81758	-1.69897	-3.54286	-4.26255	-3.51638	-1.69897	-1.70235	-3.39016	-2.90317	-1.69897	-3.44995	-4.56133	-3.41828	-1.69897	-3.08291
M1E037B	46.37	2	13	1	2	281	-2.72472	-2.51661	-2.65049	-2.65476	-1.69897	-2.07923	-3.1929	-2.71413	-3.48305	-2.17388	-1.69897	-2.90061	-2.20734	-2.81068	-2.64711	-1.87263	-3.05556	-2.82967	-1.74776	-3.47553	-3.33635	-2.45565	-3.02798	-1.69897	-2.02703	-3.19976	-2.41921	-1.7097	-1.84283
M1E037D	8.52	1	13	1	1	90	-4.70927	-4.62601	-4.70927	-4.70927	-3.96433	-4.70927	-4.70927	-4.70927	-4.70927	-4.16075	-4.30174	-4.70927	-4.70927	-4.70927	-4.33242	-4.40639	-4.70927	-4.70927	-4.61354	-3.49042	-4.70927	-4.59373	-4.70927	-3.60088	-3.89166	-4.70927	-4.25407	-3.99477	-4.39493
M1E037F	9.04	1	13	1	1	330	-4.00662	-2.73373	-4.5292	-2.91571	-2.57195	-4.70927	-3.57212	-3.90033	-4.26483	-2.79623	-3.06241	-3.8916	-2.04964	-4.52725	-3.42145	-3.77855	-3.15594	-3.98456	-3.96853	-2.96572	-3.08208	-3.69628	-4.37146	-2.39772	-3.57388	-4.70927	-4.12626	-2.544	-3.38958
M1E038A	41.72	1	37	1	10	22	-2.98961	-3.62623	-4.17095	-3.61547	-3.78023	-2.71153	-4.57406	-4.70927	-3.4744	-3.45818	-2.80056	-4.47314	-4.67964	-4.35339	-4.19256	-3.61108	-4.5484	-4.36628	-4.27336	-2.90571	-3.47278	-4.28178	-3.66996	-3.60088	-3.55897	-4.70927	-4.03632	-3.39778	-3.20718
M1E038B	40.51	2	37	1	4	55	-3.96524	-4.62601	-3.11609	-4.70927	-4.11275	-4.41926	-4.65376	-4.70927	-4.30271	-4.16075	-4.55187	-4.18775	-4.57184	-4.70927	-4.56734	-4.14886	-4.09167	-4.70927	-4.27336	-4.12827	-4.70927	-4.48323	-4.70927	-3.60088	-4.29589	-4.70927	-4.16612	-4.1461	-4.41252
M1E038C	8.23	2	36	1	0	482	-4.49843	-4.70927	-3.47382	-4.32394	-4.26901	-4.5218	-4.48754	-4.70927	-4.60168	-3.82986	-3.85386	-4.2422	-4.70927	-3.97199	-3.68835	-4.0437	-4.58919	-4.7074	-4.70927	-4.41944	-4.70927	-4.70927	-3.32497	-3.85012	-4.70927	-4.70927	-4.26257	-3.66456	-4.02381
M1E038D	18.98	2	37	1	0	666	-4.70927	-4.70927	-4.70927	-4.70927	-4.45096	-4.70927	-4.57406	-4.70927	-4.49103	-3.78841	-4.30174	-4.70927	-4.70927	-4.70927	-4.61472	-3.71642	-4.43794	-4.59685	-4.70927	-3.78556	-4.69751	-4.59373	-4.70927	-3.44639	-4.66552	-4.70927	-3.75747	-3.93183	-4.5289
M1E040A	53.63	1	37	1	3	61	-3.14522	-3.88346	-3.65669	-3.67267	-3.90795	-3.23378	-2.13513	-3.94187	-1.69897	-3.88015	-3.31465	-2.38007	-3.5882	-3.54918	-4.42829	-2.29854	-4.39784	-4.50487	-4.21595	-1.76443	-2.59942	-4.36748	-4.67514	-3.40466	-3.65993	-4.70927	-4.14182	-1.69897	-3.80224
M1E040B	51.93	2	37	1	4	28	-3.54326	-3.70509	-4.70927	-4.70927	-3.54486	-2.85476	-3.00524	-4.70927	-4.70927	-3.79552	-4.5082	-4.70927	-3.74434	-4.06178	-4.48347	-3.88861	-4.37555	-4.56192	-4.38558	-4.40208	-4.51613	-3.95111	-4.37658	-3.71101	-2.91947	-4.70927	-3.87471	-2.34371	-4.04155
M1E040C	21.4	1	37	1	2	149	-4.64001	-4.70927	-4.46721	-4.70927	-4.55962	-4.70927	-4.70927	-4.70927	-4.70927	-4.433	-4.58307	-4.70927	-4.70927	-4.70927	-4.61472	-4.53201	-4.70927	-4.70927	-4.70927	-4.6106	-4.70927	-4.3928	-4.70927	-3.60088	-3.49693	-4.70927	-4.47573	-3.73286	-4.61912
M1E042A	39.27	1	13	1	3	0	-4.05138	-3.93883	-3.51219	-3.23487	-2.97205	-3.80753	-4.70927	-1.71806	-2.82698	-3.94505	-2.90212	-4.70927	-3.48896	-4.70927	-4.56734	-3.68798	-4.61376	-4.39013	-3.62835	-3.20646	-2.55229	-4.31615	-4.26612	-3.13464	-3.85041	-4.70927	-3.70641	-2.9896	-3.56038
M1E042B	33.04	2	37	1	4	100	-4.49073	-3.00125	-4.70927	-4.06088	-4.24716	-4.70927	-4.28216	-4.58973	-4.41661	-3.41341	-3.02771	-4.66747	-4.61218	-3.82336	-4.49122	-3.27285	-3.49051	-4.39101	-4.08031	-4.146	-1.69897	-4.11694	-4.57208	-3.0264	-4.10616	-4.70927	-3.79258	-3.27651	-4.23064
M1E042C	13.99	1	36	1	4	28	-3.21001	-2.8989	-1.99511	-4.01215	-3.91183	-2.44327	-3.87684	-4.23856	-3.01329	-3.17926	-2.75404	-3.59241	-3.72624	-4.46739	-4.0081	-3.264	-3.88525	-4.59685	-4.09944	-3.46327	-2.48032	-4.16367	-3.99823	-2.71071	-4.08035	-4.61199	-4.35572	-3.22437	-3.91473
M1E042D	10.12	2	36	1	1	163	-4.70927	-4.70927	-4.70927	-4.70927	-4.4284	-4.70927	-4.62564	-4.70927	-4.70927	-4.70927	-4.70927	-4.70927	-4.70927	-4.70927	-4.70927	-4.17009	-4.61402	-4.70927	-4.24249	-4.26767	-4.70927	-4.70927	-4.70927	-4.70927	-4.70927	-4.70927	-4.47228	-3.87985	-4.23064
M1E044A	71.98	1	36	1	4	28	-4.70927	-4.58719	-4.70927	-4.40105	-4.06578	-4.70927	-4.70927	-4.70927	-4.70927	-4.29801	-4.61616	-4.70927	-4.69297	-4.70927	-4.48347	-4.40639	-4.70927	-4.63421	-4.03049	-4.57861	-4.70927	-4.48323	-4.70927	-3.92657	-2.67384	-4.70927	-3.80169	-4.06548	-4.37778
M1E044B	62.53	2	37	1	1	302	-4.70927	-2.59653	-4.70927	-2.17969	-3.6968	-4.70927	-4.46388	-4.70927	-4.70927	-4.433	-4.52237	-4.36319	-4.66661	-4.70927	-4.29038	-3.83064	-4.70927	-4.70927	-1.95914	-4.04326	-1.69897	-3.98714	-4.70927	-2.72532	-4.5531	-4.70927	-4.41305	-1.93511	-4.34477
M1E044C	41.22	2	37	1	4	91	-4.70927	-1.69897	-4.70927	-3.9189	-4.45096	-4.70927	-4.70927	-4.47889	-2.25666	-4.38387	-4.39508	-4.12771	-1.69897	-3.68914	-4.41098	-2.66154	-4.70927	-3.27766	-4.5266	-4.0367	-4.70927	-4.3928	-3.71584	-4.01978	-4.60641	-4.70927	-4.25407	-2.89388	-4.48786
M1E044G	8.53	1	37	1	0	852	-2.89073	-4.70927	-4.37799	-3.74653	-4.08113	-4.70927	-4.65172	-4.70927	-4.52345	-4.07151	-4.00943	-4.59172	-4.70927	-4.70927	-4.70927	-3.71166	-4.14573	-4.7074	-4.28175	-4.31992	-4.70927	-4.60583	-4.70927	-3.69238	-4.44483	-4.70927	-4.26257	-3.7586	-3.94927
M1E045A	37.23	1	37	1	3	94	-3.96966	-2.14808	-2.74817	-3.35623	-4.25368	-3.46587	-4.09569	-3.97797	-1.69897	-3.53557	-4.09264	-2.82309	-4.61726	-3.07234	-3.39562	-3.22946	-2.84105	-4.56192	-4.38558	-3.08452	-4.4705	-4.24959	-3.98978	-2.83853	-3.87753	-4.70927	-4.01977	-3.25832	-3.18097
M1E045B	34.84	2	37	1	0	1111	-3.25942	-2.32004	-1.69897	-3.66471	-3.82051	-2.62274	-2.36187	-2.3769	-1.93244	-3.65906	-2.10161	-3.83623	-3.16096	-3.9985	-3.72438	-2.86129	-3.85382	-4.09345	-3.097	-3.36613	-1.69897	-3.24538	-4.56861	-1.69897	-3.18165	-4.28015	-3.20546	-1.69897	-3.6123
M1E045C	11.25	2	36	1	1	0	-4.70927	-4.70927	-4.70927	-4.50194	-4.35227	-4.70927	-4.70927	-4.70927	-4.70927	-4.22123	-4.70927	-4.70927	-4.70927	-4.70927	-4.19778	-4.43202	-4.70927	-4.70927	-4.70927	-4.50522	-4.70927	-4.70927	-4.70927	-4.30631	-4.70927	-4.70927	-4.61313	-4.23357	-4.37334
M1E048A	55.06	1	37	1	2	269	-2.46865	-2.37299	-3.86061	-3.51032	-3.98308	-2.88782	-4.0692	-4.39697	-4.09719	-3.81005	-3.43262	-3.37808	-1.69897	-4.22323	-3.74181	-1.9468	-3.82435	-3.11922	-3.40111	-3.24439	-1.69897	-3.09687	-2.57066	-3.33968	-2.53961	-4.70927	-2.67704	-3.01105	-3.6123
M1E048B	56.17	2	37	1	3	0	-4.68395	-3.38625	-3.87497	-4.70743	-4.19801	-1.98157	-4.19458	-4.70927	-4.70927	-3.52098	-4.57858	-4.55419	-4.53863	-4.70927	-4.04218	-3.63781	-4.30841	-4.54777	-3.93942	-4.15777	-2.98876	-4.40788	-4.70927	-3.34715	-3.99802	-4.70927	-4.01929	-2.5347	-4.18096
M1E049A	42.29	1	13	1	3	93	-3.10835	-4.16782	-4.46175	-2.81673	-2.82936	-3.83689	-4.00659	-3.7904	-2.36561	-2.95822	-3.66412	-4.06757	-1.69897	-3.54567	-3.35342	-3.38005	-2.84993	-4.08331	-4.1058	-3.09729	-1.69897	-3.79689	-4.5964	-2.58232	-2.3287	-4.70927	-4.14182	-3.43096	-3.64116
M1E049B	35.38	2	13	1	3	93	-4.19047	-1.93187	-4.70927	-4.61673	-3.04246	-3.27431	-3.72224	-3.88775	-3.50286	-3.55614	-3.38778	-3.58427	-2.92416	-3.50443	-3.84918	-3.17791	-4.27695	-4.5951	-4.21595	-3.71093	-1.69897	-3.72303	-4.67514	-3.3293	-1.9483	-4.70927	-3.8829	-2.67286	-4.04395
M1E049C	13.39	1	13	1	5	0	-4.15921	-4.26077	-4.70927	-4.02188	-3.52362	-4.19461	-4.27918	-4.09824	-4.10943	-3.62977	-4.28635	-3.78488	-4.34706	-4.10942	-4.27749	-3.90595	-4.38809	-4.36484	-3.93942	-4.29724	-2.88531	-4.26124	-4.5761	-1.94349	-3.95389	-4.70927	-4.11515	-2.71571	-3.80914
M1E049D	10.79	1	13	1	0	400	-4.28904	-4.63443	-4.70927	-4.5378	-3.67906	-4.70927	-4.62058	-4.66627	-4.70927	-4.04625	-4.36913	-4.59172	-4.45787	-4.54583	-4.39059	-4.32495	-4.21985	-4.46563	-3.87338	-4.31992	-4.70927	-4.32978	-4.70927	-3.76579	-4.02189	-4.70927	-4.3335	-3.7586	-4.19386
M1E050A	74.55	2	37	1	1	211	-4.65677	-4.23541	-3.8567	-4.04992	-4.06578	-4.51877	-4.70927	-4.31465	-4.70927	-4.22469	-4.14637	-4.70927	-3.96545	-4.57694	-4.52377	-4.30559	-4.68822	-3.9003	-4.5266	-4.14368	-2.83054	-4.3928	-3.62536	-3.37319	-4.41897	-4.70927	-4.35572	-2.65872	-3.58341
M1E050B	52.58	1	37	1	5	32	-4.70927	-4.66729	-4.70927	-4.53428	-4.32341	-4.70927	-4.70927	-4.70927	-4.70927	-4.48743	-3.80299	-4.70927	-4.70927	-4.70927	-4.66662	-4.69948	-4.70927	-4.70927	-4.70927	-4.34538	-4.70927	-4.70927	-4.70927	-4.13007	-4.10153	-4.70927	-4.62162	-4.67055	-3.88284
M1E050C	42.95	1	37	1	3	28	-4.70927	-4.70927	-4.70927	-4.70927	-4.70927	-4.70927	-4.70927	-4.70927	-4.70927	-4.70927	-4.70927	-4.70927	-4.70927	-4.70927	-4.70927	-3.93122	-4.70927	-4.70927	-4.70927	-3.8875	-4.70927	-4.70927	-4.70927	-4.68823	-4.70927	-4.70927	-4.70802	-4.48962	-4.32886
M1E051C	21.07	2	37	1	5	0	-4.12551	-2.21722	-2.85143	-2.85327	-3.16358	-4.70927	-4.35758	-1.69897	-3.86041	-3.34389	-2.67839	-4.49812	-3.71525	-4.61281	-1.69897	-1.75844	-4.08344	-4.54527	-4.10026	-3.86758	-4.11559	-3.69103	-4.70927	-3.10086	-3.831	-4.70927	-3.98792	-2.33446	-3.66385
M1E051D	11.18	2	13	1	0	400	-4.60115	-4.70927	-4.70927	-4.46815	-4.16605	-4.70927	-4.44261	-4.70927	-4.31012	-3.71021	-4.54936	-4.55419	-4.63485	-4.65293	-4.51351	-3.7681	-4.29241	-4.5951	-4.35756	-4.00127	-4.24221	-4.54966	-4.70927	-2.9668	-3.58178	-4.70927	-3.83337	-3.58559	-3.89884
M1E052A	77.01	1	37	1	1	390	-3.80861	-1.93176	-4.17797	-2.74073	-2.22635	-2.30943	-4.40785	-1.88186	-3.64786	-3.57943	-3.47615	-3.78654	-4.35715	-3.74003	-3.70347	-3.74654	-1.99121	-4.2806	-3.66187	-3.5324	-1.69897	-3.56663	-4.70927	-3.39067	-2.85879	-4.70927	-3.5911	-1.69897	-2.09676
M1E052B	67.79	2	37	1	1	333	-3.76315	-3.09721	-4.70927	-3.05734	-3.84921	-3.71115	-3.6638	-4.70927	-4.70927	-3.56141	-4.55187	-4.70927	-4.1116	-4.67144	-4.44599	-2.6544	-4.02939	-4.63421	-3.8622	-3.78556	-2.87305	-4.70927	-4.45437	-3.68153	-4.31182	-4.67505	-4.12626	-3.49745	-4.2688
M1E052D	8.26	2	13	1	9	0	-4.17457	-3.94341	-4.51606	-2.64543	-4.08113	-4.22269	-4.34522	-3.7904	-3.17742	-4.1262	-4.0959	-3.81055	-4.70927	-4.17805	-4.29214	-2.87783	-4.68608	-4.64785	-4.35756	-3.46769	-4.70927	-4.29445	-4.364	-1.69897	-4.38388	-4.70927	-4.297	-2.89388	-2.62516
M1E052E	14.74	2	36	1	1	275	-4.45961	-4.70927	-4.70927	-4.70927	-4.55962	-4.70927	-4.70927	-4.70927	-4.70927	-4.361	-4.70927	-4.70927	-4.70927	-4.70927	-4.70927	-4.22131	-4.70927	-4.70927	-4.70927	-4.51897	-4.70927	-4.70927	-4.70927	-3.97138	-4.70927	-4.70927	-4.47573	-4.48962	-4.669
M1E053B	41.92	2	37	1	5	66	-3.04295	-1.69897	-1.69897	-3.15706	-3.55431	-1.97307	-3.5025	-1.69897	-2.25383	-3.14925	-2.77046	-3.33282	-1.69897	-3.52654	-3.54061	-2.11699	-3.29298	-3.81131	-1.93503	-2.74393	-1.69897	-3.16293	-3.80009	-1.69897	-3.16605	-4.53817	-3.46255	-1.69897	-2.99759
M1E053H	7.88	2	12	1	1	0	-4.46851	-4.70927	-4.70927	-3.72309	-4.19801	-4.54431	-4.51158	-4.70927	-4.70927	-3.74248	-4.70927	-4.63222	-4.70927	-4.60744	-4.56224	-3.48335	-4.39784	-4.5951	-4.70927	-4.58592	-4.70927	-4.70927	-4.70927	-3.56946	-4.602	-4.70927	-3.66531	-4.70927	-4.0043
M1E053I	26.02	1	13	1	4	0	-4.70927	-4.70927	-4.5292	-4.70927	-4.70927	-4.70927	-4.70927	-4.70927	-4.70927	-4.61784	-4.70927	-4.70927	-4.70927	-4.70927	-4.70927	-4.30559	-4.70927	-4.70927	-4.70927	-2.48975	-4.70927	-4.70927	-4.68721	-3.92657	-3.83739	-4.70927	-4.62162	-4.48962	-4.48786
M1E053J	30.16	2	13	1	3	32	-3.63711	-3.36807	-4.70927	-4.70927	-4.02277	-2.5663	-4.62581	-4.2337	-4.70927	-3.91675	-3.62484	-4.70927	-4.67964	-4.40105	-4.61472	-2.50287	-3.39517	-4.51346	-1.73248	-2.89584	-3.60718	-4.41392	-4.20766	-3.30795	-4.28043	-4.70927	-4.20861	-1.69897	-3.7828
M1E054C	9.1	2	13	1	1	274	-4.70927	-4.68893	-4.70927	-4.70927	-4.70103	-4.70927	-4.70927	-4.70927	-4.70927	-4.70927	-4.70927	-4.70927	-4.70927	-4.70927	-4.70927	-4.70927	-4.70927	-4.70927	-4.70927	-4.70927	-4.70927	-4.70927	-4.70927	-4.34621	-4.70927	-4.70927	-4.62162	-4.67055	-4.61912
M1E056E	8.02	1	36	1	1	59	-4.70927	-4.70927	-4.70927	-4.70927	-4.58083	-4.70927	-4.70927	-4.70927	-4.70927	-4.29615	-4.70927	-4.70927	-4.70927	-4.70927	-4.56224	-4.32495	-4.70927	-4.70927	-4.55608	-4.70927	-4.70927	-4.70927	-4.70927	-4.30631	-4.70927	-4.70927	-4.297	-4.57913	-4.64701
M1E058A	66.99	1	37	1	1	239	-4.70927	-4.51591	-4.70927	-4.70738	-4.70927	-4.70927	-4.68329	-4.70927	-4.70927	-4.29801	-4.70927	-4.70927	-4.70927	-4.70927	-4.66662	-4.18382	-4.70927	-4.70927	-4.38558	-4.46436	-4.70927	-4.70927	-4.70927	-3.92657	-4.70927	-4.70927	-4.20861	-4.48962	-4.34477
M1E058B	58.74	2	13	1	5	28	-4.70927	-4.66729	-4.70927	-4.40105	-4.45096	-4.70927	-4.70927	-4.70927	-4.70927	-4.07799	-4.61616	-4.70927	-4.70927	-4.70927	-4.70927	-4.40639	-4.66224	-4.70927	-4.70927	-3.31758	-4.70927	-4.59373	-4.70927	-3.42724	-4.66552	-4.70927	-4.62162	-4.35147	-2.96022
M1E058D	15.26	1	13	1	2	151	-3.8118	-2.70591	-3.45862	-2.81435	-3.37698	-3.58547	-4.30488	-3.54272	-2.18785	-3.41051	-4.265	-3.74437	-4.17101	-3.59964	-3.87992	-3.1476	-4.07534	-4.39013	-4.61354	-3.62703	-2.49142	-4.24959	-4.13417	-2.58548	-2.89023	-4.69551	-3.70641	-2.95899	-3.75703
M1E058E	11.79	1	37	1	1	123	-4.0262	-2.01518	-2.57568	-2.42966	-4.02277	-2.09281	-3.20761	-2.09957	-3.58368	-3.79552	-2.70182	-4.70927	-3.07517	-4.38872	-3.62117	-2.36788	-3.65738	-4.41514	-3.77311	-3.6143	-2.04274	-3.55852	-3.74932	-3.23526	-3.70289	-4.24388	-3.71628	-3.73286	-3.69143
M1E063A	47.23	1	37	1	2	38	-3.28125	-1.69897	-2.56729	-2.9304	-2.12179	-1.69897	-3.89642	-1.69897	-3.53838	-3.00725	-3.25475	-3.63906	-3.38473	-3.76296	-3.4188	-2.8011	-3.87458	-3.41338	-2.49765	-3.30218	-1.69897	-3.16805	-3.4437	-2.58756	-2.78064	-3.95916	-3.36308	-2.00194	-2.87744
M1E063G	7.7	1	37	1	0	1111	-2.96303	-4.70927	-4.70927	-4.70927	-4.70927	-4.70927	-4.68474	-4.70927	-4.70927	-4.70511	-4.70927	-4.70927	-4.70927	-4.70927	-4.53729	-4.571	-4.70927	-4.70927	-4.70927	-4.50522	-4.70927	-4.70927	-4.70927	-4.25954	-4.70927	-4.70927	-4.5572	-4.11853	-4.55035
M1E064C	9.08	1	37	1	0	939	-2.14065	-2.37839	-4.36997	-3.01471	-2.57858	-2.9451	-3.42474	-1.69897	-2.58111	-2.91159	-2.57289	-3.37674	-1.85984	-2.92755	-2.73063	-2.60372	-3.42502	-3.03293	-3.15151	-2.35731	-1.72766	-3.55852	-3.01426	-2.60471	-1.9106	-3.61295	-3.05103	-1.85322	-2.60659
M1E064E	16.22	2	37	1	1	125	-4.56323	-4.36647	-4.70927	-4.01215	-4.28732	-2.78656	-4.46388	-4.70927	-4.70927	-4.31814	-4.44245	-4.70927	-3.16243	-3.04781	-4.34722	-3.71642	-3.60962	-4.63421	-4.18009	-4.01742	-1.69897	-4.70927	-4.27656	-3.742	-4.06001	-4.70927	-4.30294	-3.93183	-4.10496
M1E064F	11.16	1	36	1	0	567	-4.70927	-4.70927	-4.70927	-3.91919	-4.08113	-4.70927	-4.42155	-4.70927	-4.70927	-3.86281	-4.70927	-4.55419	-4.70927	-4.70927	-4.5885	-3.51752	-4.32497	-4.70927	-4.70927	-4.14016	-4.70927	-4.70927	-4.43183	-3.34715	-4.602	-4.70927	-3.86589	-4.70927	-4.29237
M1E064G	65.96	2	36	1	1	279	-4.11343	-2.73813	-4.54242	-4.70927	-4.36234	-4.70927	-4.57406	-4.70927	-4.08532	-4.29801	-4.52237	-4.55183	-4.70927	-3.06274	-4.41098	-4.69948	-4.70927	-4.70927	-4.70927	-4.6272	-2.71951	-4.11351	-4.70927	-3.0096	-3.85041	-4.70927	-4.47573	-4.23978	-4.44914
M1E066A	46.65	1	37	1	2	273	-3.05221	-1.90994	-2.29339	-3.48656	-4.28732	-2.71676	-4.58652	-4.70927	-4.53673	-3.87292	-4.52237	-4.70927	-4.70927	-3.02437	-4.70927	-3.37727	-4.4548	-4.70927	-4.27336	-3.77296	-1.88851	-4.65987	-4.5393	-3.57623	-3.77689	-4.70927	-3.95762	-3.93183	-4.06199
M1E066B	41.1	2	37	1	2	209	-3.46211	-4.48305	-4.2495	-4.6145	-3.91183	-4.70927	-4.35758	-4.70927	-4.70927	-4.07799	-4.16072	-4.47314	-4.70927	-4.05857	-4.61472	-3.59932	-3.97749	-4.30071	-4.18009	-4.09857	-4.70927	-4.45905	-4.70927	-3.71101	-4.46007	-4.70927	-4.25407	-3.69246	-3.9571
M1E066D	12.37	2	37	1	2	0	-4.20445	-3.78722	-4.70927	-4.70927	-4.70103	-4.70927	-4.70927	-4.70927	-4.70927	-4.70927	-3.67846	-4.70927	-4.70927	-4.70927	-4.70927	-4.30559	-4.70927	-4.06068	-4.70927	-4.32407	-4.70927	-4.70927	-4.70927	-4.43992	-4.70927	-4.70927	-4.70927	-4.48962	-4.61912
M1E070G	7.09	2	37	1	2	42	-4.16107	-4.70927	-3.95667	-4.63617	-3.58588	-4.70927	-2.92391	-4.6082	-4.10534	-2.85548	-4.70927	-4.58652	-4.70927	-3.41479	-4.70927	-2.71554	-3.63274	-4.00003	-4.46915	-4.11867	-4.26002	-4.32879	-4.70927	-2.5349	-4.01432	-4.70927	-2.84337	-3.87985	-3.81947
M1E070K	13.52	1	37	1	5	55	-4.43249	-4.51616	-4.70927	-3.07045	-3.87742	-4.70927	-3.97778	-4.50612	-4.35078	-3.88696	-3.85867	-4.11381	-2.45044	-4.31665	-4.16817	-3.07741	-3.96632	-4.47757	-3.95449	-3.77393	-2.21784	-4.20929	-4.52246	-2.91607	-3.38926	-4.70927	-4.26762	-3.6543	-3.92306
M1E071B	44.93	1	37	1	4	0	-4.0466	-4.70927	-4.70927	-4.70927	-4.70927	-4.70927	-4.70927	-4.70927	-4.70927	-4.70927	-4.68904	-4.70927	-4.70927	-4.70927	-4.59051	-4.69948	-4.70927	-4.70927	-4.70927	-4.64423	-2.66208	-4.70927	-4.70927	-4.26521	-4.60641	-4.70927	-4.54481	-4.48962	-4.61912
M1E072B	44.27	2	37	1	1	61	-4.57773	-4.70927	-4.70927	-4.70927	-4.70927	-4.70927	-4.70927	-4.70927	-4.70927	-4.70927	-4.70927	-4.70927	-4.70927	-4.70927	-4.70927	-4.70927	-4.70927	-4.70927	-4.70927	-4.64423	-4.70927	-4.70927	-4.70927	-4.43992	-4.70927	-4.70927	-4.70802	-4.67055	-4.70927
M1E072E	16.51	1	36	1	1	28	-2.73797	-2.16878	-2.44537	-3.9189	-3.94623	-2.97195	-4.65376	-4.70927	-3.45302	-3.71035	-1.69897	-4.70927	-2.27322	-2.85743	-4.25149	-3.02674	-4.50893	-4.41514	-3.3156	-3.63351	-1.74818	-3.85614	-4.3564	-3.52976	-3.56266	-4.70927	-3.28506	-3.3437	-3.49632
M1E072F	9.94	2	37	1	0	1111	-4.70927	-4.70927	-4.70927	-4.70927	-4.35227	-4.70927	-4.70927	-4.70927	-4.70927	-4.70927	-4.70927	-4.70927	-4.70927	-4.42552	-4.70927	-4.70927	-4.70927	-4.70927	-4.69597	-4.70927	-4.70927	-4.70927	-4.70927	-4.70927	-4.70927	-4.70927	-4.70927	-4.70927	-3.11152
M1E072G	7.72	2	36	1	2	177	-4.69194	-3.20065	-3.90996	-4.70927	-4.55962	-4.06556	-4.70927	-4.70927	-4.70927	-4.48743	-4.39508	-4.30674	-2.70112	-4.70927	-4.61472	-4.14886	-4.20309	-4.70927	-4.70927	-3.78133	-4.42841	-4.70927	-4.34904	-4.07241	-4.3627	-4.70927	-4.41305	-3.69246	-4.12759
M1E074A	26.14	1	37	1	2	91	-2.3486	-2.21522	-4.38	-1.69897	-3.63455	-3.06662	-2.57689	-3.01141	-1.69897	-3.14585	-3.41219	-3.72737	-3.45394	-2.23411	-1.69897	-1.69897	-2.97712	-4.22464	-4.18009	-3.06273	-2.32096	-3.95111	-4.0118	-3.17042	-3.40282	-2.27948	-3.03553	-1.69897	-3.44232
M1E074C	6.98	2	13	1	2	180	-4.70927	-4.70927	-4.70927	-4.70927	-4.19801	-4.70927	-3.70493	-4.70927	-4.70927	-4.46127	-4.70927	-4.70927	-4.11583	-4.70927	-4.67659	-3.50013	-4.32497	-4.64785	-4.55608	-3.52236	-4.70927	-4.70927	-4.70927	-4.06777	-3.70495	-4.70927	-4.41371	-4.57913	-4.48596
M1E076A	37.44	1	36	1	6	35	-4.17696	-2.37093	-2.18315	-2.97373	-4.02277	-2.33076	-3.4684	-4.55775	-4.13033	-3.62261	-3.58102	-3.82588	-3.13798	-4.05857	-4.14987	-1.69897	-3.87454	-4.34348	-4.32663	-3.43737	-1.69897	-4.13797	-3.48053	-3.40867	-2.58494	-4.70927	-4.03632	-3.02774	-3.28548
M1E076B	29.54	2	37	1	3	31	-3.96966	-2.60063	-3.35817	-2.95276	-3.71931	-4.60479	-2.66769	-4.43641	-3.37612	-3.75436	-2.54454	-4.18072	-4.5941	-3.99288	-4.08286	-1.69897	-3.62815	-4.41514	-4.27336	-3.60804	-1.81072	-2.8119	-3.88218	-2.3631	-3.66507	-3.07648	-3.81327	-2.00919	-3.70861
M1E076C	13.75	1	37	1	1	275	-4.50928	-4.70927	-4.70927	-4.46381	-3.27899	-4.70927	-4.14361	-4.22917	-4.42538	-3.13831	-4.61616	-4.70927	-4.66661	-4.48173	-4.56734	-2.9675	-3.90177	-4.63421	-4.09944	-4.24544	-4.54045	-3.69628	-4.70927	-2.62453	-4.10153	-4.70927	-3.08006	-4.1461	-3.435
M1E076D	10.58	1	37	1	4	183	-4.70927	-3.60817	-4.70927	-4.70927	-3.56161	-4.70927	-4.70927	-4.70927	-4.70927	-4.40784	-4.68904	-4.70927	-2.61225	-4.70927	-4.69454	-4.69948	-4.70927	-4.70927	-4.70927	-4.5481	-4.70927	-4.59373	-4.70927	-3.97138	-4.70927	-4.70927	-4.54481	-4.48962	-3.88284
M1E076E	7.21	1	37	1	1	0	-4.70927	-4.66729	-4.46721	-4.70927	-4.28732	-4.70927	-4.70927	-4.70927	-4.70927	-3.87292	-4.52237	-4.70927	-4.1816	-4.70927	-4.56734	-3.93122	-4.5484	-4.41514	-4.53225	-4.49109	-4.70927	-4.21931	-4.3976	-3.60088	-4.50458	-4.70927	-3.97259	-2.40966	-4.08311
M1E078B	30.59	2	13	1	2	0	-4.19031	-3.70086	-4.70927	-3.16639	-3.87958	-4.70927	-4.04423	-4.57387	-4.70927	-3.96487	-3.34652	-4.55183	-1.99139	-4.19737	-4.29038	-1.84109	-4.00796	-2.78053	-4.45523	-3.8627	-2.29082	-3.6756	-4.32757	-3.03851	-3.54449	-4.70927	-4.20861	-4.10438	-3.86749
M1E078C	14.34	1	13	1	3	112	-4.70927	-4.62601	-3.00009	-4.70927	-4.70927	-4.70927	-4.70927	-4.70927	-4.70927	-4.70927	-3.84448	-4.38343	-4.52981	-3.2468	-4.70927	-4.69948	-3.19516	-4.70927	-4.5266	-4.46436	-4.70927	-4.70927	-4.70927	-3.68153	-4.70927	-4.70927	-4.47573	-3.82362	-4.48786
M1E078D	11.59	2	13	1	1	0	-4.70927	-4.55056	-4.03293	-4.34455	-4.55962	-4.70927	-3.37927	-3.11884	-4.70927	-4.0532	-3.92066	-4.67807	-4.70927	-4.70927	-4.37814	-3.2077	-4.66224	-4.59685	-4.27394	-4.26418	-4.70927	-4.53542	-4.65933	-3.65343	-4.32824	-4.70927	-3.97259	-3.58636	-4.41252
M1E078E	7.03	1	13	1	0	400	-4.41461	-2.5703	-4.21826	-2.64199	-4.45096	-3.82591	-4.70927	-4.70927	-4.70927	-4.07799	-4.41824	-4.70927	-4.70927	-4.08144	-4.66662	-4.40639	-4.52829	-4.70927	-4.53225	-3.89259	-4.70927	-4.70927	-4.70927	-4.01978	-2.85602	-4.70927	-4.41305	-3.99477	-4.22713
M1F004B	67.55	1	13	0	0	400	-4.69508	-4.70927	-2.75181	-4.67585	-4.29528	-4.70927	-4.70927	-4.55178	-4.70927	-4.70927	-4.27787	-4.63081	-4.70927	-4.70927	-3.61595	-4.36802	-4.61085	-4.70927	-4.70927	-4.61718	-4.70927	-4.70927	-4.70927	-4.25667	-2.85159	-4.70927	-4.38975	-4.43775	-4.70927
M1F004C	60.77	2	13	0	0	400	-4.10489	-4.70927	-2.86952	-4.70927	-3.10447	-3.22348	-4.70927	-4.07124	-4.70927	-4.12484	-3.42492	-4.59176	-4.70927	-4.70927	-4.4649	-4.36802	-4.51571	-4.50229	-4.62471	-4.05921	-3.40502	-3.87933	-4.46479	-3.43192	-4.02097	-4.70927	-4.38975	-4.12547	-4.09864
M1F008A	71.56	1	13	0	2	0	-4.70927	-4.70927	-4.59713	-4.70927	-4.70927	-4.70927	-4.70927	-4.70927	-4.70927	-4.70927	-4.70927	-4.63081	-4.70927	-4.70927	-4.70927	-4.6435	-4.70927	-4.70927	-4.62471	-4.70927	-4.70927	-4.70927	-4.70927	-4.16224	-4.70927	-4.70927	-4.63754	-4.31935	-4.67692
M1F008D	33.31	2	13	0	0	400	-4.70927	-4.70927	-4.70927	-4.70927	-4.54488	-4.70927	-4.70927	-4.70927	-4.70927	-4.26094	-4.41202	-4.70927	-3.86891	-4.66654	-4.70927	-3.71287	-4.66427	-4.70927	-4.70927	-4.70927	-4.70927	-4.70927	-4.70927	-3.92418	-3.06885	-4.70927	-4.70927	-4.70927	-4.70927
M1F008E	34.34	1	13	0	0	400	-4.21112	-4.70927	-4.69355	-4.70927	-4.1747	-4.70927	-4.70927	-4.70927	-4.70927	-3.85177	-4.41202	-4.53948	-2.47779	-4.58812	-3.62737	-3.97234	-4.49095	-3.34138	-4.08616	-4.16743	-3.36851	-4.26781	-3.49124	-3.83219	-4.40608	-4.70927	-3.94237	-3.58457	-3.94876
M1F011A	45.65	1	13	0	0	400	-4.50487	-2.90245	-4.70927	-3.50459	-4.26409	-1.69897	-4.65549	-4.70927	-4.70927	-4.51097	-1.69897	-4.30288	-4.70927	-4.57051	-4.4649	-3.62118	-4.66568	-4.6185	-3.86967	-3.79336	-4.70927	-3.78377	-4.53195	-3.66028	-3.57699	-4.70927	-3.89369	-3.49364	-2.64357
M1F015B	28.64	2	13	0	1	275	-4.70927	-4.70927	-4.70927	-4.70927	-4.70927	-4.70927	-4.67253	-4.70927	-4.70927	-4.23823	-4.70927	-4.70927	-4.70927	-4.70927	-4.54969	-4.70927	-4.70927	-4.51123	-4.58494	-4.70927	-4.70927	-4.70927	-4.70927	-4.16742	-4.0077	-4.70927	-4.70927	-4.14572	-4.47835
M1F015E	6.44	1	13	0	1	0	-4.49544	-4.70927	-4.15272	-4.70927	-3.99397	-4.70927	-4.37588	-4.70103	-4.70927	-3.85417	-4.44448	-3.92201	-4.61546	-4.70927	-4.35342	-4.60624	-4.4064	-3.67903	-4.10641	-4.28113	-4.70927	-4.09251	-4.29646	-3.61747	-4.20172	-4.70927	-4.70927	-4.04307	-4.05602
M1F025A	51.62	1	13	0	1	150	-4.33456	-4.66729	-4.49122	-4.43156	-3.48273	-3.33601	-3.76626	-4.30384	-4.0624	-2.92758	-4.68904	-3.98623	-3.56718	-4.51161	-3.84011	-2.48841	-3.58311	-4.30047	-4.70927	-4.45141	-4.08823	-4.11349	-4.65933	-2.2861	-3.51006	-4.70927	-2.6467	-3.20818	-3.14055
M1F028A	37.14	1	13	0	2	0	-4.70927	-4.70927	-3.28264	-4.64292	-4.32356	-4.33008	-4.66998	-4.70927	-4.70927	-4.12375	-4.50931	-4.62955	-4.70927	-4.70927	-4.53721	-4.22281	-4.70927	-4.51294	-4.41934	-4.70927	-4.70927	-4.49178	-4.70927	-3.58098	-4.40608	-4.70927	-4.6641	-3.92494	-3.63806
M1F029B	28.93	2	36	0	0	453	-2.938	-4.52821	-4.70927	-4.70927	-4.6465	-4.70927	-4.70927	-4.70927	-4.70927	-4.38672	-4.70927	-4.70927	-4.70927	-4.70927	-4.70927	-4.16841	-4.35772	-4.70927	-4.70927	-4.65108	-4.70927	-4.60483	-4.70927	-3.86945	-4.64636	-4.70927	-4.25962	-4.31935	-4.40047
M1F031E	11.85	1	37	0	0	453	-4.63122	-4.70927	-4.70927	-4.70927	-3.61404	-4.70927	-4.70927	-4.70927	-4.70927	-4.21651	-4.70927	-4.4883	-4.70927	-4.70927	-4.70927	-3.41629	-4.61085	-4.66643	-4.62471	-3.96855	-4.70927	-4.64273	-4.70927	-3.86945	-4.31276	-4.70927	-4.3219	-4.37638	-3.52438
M1F031F	9.62	2	36	0	0	424	-4.11675	-4.70927	-2.59905	-4.32621	-3.77338	-4.70927	-4.44339	-4.70927	-4.70927	-3.7864	-4.01435	-4.70927	-4.58547	-4.11938	-4.30558	-3.97234	-3.45545	-4.3981	-4.41934	-4.09189	-4.70927	-4.18868	-4.70927	-3.63243	-4.05474	-4.61688	-4.01443	-3.92494	-3.52497
M1F031G	7.45	1	13	0	1	0	-4.70927	-4.70927	-4.70927	-4.70927	-3.2249	-4.70927	-4.70927	-4.70927	-4.70927	-3.87483	-4.66323	-4.70927	-4.70927	-4.70927	-4.6855	-4.70927	-4.70927	-4.70927	-4.70927	-4.39073	-4.70927	-4.70927	-4.70927	-4.30841	-4.64636	-4.70927	-4.46412	-4.12547	-4.61347
M1F038F	13.99	2	13	0	1	244	-2.80462	-4.66729	-4.70927	-4.70927	-4.70927	-4.70927	-4.70927	-4.70927	-4.70927	-4.54844	-4.70927	-4.70927	-4.70927	-4.70927	-4.56734	-4.40639	-4.70927	-4.70927	-4.70927	-4.5481	-4.65011	-4.70927	-4.25387	-4.34527	-4.70927	-4.70927	-4.62162	-4.35147	-4.48786

## Sheet: data dictionary
Variable	Definition
age	age in years
gender	1= male 2= female
N_sam	number of samples collected
com	communities 0 = Cahuide; 1= Lupuna
N_Pv_pos	total number of P. vivax positive samples
T_last_Pv	days since last P. vivax infection
